# Supplementary material for: The DNRA-Denitrification Dichotomy Differentiates Nitrogen Transformation Pathways in Mountain Lake Benthic Habitats
Source: Front Microbiol. 2019 Jun 4;10:1229. doi: 10.3389/fmicb.2019.01229 (PMC6558203; doi:10.3389/fmicb.2019.01229)
Supplement: Supplementary file 1 [file Table_1.XLSX]

## Sheet: Table_S1
Variable		[NO3-] b		[NO2-]		[NH4+]		[SO42-]		DOC		Temperature		Depth (water column) c		Organic matter (OM)		Nitrogen		δ15N		Carbon		δ13C		C/N		[DNA]		Depth (layer sed.)		Grain size d
Lake	Habitat a (n)	μM		μM		μM		μM		mg * L-1		° C		m		%		%		‰		%		‰		a/a		ng * g DW-1		cm		μM
		mean	SD	mean	SD	mean	SD	mean	SD	mean	SD	mean	SD	mean	SD	mean	SD	mean	SD	mean	SD	mean	SD	mean	SD	mean	SD	mean	SD	mean	SD	mean	SD
All	All (226)	4.21295	4.83523	0.102607	0.0838559	5.88123	10.5387	14.2143	7.55879	74.8007	57.3866	10.0637	5.11019	14.4821	22.4956	35.8708	19.1523	1.29438	0.562284	-0.939737	1.89935	13.6224	6.17106	-22.9506	4.56404	12.5608	2.71441	208461	121174	0.766429	1.13354	327.338	111.159
	D (126)	4.79597	4.94951	0.121504	0.101244	8.6976	13.3581	14.1048	5.06308	68.1122	60.8014	7.98435	4.76352	25.7581	25.1068	30.5055	8.9638	1.35707	0.417551	-1.11647	1.63667	13.4422	4.12939	-25.4586	2.86396	11.6189	1.40822	214813	105062	0.659476	0.700882	303.121	75.6765
	I (23)	0.1	0	0.0575245	0.0355573	0.98562	0.152856	10.1304	1.21746	95.6185	31.8414	16.7565	0.510638	0.5	0	43.4385	13.8627	1.50827	0.460247	0.5869	1.36917	19.4281	6.6648	-21.3696	2.49254	15.0307	2.79199	262654	104188	1.28043	1.17471	365.373	109.285
	E (11)	0.1	0	0.0394381	0.0137028	0.950653	0.167657	10.4545	0.522233	56.6255	3.94422	16.5818	0.365563	0.5	0	43.1509	5.73451	1.8086	0.239874	-0.0655784	0.764642	18.6646	2.01787	-20.1821	1.06576	12.079	0.433967	363537	58393.5	1.28182	1.23203	360.122	41.8724
	C (11)	6.4	5.10862	0.0943234	0.040902	5.76695	3.8974	26.7727	14.9806	107.347	103.319	9.98091	5.32541	0.5	0	26.3395	14.5243	0.968976	0.611014	-0.284801	0.563342	12.7404	7.13664	-24.2898	3.13073	16.9507	4.35382	108577	89823	0.804545	0.779087	283.915	110.03
	R (22)	5.40909	4.93442	0.107446	0.0554786	2.54887	1.74522	15.0682	10.6327	68.4057	49.8088	9.23045	2.86102	0.5	0	8.71266	8.76057	0.299246	0.306107	0.613979	2.11967	3.93446	4.16488	-21.6687	4.67128	14.7096	4.32104	31928.9	35260.3	1.68977	2.45373	433.098	206.164
	L (33)	4.73333	4.73608	0.0836163	0.0387939	2.61378	2.52317	13.9697	9.08462	84.8968	44.479	11.6224	3.71053	0.5	0	69.6127	10.2638	1.51023	0.535778	-2.88517	1.59859	15.3251	6.31309	-15.9597	3.26716	11.6435	1.24898	246111	105733	0.01	-	-	-
R	I (2)	0.1	0	0.0563754	0	1.02412	0	13	0	155.199	0	16.9	0	0.5	0	25.6795	6.58402	0.941555	0.379687	1.54364	1.09281	11.299	3.88698	-24.6713	0.434423	14.1824	0.902835	104225	48343	0.6375	0.866206	167.308	20.4686
P	D (30)	0.256667	0.501503	0.0613026	0.0198002	2.08253	0.760457	11.6513	1.78556	81.6508	18.0957	12.1303	4.50747	8.55	0.699137	41.7001	3.92647	1.77532	0.285366	1.06177	0.75859	18.5399	2.22629	-23.1543	0.997886	12.2812	0.802432	277016	132655	0.869167	0.92675	372.771	36.907
	I (21)	0.1	0	0.0576339	0.0372909	0.981953	0.159809	9.85714	0.853564	89.9442	26.953	16.7429	0.533452	0.5	0	45.1299	13.2168	1.56225	0.436607	0.495782	1.37917	20.2023	6.39285	-21.0552	2.3729	15.1115	2.90778	277743	95261.2	1.34167	1.19798	384.237	93.9146
	E (11)	0.1	0	0.0394381	0.0137028	0.950653	0.167657	10.4545	0.522233	56.6255	3.94422	16.5818	0.365563	0.5	0	43.1509	5.73451	1.8086	0.239874	-0.0655784	0.764642	18.6646	2.01787	-20.1821	1.06576	12.079	0.433967	363537	58393.5	1.28182	1.23203	360.122	41.8724
	C (4)	0.1	0	0.050878	0.0104631	1.24521	0.0220909	8	1.1547	233.354	0	16.2	0	0.5	0	41.3996	8.26664	1.63577	0.348251	-0.70371	0.623298	20.7582	2.22067	-20.5608	1.72567	15.087	1.84437	207852	64891.4	0.6375	0.707254	402.42	46.1107
	L (6)	0.1	0	0.04871	0.0181732	1.72271	1.018	8.83333	2.48328	130.119	62.061	16.75	0.612372	0.5	0	61.2959	4.04518	1.98177	0.525903	-1.52376	0.230583	23.1099	5.97565	-12.645	0.571367	13.622	0.445357	215701	44717	0.01	-	-	-
G	D (16)	0.4375	0.45	0.0993712	0.0820375	1.76376	0.494966	14.25	3.1305	133.213	133.882	15.275	0.3	4.375	0.5	31.7583	3.62466	1.44374	0.252601	-0.386395	0.294968	14.0832	1.83757	-22.5055	0.428713	11.4897	1.00029	177572	72330.1	0.6375	0.632587	303.741	32.0003
	L (4)	0.1	0	0.0552029	0.00950531	2.46109	0.929549	11.25	0.957427	69.59	25.1393	14.675	0.45	0.5	0	68.7886	10.3661	1.56975	0.50044	-1.93435	0.856146	15.8408	4.8571	-17.9358	1.94509	11.806	1.01167	212675	67796.1	0.01	0	-	-
RA	D (9)	6.77778	0.833333	0.0720456	0.00495234	1.73431	0.486819	10.4444	2.69774	60.0371	9.27234	5.8	0	10.5	0	35.6607	5.44339	1.62218	0.137604	-2.28871	0.317337	15.0523	1.69139	-22.291	0.970185	10.8136	0.585599	180938	41051	0.569444	0.645632	336.042	51.9971
	L (4)	6.25	0.5	0.064314	0.00839055	1.91504	0.509896	10.75	0.957427	90.8496	0	7.1	0	0.5	0	63.3623	3.78799	1.94299	0.35629	-2.23067	0.463773	18.977	3.31084	-20.2108	0.888805	11.4161	0.418268	401970	55949.7	0.01	-	-	-
GB	D (10)	5.4	0.516398	0.0782357	0.0140188	5.33718	3.77047	6.2	0.421637	20.2296	0	4.2	0	8	0	18.33	3.47185	0.851135	0.197891	-1.70553	1.01348	7.90328	1.82172	-24.072	0.424937	10.8395	0.278044	182900	75294.1	0.6375	0.645632	255.402	46.1071
	R (8)	4.5	0.92582	0.108515	0.054595	2.77543	1.06927	6.5	0.92582	45.2238	14.7729	8.775	2.54601	0.5	0	5.66731	4.25575	0.227422	0.221562	1.40203	1.29834	2.60058	2.47835	-22.7007	1.58669	12.8976	1.55553	19007.3	29447.6	3.4125	3.46209	408.136	262.571
	L (3)	4.33333	1.1547	0.086379	0.0237747	1.38378	0.185508	6.33333	2.51661	29.0245	10.4544	9.76667	2.71355	0.5	0	69.4232	6.25785	1.63231	0.606873	-3.93396	0.343909	15.0483	5.88465	-17.9919	3.76891	10.7108	0.239223	263968	49506	0.01	-	-	-
Lo	D (10)	8.55556	0.527046	0.114979	0.00938288	5.07119	5.1108	22	0	12.1035	21.7642	6.50556	0.633149	12.4444	0.527046	27.3854	2.11929	1.20728	0.142182	-1.87193	0.661453	12.5259	1.01852	-27.82	0.742556	12.1555	0.646519	147645	27077.2	0.619444	0.490341	197.195	29.3762
	R (4)	2	0	0.0742665	0	1.52227	0	31.5	0	2.49194	0	7.52	0.528141	0.5	0	22.466	7.80763	0.53475	0.185101	1.31061	0.613629	10.0269	4.07213	-27.6122	0.404222	21.6248	2.58024	64431.4	54752.6	0.69375	0.504304	247.164	60.0492
	L (2)	7	0	0.0742665	0.00667272	1.52227	0.248345	31.5	0.707107	95.5433	0	12.97	0	0.5	0	71.5723	1.52674	1.04659	0.259888	-1.80388	0.0750308	10.0706	2.28986	-20.5467	0.0376717	11.2561	0.242531	237217	29989.3	0.01	-	-	-
B	D (8)	11	0.755929	0.261212	0.278828	8.45996	12.7152	17.5	0.534522	16.7871	4.28199	3.6	0	50	0	22.6491	2.44525	0.95153	0.0408275	-1.29171	0.384577	9.5992	1.11407	-28.0249	1.27476	11.7481	0.980619	226661	82850.3	0.7	0.739932	233.815	32.2717
	L (3)	8.66667	0.57735	0.0827023	0.0452439	1.3948	0.0738775	13	1.73205	110.359	0	6.1	0	0.5	0	56.2562	4.37219	1.61621	0.0799832	-4.92273	0.0209718	17.6342	1.55359	-12.8181	0.907858	12.7157	0.579331	316165	81853.6	0.01	-	-	-
Le	D (6)	8.66667	0.516398	0.152194	0	7.23886	0	27	0	102.071	0	6.83333	0.826236	11.3333	1.0328	25.3436	6.13321	0.869356	0.237731	-1.5144	1.36358	11.7999	2.94137	-26.2992	0.586403	15.9155	0.481216	94310.9	81544.8	0.591667	0.552419	169.078	73.3372
	C (7)	10	1.38444	0.119149	0.0274983	8.35081	1.97386	37.5	2.04124	35.3424	34.0232	6.42714	2.59766	0.5	0	17.7337	8.93405	0.587951	0.309521	-0.0454236	0.38837	8.15881	3.88256	-26.4207	0.527842	18.0157	5.12378	51849.2	31887.9	0.9	0.85574	216.199	66.3505
	R (1)	13	-	0.119149	-	8.35081	-	37.5	-	56.4941	-	0.79	-	0.5	-	7.35038	-	0.143105	-	0.698189	-	2.79913	-	-25.3575	-	22.82	-	33554.9	-	0.5	-	382.461	-
	L (2)	10	0	0.0986004	0.0165324	9.94459	4.7465	41	2.82843	5.36454	0	7.9	0	0.5	0	74.1231	2.50174	1.36157	0.338778	-1.57514	0.0698836	12.3485	2.90574	-17.3517	1.03344	10.5992	0.147428	202894	87753.6	0.01	-	-	-
C	D (12)	15.3333	0.984732	0.108268	0.0582413	2.90777	0.564025	17.8	0.934199	59.8307	19.5603	4.41667	0.194625	58.1667	1.94625	21.1426	1.79612	1.00457	0.0591346	-3.07702	0.634434	8.62648	0.598547	-29.8484	0.431888	10.0169	0.29388	221410	55957.4	0.535417	0.630788	325.036	60.2505
	R (3)	16	0	0.207881	0.000163674	1.44341	0.0907359	18.6667	0.57735	85.8789	0	10.8	0	0.5	0	2.0096	0.570557	0.0786544	0.0152648	3.36759	0.260974	0.948105	0.212466	-22.9246	0.315867	13.9998	0.489294	5398.92	1183.22	0.675	0.615934	504.5	6.90348
	L (3)	15	1	0.165579	0.0252176	1.76968	0.384583	17	0	85.6291	0	10.8	0	0.5	0	87.5312	4.39832	0.903364	0.184703	-6.36488	0.901024	8.46157	2.22637	-15.9212	2.09699	10.8377	0.687188	97270	19214	0.01	-	-	-
RC	D (19)	3.22222	1.26284	0.198369	0.0655812	29.9491	18.6016	12.7698	1.24553	57.7353	24.2841	4.23333	0.128338	70.2778	3.3397	28.3509	7.10222	1.38113	0.446783	-2.56932	1.17545	12.7572	3.00832	-27.2019	0.786275	11.0108	0.910807	208439	50593.3	0.501389	0.614498	302.53	65.9766
	R (6)	2.33333	0.516398	0.0759719	0.0245602	2.51694	1.67216	10	0.894427	136.506	1.42238	11.6	0	0.5	0	7.18282	7.99866	0.374329	0.459031	-2.29202	0.436887	3.33374	3.96296	-15.0877	1.54328	11.5186	1.32496	40483.3	24199.4	0.7625	0.853046	574.975	126.333
	L (4)	3	1.1547	0.112409	0.0183634	4.01873	3.31793	11.5	1.91485	102.836	0	11.55	0.057735	0.5	0	81.3725	3.65479	0.837984	0.158932	-3.24926	0.353241	7.61407	1.59661	-12.7618	0.717624	10.5958	0.718817	154744	40880.2	0.01	-	-	-
Po	D (6)	1	0	0.216523	0.0425469	31.3493	6.29306	12	1.78885	84.9167	0	5	0	25	0	29.2582	8.27092	1.36617	0.38136	-1.17003	0.709045	12.8887	4.13395	-30.1037	1.19568	10.9137	0.49982	318499	192809	0.6375	0.67096	338.251	56.2195
	L (2)	0.1	0	0.0948302	0.0424119	2.88032	1.82525	10	0	45.4622	0	14	0	0.5	0	72.1642	5.7335	1.63608	0.0310177	-1.99405	0.00585832	14.5362	0.479164	-15.5883	1.33694	10.3642	0.145195	418729	75521.8	0.01	-	-	-
Notes	Chemical concentrations, DOC and Temperature are variables for the water overlying the sample. The rest are variables for the sediment/lithic biofilm
	a Benthic habitats studied: sediments near the deepest point of the lake (D), littoral sediments from beds of isoetids (I) and elodeid (E) macrophytes, helophyte (Carex rostrata) belts (C) and rocky areas (R); and lithic biofilms from littoral cobbles (L).
	ª [NO3-] Codified as 0.1 if below detection limit
	b Water collumn depth of littoral samples codified as 0.5 m
	c Grain size (Granulometry): mean diameter of the particles supposing espherical shape. Not analished in lithic biofilms. In "environmental" RDA used values 1=<250uM; 2=>250<500; 3=>500<750; and 4=>750 (including all lithic biofilms)
