# Supplementary material for: The DNRA-Denitrification Dichotomy Differentiates Nitrogen Transformation Pathways in Mountain Lake Benthic Habitats
Source: Front Microbiol. 2019 Jun 4;10:1229. doi: 10.3389/fmicb.2019.01229 (PMC6558203; doi:10.3389/fmicb.2019.01229)
Supplement: Supplementary file 3 [file Table_3.XLSX]

## Sheet: Table_S4
OTU_ID	Cluster	p.value	Maximum Indval	p.adjust_fdr	taxonomySilva119_rdp	cofidence	taxonomyGreen_rdp	cofidence_1
OTU_6177	AOA-c	1e-06	0.74	4.23409e-06	D_0__Archaea;D_1__Euryarchaeota;D_2__Halobacteria;D_3__Halobacteriales;D_4__Miscellaneous Euryarchaeotic Group(MEG);D_5__uncultured euryarchaeote VAL31-1;D_6__uncultured euryarchaeote VAL31-1	1	k__Archaea;p__[Parvarchaeota];c__[Micrarchaea];o__[Micrarchaeles];f__;g__;s__	0.85
OTU_10695	AOA-c	0.000165	0.41	0.000392249	D_0__Bacteria	1	k__Bacteria	1
OTU_10705	AOA-c	1e-06	0.84	4.23409e-06	D_0__Bacteria	0.99	k__Bacteria	1
OTU_10906	AOA-c	1e-06	0.79	4.23409e-06	D_0__Bacteria	1	k__Bacteria	0.98
OTU_10935	AOA-c	0.000103	0.44	0.000258807	D_0__Bacteria	0.95	k__Bacteria;p__Proteobacteria	0.54
OTU_11757	AOA-c	1e-06	0.75	4.23409e-06	D_0__Bacteria	1	k__Bacteria;p__Cyanobacteria;c__ML635J-21;o__;f__;g__;s__	0.73
OTU_12766	AOA-c	8e-06	0.57	2.62785e-05	D_0__Bacteria	1	k__Bacteria	1
OTU_12851	AOA-c	6.7e-05	0.46	0.000175983	D_0__Bacteria	1	k__Bacteria;p__Chloroflexi;c__SHA-26;o__;f__;g__;s__	0.54
OTU_13051	AOA-c	2e-06	0.53	7.69339e-06	D_0__Bacteria	1	k__Bacteria	1
OTU_13204	AOA-c	1e-06	0.68	4.23409e-06	D_0__Bacteria	0.99	k__Bacteria	1
OTU_1628	AOA-c	1e-06	0.81	4.23409e-06	D_0__Bacteria	1	k__Bacteria;p__FCPU426;c__;o__;f__;g__;s__	0.87
OTU_3084	AOA-c	1e-06	0.82	4.23409e-06	D_0__Bacteria	1	k__Bacteria	1
OTU_3087	AOA-c	1e-06	0.68	4.23409e-06	D_0__Bacteria	1	k__Bacteria	1
OTU_4068	AOA-c	1.9e-05	0.55	5.67742e-05	D_0__Bacteria	1	k__Bacteria;p__FCPU426;c__;o__;f__;g__;s__	0.58
OTU_4523	AOA-c	1e-06	0.68	4.23409e-06	D_0__Bacteria	1	k__Bacteria;p__FCPU426;c__;o__;f__;g__;s__	0.81
OTU_4676	AOA-c	1e-06	0.65	4.23409e-06	D_0__Bacteria	0.99	k__Bacteria;p__Elusimicrobia;c__;o__;f__;g__;s__	0.73
OTU_5220	AOA-c	1e-06	0.77	4.23409e-06	D_0__Bacteria	1	k__Bacteria;p__FCPU426;c__;o__;f__;g__;s__	0.82
OTU_6607	AOA-c	1e-06	0.62	4.23409e-06	D_0__Bacteria	0.99	k__Bacteria;p__Chloroflexi;c__SHA-26;o__;f__;g__;s__	0.57
OTU_6968	AOA-c	1e-06	0.95	4.23409e-06	D_0__Bacteria	1	k__Bacteria;p__Cyanobacteria;c__ML635J-21;o__;f__;g__;s__	0.99
OTU_7030	AOA-c	1e-06	0.53	4.23409e-06	D_0__Bacteria	1	k__Bacteria;p__FCPU426;c__;o__;f__;g__;s__	0.77
OTU_7448	AOA-c	1e-06	0.79	4.23409e-06	D_0__Bacteria	1	k__Bacteria	1
OTU_7533	AOA-c	0.00027	0.39	0.000610243	D_0__Bacteria	1	k__Bacteria	0.99
OTU_7591	AOA-c	2.7e-05	0.49	7.77766e-05	D_0__Bacteria	1	k__Bacteria	1
OTU_9540	AOA-c	6e-06	0.52	2.02922e-05	D_0__Bacteria	1	k__Bacteria;p__Elusimicrobia;c__;o__;f__;g__;s__	0.99
OTU_9699	AOA-c	1e-06	0.59	4.23409e-06	D_0__Bacteria	0.99	k__Bacteria	0.99
OTU_5009	AOA-c	1e-06	0.73	4.23409e-06	D_0__Bacteria;D_1__Acidobacteria;D_2__Acidobacteria;D_3__Acidobacteriales;D_4__Acidobacteriaceae (Subgroup 1)	1	k__Bacteria;p__Acidobacteria;c__Acidobacteriia;o__Acidobacteriales;f__Koribacteraceae;g__Candidatus Koribacter;s__	0.97
OTU_3298	AOA-c	1e-06	0.89	4.23409e-06	D_0__Bacteria;D_1__Acidobacteria;D_2__Acidobacteria;D_3__Acidobacteriales;D_4__Acidobacteriaceae (Subgroup 1);D_5__Candidatus Koribacter	0.65	k__Bacteria;p__Acidobacteria;c__Acidobacteriia;o__Acidobacteriales;f__Koribacteraceae;g__Candidatus Koribacter;s__versatilis	0.82
OTU_6958	AOA-c	1.1e-05	0.57	3.48754e-05	D_0__Bacteria;D_1__Acidobacteria;D_2__Acidobacteria;D_3__Acidobacteriales;D_4__Acidobacteriaceae (Subgroup 1);D_5__Candidatus Koribacter;D_6__uncultured Acidobacteria bacterium	0.99	k__Bacteria;p__Acidobacteria;c__Acidobacteriia;o__Acidobacteriales;f__Koribacteraceae;g__Candidatus Koribacter;s__	0.98
OTU_11275	AOA-c	7e-06	0.61	2.33724e-05	D_0__Bacteria;D_1__Acidobacteria;D_2__Acidobacteria;D_3__Acidobacteriales;D_4__Acidobacteriaceae (Subgroup 1);D_5__Telmatobacter;D_6__uncultured bacterium	0.99	k__Bacteria;p__Acidobacteria;c__Acidobacteriia;o__Acidobacteriales;f__Acidobacteriaceae;g__;s__	0.99
OTU_6767	AOA-c	6.2e-05	0.56	0.000164465	D_0__Bacteria;D_1__Acidobacteria;D_2__Acidobacteria;D_3__Acidobacteriales;D_4__Acidobacteriaceae (Subgroup 1);D_5__Telmatobacter;D_6__uncultured bacterium	0.51	k__Bacteria;p__Acidobacteria;c__Acidobacteriia;o__Acidobacteriales;f__Acidobacteriaceae;g__;s__	1
OTU_10888	AOA-c	1e-05	0.45	3.20036e-05	D_0__Bacteria;D_1__Acidobacteria;D_2__Acidobacteria;D_3__Acidobacteriales;D_4__Acidobacteriaceae (Subgroup 1);D_5__uncultured	0.74	k__Bacteria;p__Acidobacteria;c__Acidobacteriia;o__Acidobacteriales;f__Koribacteraceae;g__Candidatus Koribacter;s__	0.98
OTU_1577	AOA-c	1e-06	0.87	4.23409e-06	D_0__Bacteria;D_1__Acidobacteria;D_2__Acidobacteria;D_3__Acidobacteriales;D_4__Acidobacteriaceae (Subgroup 1);D_5__uncultured	0.94	k__Bacteria;p__Acidobacteria;c__Acidobacteriia;o__Acidobacteriales;f__Koribacteraceae;g__Candidatus Koribacter;s__	0.66
OTU_1993	AOA-c	1e-06	0.65	4.23409e-06	D_0__Bacteria;D_1__Acidobacteria;D_2__Acidobacteria;D_3__Acidobacteriales;D_4__Acidobacteriaceae (Subgroup 1);D_5__uncultured	0.78	k__Bacteria;p__Acidobacteria;c__Acidobacteriia;o__Acidobacteriales;f__Koribacteraceae;g__Candidatus Koribacter;s__	0.84
OTU_2922	AOA-c	1e-06	0.72	4.23409e-06	D_0__Bacteria;D_1__Acidobacteria;D_2__Acidobacteria;D_3__Acidobacteriales;D_4__Acidobacteriaceae (Subgroup 1);D_5__uncultured	0.79	k__Bacteria;p__Acidobacteria;c__Acidobacteriia;o__Acidobacteriales;f__Koribacteraceae;g__Candidatus Koribacter;s__	0.97
OTU_3512	AOA-c	1e-06	0.63	4.23409e-06	D_0__Bacteria;D_1__Acidobacteria;D_2__Acidobacteria;D_3__Acidobacteriales;D_4__Acidobacteriaceae (Subgroup 1);D_5__uncultured	0.79	k__Bacteria;p__Acidobacteria;c__Acidobacteriia;o__Acidobacteriales;f__Koribacteraceae;g__Candidatus Koribacter;s__	0.82
OTU_4237	AOA-c	1e-06	0.91	4.23409e-06	D_0__Bacteria;D_1__Acidobacteria;D_2__Acidobacteria;D_3__Acidobacteriales;D_4__Acidobacteriaceae (Subgroup 1);D_5__uncultured	1	k__Bacteria;p__Acidobacteria;c__Acidobacteriia;o__Acidobacteriales;f__Koribacteraceae;g__;s__	1
OTU_5326	AOA-c	1e-06	0.95	4.23409e-06	D_0__Bacteria;D_1__Acidobacteria;D_2__Acidobacteria;D_3__Acidobacteriales;D_4__Acidobacteriaceae (Subgroup 1);D_5__uncultured	0.96	k__Bacteria;p__Acidobacteria;c__Acidobacteriia;o__Acidobacteriales;f__Koribacteraceae;g__;s__	0.98
OTU_7547	AOA-c	1e-06	0.83	4.23409e-06	D_0__Bacteria;D_1__Acidobacteria;D_2__Acidobacteria;D_3__Acidobacteriales;D_4__Acidobacteriaceae (Subgroup 1);D_5__uncultured	0.72	k__Bacteria;p__Acidobacteria;c__Acidobacteriia;o__Acidobacteriales;f__Koribacteraceae;g__Candidatus Koribacter;s__	1
OTU_9700	AOA-c	2.6e-05	0.52	7.51025e-05	D_0__Bacteria;D_1__Acidobacteria;D_2__Acidobacteria;D_3__Acidobacteriales;D_4__Acidobacteriaceae (Subgroup 1);D_5__uncultured	0.99	k__Bacteria;p__Acidobacteria;c__Acidobacteriia;o__Acidobacteriales;f__Koribacteraceae;g__;s__	1
OTU_4059	AOA-c	1e-06	0.94	4.23409e-06	D_0__Bacteria;D_1__Acidobacteria;D_2__Acidobacteria;D_3__Acidobacteriales;D_4__Acidobacteriaceae (Subgroup 1);D_5__uncultured;D_6__uncultured Acidobacteria bacterium	0.65	k__Bacteria;p__Acidobacteria;c__Acidobacteriia;o__Acidobacteriales;f__Koribacteraceae;g__;s__	1
OTU_5402	AOA-c	1e-06	0.95	4.23409e-06	D_0__Bacteria;D_1__Acidobacteria;D_2__Acidobacteria;D_3__Acidobacteriales;D_4__Acidobacteriaceae (Subgroup 1);D_5__uncultured;D_6__uncultured Acidobacteria bacterium	0.66	k__Bacteria;p__Acidobacteria;c__Acidobacteriia;o__Acidobacteriales;f__Koribacteraceae;g__;s__	1
OTU_1272	AOA-c	1e-06	0.94	4.23409e-06	D_0__Bacteria;D_1__Acidobacteria;D_2__Acidobacteria;D_3__Acidobacteriales;D_4__Acidobacteriaceae (Subgroup 1);D_5__uncultured;D_6__uncultured Acidobacteriales bacterium	0.82	k__Bacteria;p__Acidobacteria;c__Acidobacteriia;o__Acidobacteriales;f__Koribacteraceae;g__;s__	1
OTU_10021	AOA-c	1e-06	0.85	4.23409e-06	D_0__Bacteria;D_1__Acidobacteria;D_2__Acidobacteria;D_3__Acidobacteriales;D_4__Acidobacteriaceae (Subgroup 1);D_5__uncultured;D_6__uncultured bacterium	0.97	k__Bacteria;p__Acidobacteria;c__Acidobacteriia;o__Acidobacteriales;f__Koribacteraceae;g__;s__	1
OTU_11559	AOA-c	2e-06	0.53	7.69339e-06	D_0__Bacteria;D_1__Acidobacteria;D_2__Acidobacteria;D_3__Acidobacteriales;D_4__Acidobacteriaceae (Subgroup 1);D_5__uncultured;D_6__uncultured bacterium	0.54	k__Bacteria;p__Acidobacteria;c__Acidobacteriia;o__Acidobacteriales;f__Koribacteraceae;g__;s__	0.52
OTU_11631	AOA-c	1e-06	0.8	4.23409e-06	D_0__Bacteria;D_1__Acidobacteria;D_2__Acidobacteria;D_3__Acidobacteriales;D_4__Acidobacteriaceae (Subgroup 1);D_5__uncultured;D_6__uncultured bacterium	0.7	k__Bacteria;p__Acidobacteria;c__Acidobacteriia;o__Acidobacteriales;f__Koribacteraceae;g__;s__	1
OTU_11638	AOA-c	9.6e-05	0.44	0.00024385	D_0__Bacteria;D_1__Acidobacteria;D_2__Acidobacteria;D_3__Acidobacteriales;D_4__Acidobacteriaceae (Subgroup 1);D_5__uncultured;D_6__uncultured bacterium	0.75	k__Bacteria;p__Acidobacteria;c__Acidobacteriia;o__Acidobacteriales;f__Koribacteraceae;g__;s__	0.99
OTU_1280	AOA-c	1e-06	0.81	4.23409e-06	D_0__Bacteria;D_1__Acidobacteria;D_2__Acidobacteria;D_3__Acidobacteriales;D_4__Acidobacteriaceae (Subgroup 1);D_5__uncultured;D_6__uncultured bacterium	0.96	k__Bacteria;p__Acidobacteria;c__Acidobacteriia;o__Acidobacteriales;f__Koribacteraceae;g__;s__	1
OTU_3806	AOA-c	1e-06	0.79	4.23409e-06	D_0__Bacteria;D_1__Acidobacteria;D_2__Acidobacteria;D_3__Acidobacteriales;D_4__Acidobacteriaceae (Subgroup 1);D_5__uncultured;D_6__uncultured bacterium	0.73	k__Bacteria;p__Acidobacteria;c__Acidobacteriia;o__Acidobacteriales;f__Koribacteraceae;g__Candidatus Koribacter;s__	0.96
OTU_6123	AOA-c	8e-06	0.59	2.62785e-05	D_0__Bacteria;D_1__Acidobacteria;D_2__Acidobacteria;D_3__Acidobacteriales;D_4__Acidobacteriaceae (Subgroup 1);D_5__uncultured;D_6__uncultured bacterium	0.56	k__Bacteria;p__Acidobacteria;c__Acidobacteriia;o__Acidobacteriales;f__Koribacteraceae;g__Candidatus Koribacter;s__	0.57
OTU_7567	AOA-c	1e-06	0.63	4.23409e-06	D_0__Bacteria;D_1__Acidobacteria;D_2__Acidobacteria;D_3__Acidobacteriales;D_4__Acidobacteriaceae (Subgroup 1);D_5__uncultured;D_6__uncultured bacterium	0.68	k__Bacteria;p__Acidobacteria;c__Acidobacteriia;o__Acidobacteriales;f__Koribacteraceae;g__Candidatus Koribacter;s__	0.84
OTU_9740	AOA-c	1e-06	0.64	4.23409e-06	D_0__Bacteria;D_1__Acidobacteria;D_2__Acidobacteria;D_3__Acidobacteriales;D_4__Acidobacteriaceae (Subgroup 1);D_5__uncultured;D_6__uncultured bacterium	0.97	k__Bacteria;p__Acidobacteria;c__Acidobacteriia;o__Acidobacteriales;f__Koribacteraceae;g__;s__	1
OTU_11557	AOA-c	1e-06	0.59	4.23409e-06	D_0__Bacteria;D_1__Acidobacteria;D_2__Acidobacteria;D_3__AT-s3-28;D_4__uncultured bacterium;D_5__uncultured bacterium;D_6__uncultured bacterium	0.87	k__Bacteria;p__Acidobacteria;c__;o__;f__;g__;s__	0.96
OTU_3289	AOA-c	1e-06	0.87	4.23409e-06	D_0__Bacteria;D_1__Acidobacteria;D_2__Acidobacteria;D_3__AT-s3-28;D_4__uncultured bacterium;D_5__uncultured bacterium;D_6__uncultured bacterium	0.92	k__Bacteria;p__Acidobacteria;c__;o__;f__;g__;s__	0.98
OTU_7441	AOA-c	0.000101	0.53	0.000254698	D_0__Bacteria;D_1__Acidobacteria;D_2__Acidobacteria;D_3__AT-s3-28;D_4__uncultured bacterium;D_5__uncultured bacterium;D_6__uncultured bacterium	1	k__Bacteria;p__Acidobacteria;c__;o__;f__;g__;s__	0.98
OTU_7564	AOA-c	1e-06	0.61	4.23409e-06	D_0__Bacteria;D_1__Acidobacteria;D_2__Acidobacteria;D_3__AT-s3-28;D_4__uncultured bacterium;D_5__uncultured bacterium;D_6__uncultured bacterium	0.99	k__Bacteria;p__Acidobacteria;c__;o__;f__;g__;s__	1
OTU_11410	AOA-c	1e-06	0.62	4.23409e-06	D_0__Bacteria;D_1__Acidobacteria;D_2__Acidobacteria;D_3__AT-s3-28;D_4__unidentified;D_5__unidentified;D_6__unidentified	0.62	k__Bacteria;p__Acidobacteria;c__;o__;f__;g__;s__	0.84
OTU_5358	AOA-c	3e-06	0.66	1.09567e-05	D_0__Bacteria;D_1__Acidobacteria;D_2__Acidobacteria;D_3__Subgroup 11;D_4__uncultured bacterium;D_5__uncultured bacterium;D_6__uncultured bacterium	0.94	k__Bacteria;p__Acidobacteria;c__PAUC37f;o__;f__;g__;s__	1
OTU_9505	AOA-c	1e-06	0.72	4.23409e-06	D_0__Bacteria;D_1__Acidobacteria;D_2__Acidobacteria;D_3__Subgroup 11;D_4__uncultured bacterium;D_5__uncultured bacterium;D_6__uncultured bacterium	1	k__Bacteria;p__Acidobacteria;c__PAUC37f;o__;f__;g__;s__	1
OTU_5188	AOA-c	1e-06	0.88	4.23409e-06	D_0__Bacteria;D_1__Acidobacteria;D_2__Acidobacteria;D_3__Subgroup 12;D_4__uncultured bacterium;D_5__uncultured bacterium;D_6__uncultured bacterium	1	k__Bacteria;p__Acidobacteria;c__Solibacteres;o__JH-WHS99;f__;g__;s__	1
OTU_5961	AOA-c	1e-06	0.74	4.23409e-06	D_0__Bacteria;D_1__Acidobacteria;D_2__Acidobacteria;D_3__Subgroup 12;D_4__uncultured bacterium;D_5__uncultured bacterium;D_6__uncultured bacterium	1	k__Bacteria;p__Acidobacteria;c__Solibacteres;o__JH-WHS99;f__;g__;s__	1
OTU_9704	AOA-c	1e-06	0.6	4.23409e-06	D_0__Bacteria;D_1__Acidobacteria;D_2__Acidobacteria;D_3__Subgroup 12;D_4__uncultured bacterium;D_5__uncultured bacterium;D_6__uncultured bacterium	1	k__Bacteria;p__Acidobacteria;c__Solibacteres;o__JH-WHS99;f__;g__;s__	1
OTU_11568	AOA-c	1.6e-05	0.45	4.86071e-05	D_0__Bacteria;D_1__Acidobacteria;D_2__Acidobacteria;D_3__Subgroup 13;D_4__uncultured Acidobacteria bacterium;D_5__uncultured Acidobacteria bacterium;D_6__uncultured Acidobacteria bacterium	0.99	k__Bacteria;p__Acidobacteria;c__TM1;o__;f__;g__;s__	1
OTU_5602	AOA-c	5e-06	0.54	1.72584e-05	D_0__Bacteria;D_1__Acidobacteria;D_2__Acidobacteria;D_3__Subgroup 13;D_4__uncultured Acidobacteria bacterium;D_5__uncultured Acidobacteria bacterium;D_6__uncultured Acidobacteria bacterium	0.72	k__Bacteria;p__Acidobacteria;c__TM1;o__;f__;g__;s__	1
OTU_6296	AOA-c	1e-06	0.77	4.23409e-06	D_0__Bacteria;D_1__Acidobacteria;D_2__Acidobacteria;D_3__Subgroup 13;D_4__uncultured bacterium;D_5__uncultured bacterium;D_6__uncultured bacterium	0.76	k__Bacteria;p__Acidobacteria;c__TM1;o__;f__;g__;s__	1
OTU_4744	AOA-c	1e-06	0.81	4.23409e-06	D_0__Bacteria;D_1__Acidobacteria;D_2__Acidobacteria;D_3__Subgroup 13;D_4__uncultured Holophaga sp.;D_5__uncultured Holophaga sp.;D_6__uncultured Holophaga sp.	0.81	k__Bacteria;p__Acidobacteria;c__TM1;o__;f__;g__;s__	1
OTU_11386	AOA-c	1e-06	0.74	4.23409e-06	D_0__Bacteria;D_1__Acidobacteria;D_2__Acidobacteria;D_3__Subgroup 15;D_4__uncultured bacterium;D_5__uncultured bacterium;D_6__uncultured bacterium	0.75	k__Bacteria;p__Acidobacteria;c__EC1113;o__;f__;g__;s__	1
OTU_12845	AOA-c	1e-06	0.61	4.23409e-06	D_0__Bacteria;D_1__Acidobacteria;D_2__Acidobacteria;D_3__Subgroup 15;D_4__uncultured bacterium;D_5__uncultured bacterium;D_6__uncultured bacterium	0.85	k__Bacteria;p__Acidobacteria;c__EC1113;o__;f__;g__;s__	1
OTU_7536	AOA-c	1e-06	0.57	4.23409e-06	D_0__Bacteria;D_1__Acidobacteria;D_2__Acidobacteria;D_3__Subgroup 15;D_4__uncultured bacterium;D_5__uncultured bacterium;D_6__uncultured bacterium	0.68	k__Bacteria;p__Acidobacteria;c__EC1113;o__;f__;g__;s__	1
OTU_1992	AOA-c	1e-06	0.83	4.23409e-06	D_0__Bacteria;D_1__Acidobacteria;D_2__Acidobacteria;D_3__Subgroup 17	1	k__Bacteria;p__Acidobacteria;c__Acidobacteria-6;o__CCU21;f__;g__;s__	1
OTU_5345	AOA-c	1e-06	0.85	4.23409e-06	D_0__Bacteria;D_1__Acidobacteria;D_2__Acidobacteria;D_3__Subgroup 17	1	k__Bacteria;p__Acidobacteria;c__Acidobacteria-6;o__CCU21;f__;g__;s__	1
OTU_1892	AOA-c	1e-06	0.95	4.23409e-06	D_0__Bacteria;D_1__Acidobacteria;D_2__Acidobacteria;D_3__Subgroup 17;D_4__uncultured Acidobacteria bacterium;D_5__uncultured Acidobacteria bacterium;D_6__uncultured Acidobacteria bacterium	0.74	k__Bacteria;p__Acidobacteria;c__Acidobacteria-6;o__CCU21;f__;g__;s__	1
OTU_2302	AOA-c	1e-06	0.81	4.23409e-06	D_0__Bacteria;D_1__Acidobacteria;D_2__Acidobacteria;D_3__Subgroup 17;D_4__uncultured Acidobacteria bacterium;D_5__uncultured Acidobacteria bacterium;D_6__uncultured Acidobacteria bacterium	0.82	k__Bacteria;p__Acidobacteria;c__Acidobacteria-6;o__CCU21;f__;g__;s__	1
OTU_1129	AOA-c	1e-06	0.81	4.23409e-06	D_0__Bacteria;D_1__Acidobacteria;D_2__Acidobacteria;D_3__Subgroup 17;D_4__uncultured bacterium;D_5__uncultured bacterium;D_6__uncultured bacterium	0.58	k__Bacteria;p__Acidobacteria;c__Acidobacteria-6;o__CCU21;f__;g__;s__	1
OTU_3515	AOA-c	1e-06	0.53	4.23409e-06	D_0__Bacteria;D_1__Acidobacteria;D_2__Acidobacteria;D_3__Subgroup 17;D_4__uncultured bacterium;D_5__uncultured bacterium;D_6__uncultured bacterium	0.74	k__Bacteria;p__Acidobacteria;c__Acidobacteria-6;o__CCU21;f__;g__;s__	1
OTU_5657	AOA-c	2e-06	0.66	7.69339e-06	D_0__Bacteria;D_1__Acidobacteria;D_2__Acidobacteria;D_3__Subgroup 17;D_4__uncultured bacterium;D_5__uncultured bacterium;D_6__uncultured bacterium	0.6	k__Bacteria;p__Acidobacteria;c__Acidobacteria-6;o__CCU21;f__;g__;s__	1
OTU_785	AOA-c	1e-06	0.9	4.23409e-06	D_0__Bacteria;D_1__Acidobacteria;D_2__Acidobacteria;D_3__Subgroup 17;D_4__uncultured bacterium;D_5__uncultured bacterium;D_6__uncultured bacterium	0.84	k__Bacteria;p__Acidobacteria;c__Acidobacteria-6;o__CCU21;f__;g__;s__	1
OTU_9679	AOA-c	6.6e-05	0.4	0.000173829	D_0__Bacteria;D_1__Acidobacteria;D_2__Acidobacteria;D_3__Subgroup 17;D_4__uncultured bacterium;D_5__uncultured bacterium;D_6__uncultured bacterium	0.63	k__Bacteria;p__Acidobacteria;c__Acidobacteria-6;o__CCU21;f__;g__;s__	1
OTU_10698	AOA-c	1e-06	0.66	4.23409e-06	D_0__Bacteria;D_1__Acidobacteria;D_2__Acidobacteria;D_3__Subgroup 18;D_4__uncultured bacterium;D_5__uncultured bacterium;D_6__uncultured bacterium	0.95	k__Bacteria;p__Acidobacteria;c__BPC102;o__MVS-40;f__;g__;s__	1
OTU_7610	AOA-c	5e-06	0.49	1.72584e-05	D_0__Bacteria;D_1__Acidobacteria;D_2__Acidobacteria;D_3__Subgroup 18;D_4__uncultured bacterium;D_5__uncultured bacterium;D_6__uncultured bacterium	0.85	k__Bacteria;p__Acidobacteria;c__BPC102;o__MVS-40;f__;g__;s__	1
OTU_10022	AOA-c	1e-06	0.87	4.23409e-06	D_0__Bacteria;D_1__Acidobacteria;D_2__Acidobacteria;D_3__Subgroup 2	1	k__Bacteria;p__Acidobacteria;c__DA052;o__Ellin6513;f__;g__;s__	1
OTU_2660	AOA-c	1e-06	0.94	4.23409e-06	D_0__Bacteria;D_1__Acidobacteria;D_2__Acidobacteria;D_3__Subgroup 2	1	k__Bacteria;p__Acidobacteria;c__DA052;o__Ellin6513;f__;g__;s__	1
OTU_12320	AOA-c	3.3e-05	0.43	9.29724e-05	D_0__Bacteria;D_1__Acidobacteria;D_2__Acidobacteria;D_3__Subgroup 2;D_4__bacterium enrichment culture clone heteroC52_4W;D_5__bacterium enrichment culture clone heteroC52_4W;D_6__bacterium enrichment culture clone heteroC52_4W	1	k__Bacteria;p__Acidobacteria;c__DA052;o__Ellin6513;f__;g__;s__	1
OTU_2335	AOA-c	1e-06	0.95	4.23409e-06	D_0__Bacteria;D_1__Acidobacteria;D_2__Acidobacteria;D_3__Subgroup 2;D_4__uncultured Acidobacteria bacterium;D_5__uncultured Acidobacteria bacterium;D_6__uncultured Acidobacteria bacterium	0.91	k__Bacteria;p__Acidobacteria;c__DA052;o__Ellin6513;f__;g__;s__	1
OTU_2666	AOA-c	1e-06	0.63	4.23409e-06	D_0__Bacteria;D_1__Acidobacteria;D_2__Acidobacteria;D_3__Subgroup 2;D_4__uncultured Acidobacteria bacterium;D_5__uncultured Acidobacteria bacterium;D_6__uncultured Acidobacteria bacterium	0.67	k__Bacteria;p__Acidobacteria;c__DA052;o__Ellin6513;f__;g__;s__	1
OTU_4043	AOA-c	1e-06	0.71	4.23409e-06	D_0__Bacteria;D_1__Acidobacteria;D_2__Acidobacteria;D_3__Subgroup 2;D_4__uncultured Acidobacteria bacterium;D_5__uncultured Acidobacteria bacterium;D_6__uncultured Acidobacteria bacterium	0.61	k__Bacteria;p__Acidobacteria;c__DA052;o__Ellin6513;f__;g__;s__	1
OTU_5404	AOA-c	2.8e-05	0.48	8.02892e-05	D_0__Bacteria;D_1__Acidobacteria;D_2__Acidobacteria;D_3__Subgroup 2;D_4__uncultured Acidobacteria bacterium;D_5__uncultured Acidobacteria bacterium;D_6__uncultured Acidobacteria bacterium	0.59	k__Bacteria;p__Acidobacteria;c__DA052;o__Ellin6513;f__;g__;s__	0.99
OTU_563	AOA-c	1e-06	0.96	4.23409e-06	D_0__Bacteria;D_1__Acidobacteria;D_2__Acidobacteria;D_3__Subgroup 2;D_4__uncultured Acidobacteria bacterium;D_5__uncultured Acidobacteria bacterium;D_6__uncultured Acidobacteria bacterium	0.97	k__Bacteria;p__Acidobacteria;c__DA052;o__Ellin6513;f__;g__;s__	1
OTU_6271	AOA-c	1e-06	0.84	4.23409e-06	D_0__Bacteria;D_1__Acidobacteria;D_2__Acidobacteria;D_3__Subgroup 2;D_4__uncultured Acidobacteria bacterium;D_5__uncultured Acidobacteria bacterium;D_6__uncultured Acidobacteria bacterium	0.7	k__Bacteria;p__Acidobacteria;c__DA052;o__Ellin6513;f__;g__;s__	1
OTU_899	AOA-c	1e-06	0.94	4.23409e-06	D_0__Bacteria;D_1__Acidobacteria;D_2__Acidobacteria;D_3__Subgroup 2;D_4__uncultured Acidobacteria bacterium;D_5__uncultured Acidobacteria bacterium;D_6__uncultured Acidobacteria bacterium	0.61	k__Bacteria;p__Acidobacteria;c__DA052;o__Ellin6513;f__;g__;s__	1
OTU_12939	AOA-c	8e-06	0.52	2.62785e-05	D_0__Bacteria;D_1__Acidobacteria;D_2__Acidobacteria;D_3__Subgroup 2;D_4__uncultured bacterium;D_5__uncultured bacterium;D_6__uncultured bacterium	0.85	k__Bacteria;p__Acidobacteria;c__DA052;o__Ellin6513;f__;g__;s__	1
OTU_1694	AOA-c	1e-06	0.6	4.23409e-06	D_0__Bacteria;D_1__Acidobacteria;D_2__Acidobacteria;D_3__Subgroup 2;D_4__uncultured bacterium;D_5__uncultured bacterium;D_6__uncultured bacterium	0.97	k__Bacteria;p__Acidobacteria;c__DA052;o__Ellin6513;f__;g__;s__	1
OTU_1817	AOA-c	1e-06	0.76	4.23409e-06	D_0__Bacteria;D_1__Acidobacteria;D_2__Acidobacteria;D_3__Subgroup 2;D_4__uncultured bacterium;D_5__uncultured bacterium;D_6__uncultured bacterium	0.76	k__Bacteria;p__Acidobacteria;c__DA052;o__Ellin6513;f__;g__;s__	1
OTU_1909	AOA-c	2e-06	0.69	7.69339e-06	D_0__Bacteria;D_1__Acidobacteria;D_2__Acidobacteria;D_3__Subgroup 2;D_4__uncultured bacterium;D_5__uncultured bacterium;D_6__uncultured bacterium	0.76	k__Bacteria;p__Acidobacteria;c__DA052;o__Ellin6513;f__;g__;s__	1
OTU_2179	AOA-c	1e-06	0.65	4.23409e-06	D_0__Bacteria;D_1__Acidobacteria;D_2__Acidobacteria;D_3__Subgroup 2;D_4__uncultured bacterium;D_5__uncultured bacterium;D_6__uncultured bacterium	0.62	k__Bacteria;p__Acidobacteria;c__DA052;o__Ellin6513;f__;g__;s__	1
OTU_2569	AOA-c	1e-06	0.79	4.23409e-06	D_0__Bacteria;D_1__Acidobacteria;D_2__Acidobacteria;D_3__Subgroup 2;D_4__uncultured bacterium;D_5__uncultured bacterium;D_6__uncultured bacterium	0.97	k__Bacteria;p__Acidobacteria;c__DA052;o__Ellin6513;f__;g__;s__	1
OTU_3513	AOA-c	5.9e-05	0.52	0.000157538	D_0__Bacteria;D_1__Acidobacteria;D_2__Acidobacteria;D_3__Subgroup 2;D_4__uncultured bacterium;D_5__uncultured bacterium;D_6__uncultured bacterium	0.96	k__Bacteria;p__Acidobacteria;c__DA052;o__Ellin6513;f__;g__;s__	1
OTU_3771	AOA-c	1e-06	0.71	4.23409e-06	D_0__Bacteria;D_1__Acidobacteria;D_2__Acidobacteria;D_3__Subgroup 2;D_4__uncultured bacterium;D_5__uncultured bacterium;D_6__uncultured bacterium	0.66	k__Bacteria;p__Acidobacteria;c__DA052;o__Ellin6513;f__;g__;s__	1
OTU_4673	AOA-c	1e-06	0.62	4.23409e-06	D_0__Bacteria;D_1__Acidobacteria;D_2__Acidobacteria;D_3__Subgroup 2;D_4__uncultured bacterium;D_5__uncultured bacterium;D_6__uncultured bacterium	0.75	k__Bacteria;p__Acidobacteria;c__DA052;o__Ellin6513;f__;g__;s__	1
OTU_4873	AOA-c	1e-06	0.8	4.23409e-06	D_0__Bacteria;D_1__Acidobacteria;D_2__Acidobacteria;D_3__Subgroup 2;D_4__uncultured bacterium;D_5__uncultured bacterium;D_6__uncultured bacterium	0.52	k__Bacteria;p__Acidobacteria;c__DA052;o__Ellin6513;f__;g__;s__	1
OTU_6907	AOA-c	1e-06	0.72	4.23409e-06	D_0__Bacteria;D_1__Acidobacteria;D_2__Acidobacteria;D_3__Subgroup 2;D_4__uncultured bacterium;D_5__uncultured bacterium;D_6__uncultured bacterium	0.81	k__Bacteria;p__Acidobacteria;c__DA052;o__Ellin6513;f__;g__;s__	1
OTU_2186	AOA-c	1e-06	0.75	4.23409e-06	D_0__Bacteria;D_1__Acidobacteria;D_2__Acidobacteria;D_3__Subgroup 2;D_4__uncultured forest soil bacterium;D_5__uncultured forest soil bacterium;D_6__uncultured forest soil bacterium	0.85	k__Bacteria;p__Acidobacteria;c__DA052;o__Ellin6513;f__;g__;s__	1
OTU_5615	AOA-c	1e-06	0.7	4.23409e-06	D_0__Bacteria;D_1__Acidobacteria;D_2__Acidobacteria;D_3__Subgroup 20;D_4__uncultured bacterium;D_5__uncultured bacterium;D_6__uncultured bacterium	1	k__Bacteria;p__Acidobacteria;c__BPC102;o__;f__;g__;s__	1
OTU_3507	AOA-c	1e-06	0.76	4.23409e-06	D_0__Bacteria;D_1__Acidobacteria;D_2__Acidobacteria;D_3__Subgroup 25;D_4__uncultured bacterium;D_5__uncultured bacterium;D_6__uncultured bacterium	0.55	k__Bacteria;p__Acidobacteria;c__S035;o__;f__;g__;s__	0.99
OTU_7060	AOA-c	1.4e-05	0.56	4.31569e-05	D_0__Bacteria;D_1__Acidobacteria;D_2__Acidobacteria;D_3__Subgroup 3;D_4__Elev-16S-1166;D_5__uncultured bacterium;D_6__uncultured bacterium	0.51	k__Bacteria;p__Acidobacteria;c__Solibacteres;o__Solibacterales;f__;g__;s__	0.86
OTU_9694	AOA-c	1e-06	0.56	4.23409e-06	D_0__Bacteria;D_1__Acidobacteria;D_2__Acidobacteria;D_3__Subgroup 3;D_4__PAUC26f;D_5__uncultured bacterium;D_6__uncultured bacterium	0.56	k__Bacteria;p__Acidobacteria;c__Solibacteres;o__Solibacterales;f__PAUC26f;g__;s__	0.98
OTU_12983	AOA-c	1e-06	0.59	4.23409e-06	D_0__Bacteria;D_1__Acidobacteria;D_2__Acidobacteria;D_3__Subgroup 3;D_4__PAUC26f;D_5__uncultured Holophaga sp.;D_6__uncultured Holophaga sp.	0.95	k__Bacteria;p__Acidobacteria;c__Solibacteres;o__Solibacterales;f__PAUC26f;g__;s__	0.99
OTU_6884	AOA-c	1e-06	0.98	4.23409e-06	D_0__Bacteria;D_1__Acidobacteria;D_2__Acidobacteria;D_3__Subgroup 3;D_4__Unknown Family;D_5__Bryobacter	0.93	k__Bacteria;p__Acidobacteria;c__Solibacteres;o__Solibacterales	1
OTU_8479	AOA-c	2.6e-05	0.55	7.51025e-05	D_0__Bacteria;D_1__Acidobacteria;D_2__Acidobacteria;D_3__Subgroup 3;D_4__Unknown Family;D_5__Bryobacter	1	k__Bacteria;p__Acidobacteria;c__Solibacteres;o__Solibacterales;f__;g__;s__	0.95
OTU_10495	AOA-c	4e-06	0.71	1.42166e-05	D_0__Bacteria;D_1__Acidobacteria;D_2__Acidobacteria;D_3__Subgroup 3;D_4__Unknown Family;D_5__Bryobacter;D_6__uncultured Acidobacteria bacterium	0.82	k__Bacteria;p__Acidobacteria;c__Solibacteres;o__Solibacterales;f__;g__;s__	0.98
OTU_13007	AOA-c	1e-06	0.91	4.23409e-06	D_0__Bacteria;D_1__Acidobacteria;D_2__Acidobacteria;D_3__Subgroup 3;D_4__Unknown Family;D_5__Bryobacter;D_6__uncultured Acidobacteria bacterium	0.82	k__Bacteria;p__Acidobacteria;c__Solibacteres;o__Solibacterales;f__;g__;s__	1
OTU_4072	AOA-c	1e-06	0.96	4.23409e-06	D_0__Bacteria;D_1__Acidobacteria;D_2__Acidobacteria;D_3__Subgroup 3;D_4__Unknown Family;D_5__Bryobacter;D_6__uncultured Acidobacteria bacterium	0.76	k__Bacteria;p__Acidobacteria;c__Solibacteres;o__Solibacterales;f__;g__;s__	0.99
OTU_5001	AOA-c	1e-06	0.8	4.23409e-06	D_0__Bacteria;D_1__Acidobacteria;D_2__Acidobacteria;D_3__Subgroup 3;D_4__Unknown Family;D_5__Bryobacter;D_6__uncultured Acidobacteria bacterium	0.99	k__Bacteria;p__Acidobacteria;c__Solibacteres;o__Solibacterales;f__;g__;s__	0.98
OTU_5120	AOA-c	1e-06	0.87	4.23409e-06	D_0__Bacteria;D_1__Acidobacteria;D_2__Acidobacteria;D_3__Subgroup 3;D_4__Unknown Family;D_5__Bryobacter;D_6__uncultured Acidobacteria bacterium	0.89	k__Bacteria;p__Acidobacteria;c__Solibacteres;o__Solibacterales;f__;g__;s__	1
OTU_6548	AOA-c	1e-06	0.8	4.23409e-06	D_0__Bacteria;D_1__Acidobacteria;D_2__Acidobacteria;D_3__Subgroup 3;D_4__Unknown Family;D_5__Bryobacter;D_6__uncultured Acidobacteria bacterium	0.63	k__Bacteria;p__Acidobacteria;c__Solibacteres;o__Solibacterales;f__;g__;s__	0.9
OTU_7822	AOA-c	1e-06	0.85	4.23409e-06	D_0__Bacteria;D_1__Acidobacteria;D_2__Acidobacteria;D_3__Subgroup 3;D_4__Unknown Family;D_5__Bryobacter;D_6__uncultured Acidobacteria bacterium	0.99	k__Bacteria;p__Acidobacteria;c__Solibacteres;o__Solibacterales;f__;g__;s__	1
OTU_3166	AOA-c	1e-06	0.7	4.23409e-06	D_0__Bacteria;D_1__Acidobacteria;D_2__Acidobacteria;D_3__Subgroup 3;D_4__Unknown Family;D_5__Bryobacter;D_6__uncultured bacterium	0.77	k__Bacteria;p__Acidobacteria;c__Solibacteres;o__Solibacterales;f__;g__;s__	0.93
OTU_4006	AOA-c	3e-06	0.59	1.09567e-05	D_0__Bacteria;D_1__Acidobacteria;D_2__Acidobacteria;D_3__Subgroup 3;D_4__Unknown Family;D_5__Bryobacter;D_6__uncultured bacterium	0.72	k__Bacteria;p__Acidobacteria;c__Solibacteres;o__Solibacterales;f__Solibacteraceae;g__;s__	0.99
OTU_6951	AOA-c	1e-06	0.68	4.23409e-06	D_0__Bacteria;D_1__Acidobacteria;D_2__Acidobacteria;D_3__Subgroup 3;D_4__Unknown Family;D_5__Bryobacter;D_6__uncultured bacterium	0.63	k__Bacteria;p__Acidobacteria;c__Solibacteres;o__Solibacterales;f__;g__;s__	1
OTU_9719	AOA-c	1e-06	0.92	4.23409e-06	D_0__Bacteria;D_1__Acidobacteria;D_2__Acidobacteria;D_3__Subgroup 3;D_4__Unknown Family;D_5__Bryobacter;D_6__uncultured Holophaga sp.	0.84	k__Bacteria;p__Acidobacteria;c__Solibacteres;o__Solibacterales;f__;g__;s__	0.77
OTU_12819	AOA-c	0.000185	0.48	0.000435023	D_0__Bacteria;D_1__Acidobacteria;D_2__Acidobacteria;D_3__Subgroup 3;D_4__Unknown Family;D_5__Candidatus Solibacter	1	k__Bacteria;p__Acidobacteria;c__Solibacteres;o__Solibacterales;f__Solibacteraceae;g__Candidatus Solibacter;s__	0.98
OTU_2928	AOA-c	1e-06	0.86	4.23409e-06	D_0__Bacteria;D_1__Acidobacteria;D_2__Acidobacteria;D_3__Subgroup 3;D_4__Unknown Family;D_5__Candidatus Solibacter	1	k__Bacteria;p__Acidobacteria;c__Solibacteres;o__Solibacterales;f__Solibacteraceae;g__Candidatus Solibacter;s__	1
OTU_6171	AOA-c	1e-06	0.95	4.23409e-06	D_0__Bacteria;D_1__Acidobacteria;D_2__Acidobacteria;D_3__Subgroup 3;D_4__Unknown Family;D_5__Candidatus Solibacter	1	k__Bacteria;p__Acidobacteria;c__Solibacteres;o__Solibacterales;f__Solibacteraceae;g__Candidatus Solibacter;s__	1
OTU_6965	AOA-c	1e-06	0.9	4.23409e-06	D_0__Bacteria;D_1__Acidobacteria;D_2__Acidobacteria;D_3__Subgroup 3;D_4__Unknown Family;D_5__Candidatus Solibacter;D_6__uncultured Acidobacteria bacterium	0.56	k__Bacteria;p__Acidobacteria;c__Solibacteres;o__Solibacterales;f__Solibacteraceae;g__Candidatus Solibacter;s__	1
OTU_11323	AOA-c	1e-06	0.95	4.23409e-06	D_0__Bacteria;D_1__Acidobacteria;D_2__Acidobacteria;D_3__Subgroup 3;D_4__Unknown Family;D_5__Candidatus Solibacter;D_6__uncultured bacterium	0.66	k__Bacteria;p__Acidobacteria;c__Solibacteres;o__Solibacterales;f__Solibacteraceae;g__Candidatus Solibacter;s__	1
OTU_2795	AOA-c	1e-06	0.94	4.23409e-06	D_0__Bacteria;D_1__Acidobacteria;D_2__Acidobacteria;D_3__Subgroup 3;D_4__Unknown Family;D_5__Candidatus Solibacter;D_6__uncultured bacterium	0.89	k__Bacteria;p__Acidobacteria;c__Solibacteres;o__Solibacterales;f__Solibacteraceae;g__Candidatus Solibacter;s__	1
OTU_6036	AOA-c	1e-06	0.94	4.23409e-06	D_0__Bacteria;D_1__Acidobacteria;D_2__Acidobacteria;D_3__Subgroup 3;D_4__Unknown Family;D_5__Candidatus Solibacter;D_6__uncultured bacterium	0.8	k__Bacteria;p__Acidobacteria;c__Solibacteres;o__Solibacterales;f__Solibacteraceae;g__Candidatus Solibacter;s__	1
OTU_746	AOA-c	1e-06	0.94	4.23409e-06	D_0__Bacteria;D_1__Acidobacteria;D_2__Acidobacteria;D_3__Subgroup 3;D_4__Unknown Family;D_5__Candidatus Solibacter;D_6__uncultured proteobacterium	0.68	k__Bacteria;p__Acidobacteria;c__Solibacteres;o__Solibacterales;f__;g__;s__	1
OTU_1239	AOA-c	1e-06	0.67	4.23409e-06	D_0__Bacteria;D_1__Acidobacteria;D_2__Acidobacteria;D_3__Subgroup 4;D_4__11-24	1	k__Bacteria;p__Acidobacteria;c__[Chloracidobacteria];o__11-24;f__;g__;s__	1
OTU_12984	AOA-c	1.1e-05	0.49	3.48754e-05	D_0__Bacteria;D_1__Acidobacteria;D_2__Acidobacteria;D_3__Subgroup 4;D_4__11-24	1	k__Bacteria;p__Acidobacteria;c__[Chloracidobacteria];o__11-24;f__;g__;s__	1
OTU_1306	AOA-c	1e-06	0.89	4.23409e-06	D_0__Bacteria;D_1__Acidobacteria;D_2__Acidobacteria;D_3__Subgroup 4;D_4__11-24;D_5__uncultured Acidobacteria bacterium;D_6__uncultured Acidobacteria bacterium	0.75	k__Bacteria;p__Acidobacteria;c__[Chloracidobacteria];o__11-24;f__;g__;s__	1
OTU_10057	AOA-c	9e-06	0.52	2.91972e-05	D_0__Bacteria;D_1__Acidobacteria;D_2__Acidobacteria;D_3__Subgroup 4;D_4__RB41;D_5__uncultured Acidobacteria bacterium;D_6__uncultured Acidobacteria bacterium	0.87	k__Bacteria;p__Acidobacteria;c__[Chloracidobacteria];o__RB41;f__;g__;s__	1
OTU_7568	AOA-c	1e-06	0.54	4.23409e-06	D_0__Bacteria;D_1__Acidobacteria;D_2__Acidobacteria;D_3__Subgroup 4;D_4__RB41;D_5__uncultured Acidobacteria bacterium;D_6__uncultured Acidobacteria bacterium	0.53	k__Bacteria;p__Acidobacteria;c__[Chloracidobacteria];o__RB41;f__;g__;s__	1
OTU_827	AOA-c	1e-06	0.86	4.23409e-06	D_0__Bacteria;D_1__Acidobacteria;D_2__Acidobacteria;D_3__Subgroup 4;D_4__RB41;D_5__uncultured Acidobacteria bacterium;D_6__uncultured Acidobacteria bacterium	0.96	k__Bacteria;p__Acidobacteria;c__[Chloracidobacteria];o__RB41;f__;g__;s__	1
OTU_6903	AOA-c	1e-06	0.56	4.23409e-06	D_0__Bacteria;D_1__Acidobacteria;D_2__Acidobacteria;D_3__Subgroup 4;D_4__RB41;D_5__uncultured bacterium;D_6__uncultured bacterium	0.98	k__Bacteria;p__Acidobacteria;c__[Chloracidobacteria];o__RB41;f__;g__;s__	1
OTU_6541	AOA-c	1e-06	0.65	4.23409e-06	D_0__Bacteria;D_1__Acidobacteria;D_2__Acidobacteria;D_3__Subgroup 5	1	k__Bacteria;p__Acidobacteria;c__Acidobacteria-5;o__;f__;g__;s__	1
OTU_13059	AOA-c	1e-06	0.9	4.23409e-06	D_0__Bacteria;D_1__Acidobacteria;D_2__Acidobacteria;D_3__Subgroup 5;D_4__uncultured Acidobacteria bacterium;D_5__uncultured Acidobacteria bacterium;D_6__uncultured Acidobacteria bacterium	0.95	k__Bacteria;p__Acidobacteria;c__Acidobacteria-5;o__;f__;g__;s__	1
OTU_3931	AOA-c	1e-06	0.64	4.23409e-06	D_0__Bacteria;D_1__Acidobacteria;D_2__Acidobacteria;D_3__Subgroup 5;D_4__uncultured Acidobacteria bacterium;D_5__uncultured Acidobacteria bacterium;D_6__uncultured Acidobacteria bacterium	1	k__Bacteria;p__Acidobacteria;c__Acidobacteria-5;o__;f__;g__;s__	1
OTU_4870	AOA-c	1e-06	0.62	4.23409e-06	D_0__Bacteria;D_1__Acidobacteria;D_2__Acidobacteria;D_3__Subgroup 5;D_4__uncultured Acidobacteria bacterium;D_5__uncultured Acidobacteria bacterium;D_6__uncultured Acidobacteria bacterium	0.87	k__Bacteria;p__Acidobacteria;c__Acidobacteria-5;o__;f__;g__;s__	1
OTU_11290	AOA-c	4e-06	0.55	1.42166e-05	D_0__Bacteria;D_1__Acidobacteria;D_2__Acidobacteria;D_3__Subgroup 5;D_4__uncultured Acidobacterium sp.;D_5__uncultured Acidobacterium sp.;D_6__uncultured Acidobacterium sp.	0.94	k__Bacteria;p__Acidobacteria;c__Acidobacteria-5;o__;f__;g__;s__	1
OTU_10089	AOA-c	1e-06	0.86	4.23409e-06	D_0__Bacteria;D_1__Acidobacteria;D_2__Acidobacteria;D_3__Subgroup 5;D_4__uncultured bacterium;D_5__uncultured bacterium;D_6__uncultured bacterium	0.76	k__Bacteria;p__Acidobacteria;c__Acidobacteria-5;o__;f__;g__;s__	1
OTU_4004	AOA-c	1e-06	0.87	4.23409e-06	D_0__Bacteria;D_1__Acidobacteria;D_2__Acidobacteria;D_3__Subgroup 5;D_4__uncultured Holophaga sp.;D_5__uncultured Holophaga sp.;D_6__uncultured Holophaga sp.	0.94	k__Bacteria;p__Acidobacteria;c__Acidobacteria-5;o__;f__;g__;s__	1
OTU_3506	AOA-c	1e-06	0.64	4.23409e-06	D_0__Bacteria;D_1__Acidobacteria;D_2__Acidobacteria;D_3__Subgroup 5;D_4__uncultured soil bacterium;D_5__uncultured soil bacterium;D_6__uncultured soil bacterium	0.71	k__Bacteria;p__Acidobacteria;c__Acidobacteria-5;o__;f__;g__;s__	1
OTU_12017	AOA-c	1e-06	0.67	4.23409e-06	D_0__Bacteria;D_1__Acidobacteria;D_2__Acidobacteria;D_3__Subgroup 6	1	k__Bacteria;p__Acidobacteria;c__Acidobacteria-6;o__iii1-15;f__;g__;s__	1
OTU_12706	AOA-c	1e-06	0.68	4.23409e-06	D_0__Bacteria;D_1__Acidobacteria;D_2__Acidobacteria;D_3__Subgroup 6	1	k__Bacteria;p__Acidobacteria;c__Acidobacteria-6;o__iii1-15;f__;g__;s__	1
OTU_12779	AOA-c	1e-06	0.7	4.23409e-06	D_0__Bacteria;D_1__Acidobacteria;D_2__Acidobacteria;D_3__Subgroup 6	1	k__Bacteria;p__Acidobacteria;c__Acidobacteria-6;o__iii1-15;f__;g__;s__	1
OTU_12937	AOA-c	1e-06	0.79	4.23409e-06	D_0__Bacteria;D_1__Acidobacteria;D_2__Acidobacteria;D_3__Subgroup 6	1	k__Bacteria;p__Acidobacteria;c__Acidobacteria-6;o__iii1-15;f__;g__;s__	1
OTU_12973	AOA-c	1e-06	0.82	4.23409e-06	D_0__Bacteria;D_1__Acidobacteria;D_2__Acidobacteria;D_3__Subgroup 6	1	k__Bacteria;p__Acidobacteria;c__Acidobacteria-6;o__iii1-15;f__;g__;s__	0.99
OTU_13156	AOA-c	1e-06	0.92	4.23409e-06	D_0__Bacteria;D_1__Acidobacteria;D_2__Acidobacteria;D_3__Subgroup 6	0.8	k__Bacteria;p__Acidobacteria;c__Acidobacteria-6;o__iii1-15;f__;g__;s__	1
OTU_2665	AOA-c	2e-06	0.53	7.69339e-06	D_0__Bacteria;D_1__Acidobacteria;D_2__Acidobacteria;D_3__Subgroup 6	0.99	k__Bacteria;p__Acidobacteria;c__Acidobacteria-6;o__iii1-15;f__;g__;s__	0.99
OTU_2669	AOA-c	1e-06	0.73	4.23409e-06	D_0__Bacteria;D_1__Acidobacteria;D_2__Acidobacteria;D_3__Subgroup 6	1	k__Bacteria;p__Acidobacteria;c__Acidobacteria-6;o__iii1-15;f__;g__;s__	1
OTU_2911	AOA-c	1e-06	0.85	4.23409e-06	D_0__Bacteria;D_1__Acidobacteria;D_2__Acidobacteria;D_3__Subgroup 6	1	k__Bacteria;p__Acidobacteria;c__Acidobacteria-6;o__iii1-15;f__;g__;s__	1
OTU_5078	AOA-c	1e-06	0.76	4.23409e-06	D_0__Bacteria;D_1__Acidobacteria;D_2__Acidobacteria;D_3__Subgroup 6	1	k__Bacteria;p__Acidobacteria;c__Acidobacteria-6;o__iii1-15;f__;g__;s__	0.99
OTU_5401	AOA-c	1e-06	0.86	4.23409e-06	D_0__Bacteria;D_1__Acidobacteria;D_2__Acidobacteria;D_3__Subgroup 6	1	k__Bacteria;p__Acidobacteria;c__Acidobacteria-6;o__iii1-15;f__;g__;s__	1
OTU_6262	AOA-c	1e-06	0.95	4.23409e-06	D_0__Bacteria;D_1__Acidobacteria;D_2__Acidobacteria;D_3__Subgroup 6	1	k__Bacteria;p__Acidobacteria;c__Acidobacteria-6;o__iii1-15;f__;g__;s__	1
OTU_6625	AOA-c	1e-06	0.9	4.23409e-06	D_0__Bacteria;D_1__Acidobacteria;D_2__Acidobacteria;D_3__Subgroup 6	0.76	k__Bacteria;p__Acidobacteria;c__Acidobacteria-6;o__iii1-15;f__;g__;s__	1
OTU_6825	AOA-c	1e-06	0.69	4.23409e-06	D_0__Bacteria;D_1__Acidobacteria;D_2__Acidobacteria;D_3__Subgroup 6	1	k__Bacteria;p__Acidobacteria;c__Acidobacteria-6;o__iii1-15;f__;g__;s__	1
OTU_8506	AOA-c	4.2e-05	0.46	0.000115735	D_0__Bacteria;D_1__Acidobacteria;D_2__Acidobacteria;D_3__Subgroup 6	0.98	k__Bacteria;p__Acidobacteria;c__Acidobacteria-6;o__iii1-15;f__;g__;s__	1
OTU_10449	AOA-c	1e-06	0.7	4.23409e-06	D_0__Bacteria;D_1__Acidobacteria;D_2__Acidobacteria;D_3__Subgroup 6;D_4__uncultured Acidobacteria bacterium;D_5__uncultured Acidobacteria bacterium;D_6__uncultured Acidobacteria bacterium	0.84	k__Bacteria;p__Acidobacteria;c__Acidobacteria-6;o__iii1-15;f__RB40;g__;s__	1
OTU_11283	AOA-c	1e-06	0.63	4.23409e-06	D_0__Bacteria;D_1__Acidobacteria;D_2__Acidobacteria;D_3__Subgroup 6;D_4__uncultured Acidobacteria bacterium;D_5__uncultured Acidobacteria bacterium;D_6__uncultured Acidobacteria bacterium	0.56	k__Bacteria;p__Acidobacteria;c__Acidobacteria-6;o__iii1-15;f__RB40;g__;s__	1
OTU_3579	AOA-c	1e-06	0.73	4.23409e-06	D_0__Bacteria;D_1__Acidobacteria;D_2__Acidobacteria;D_3__Subgroup 6;D_4__uncultured Acidobacteria bacterium;D_5__uncultured Acidobacteria bacterium;D_6__uncultured Acidobacteria bacterium	0.62	k__Bacteria;p__Acidobacteria;c__Acidobacteria-6;o__iii1-15;f__RB40;g__;s__	1
OTU_6620	AOA-c	1e-06	0.64	4.23409e-06	D_0__Bacteria;D_1__Acidobacteria;D_2__Acidobacteria;D_3__Subgroup 6;D_4__uncultured Acidobacteria bacterium;D_5__uncultured Acidobacteria bacterium;D_6__uncultured Acidobacteria bacterium	0.71	k__Bacteria;p__Acidobacteria;c__Acidobacteria-6;o__iii1-15;f__RB40;g__;s__	1
OTU_6747	AOA-c	0.000108	0.52	0.000269593	D_0__Bacteria;D_1__Acidobacteria;D_2__Acidobacteria;D_3__Subgroup 6;D_4__uncultured Acidobacteria bacterium;D_5__uncultured Acidobacteria bacterium;D_6__uncultured Acidobacteria bacterium	0.99	k__Bacteria;p__Acidobacteria;c__Acidobacteria-6;o__iii1-15;f__RB40;g__;s__	1
OTU_6776	AOA-c	1e-06	0.66	4.23409e-06	D_0__Bacteria;D_1__Acidobacteria;D_2__Acidobacteria;D_3__Subgroup 6;D_4__uncultured Acidobacteria bacterium;D_5__uncultured Acidobacteria bacterium;D_6__uncultured Acidobacteria bacterium	0.56	k__Bacteria;p__Acidobacteria;c__Acidobacteria-6;o__iii1-15;f__RB40;g__;s__	1
OTU_10504	AOA-c	1e-06	0.63	4.23409e-06	D_0__Bacteria;D_1__Acidobacteria;D_2__Acidobacteria;D_3__Subgroup 6;D_4__uncultured bacterium;D_5__uncultured bacterium;D_6__uncultured bacterium	0.63	k__Bacteria;p__Acidobacteria;c__Acidobacteria-6;o__iii1-15;f__;g__;s__	1
OTU_2169	AOA-c	7.2e-05	0.61	0.000187744	D_0__Bacteria;D_1__Acidobacteria;D_2__Acidobacteria;D_3__Subgroup 6;D_4__uncultured bacterium;D_5__uncultured bacterium;D_6__uncultured bacterium	0.67	k__Bacteria;p__Acidobacteria;c__Acidobacteria-6;o__iii1-15;f__;g__;s__	1
OTU_4025	AOA-c	1e-06	0.65	4.23409e-06	D_0__Bacteria;D_1__Acidobacteria;D_2__Acidobacteria;D_3__Subgroup 6;D_4__uncultured bacterium;D_5__uncultured bacterium;D_6__uncultured bacterium	0.54	k__Bacteria;p__Acidobacteria;c__Acidobacteria-6;o__iii1-15;f__;g__;s__	1
OTU_5409	AOA-c	1e-06	0.85	4.23409e-06	D_0__Bacteria;D_1__Acidobacteria;D_2__Acidobacteria;D_3__Subgroup 6;D_4__uncultured bacterium;D_5__uncultured bacterium;D_6__uncultured bacterium	0.5	k__Bacteria;p__Acidobacteria;c__Acidobacteria-6;o__iii1-15;f__;g__;s__	1
OTU_7482	AOA-c	1e-06	0.61	4.23409e-06	D_0__Bacteria;D_1__Acidobacteria;D_2__Acidobacteria;D_3__Subgroup 6;D_4__uncultured bacterium;D_5__uncultured bacterium;D_6__uncultured bacterium	0.5	k__Bacteria;p__Acidobacteria;c__Acidobacteria-6;o__iii1-15;f__;g__;s__	1
OTU_6439	AOA-c	1e-06	0.82	4.23409e-06	D_0__Bacteria;D_1__Acidobacteria;D_2__Acidobacteria;D_3__Subgroup 6;D_4__unidentified;D_5__unidentified;D_6__unidentified	0.76	k__Bacteria;p__Acidobacteria;c__Acidobacteria-6;o__iii1-15;f__RB40;g__;s__	1
OTU_7608	AOA-c	1e-06	0.66	4.23409e-06	D_0__Bacteria;D_1__Acidobacteria;D_2__Acidobacteria;D_3__Subgroup 6;D_4__unidentified;D_5__unidentified;D_6__unidentified	0.98	k__Bacteria;p__Acidobacteria;c__Acidobacteria-6;o__iii1-15;f__RB40;g__;s__	1
OTU_4055	AOA-c	3.6e-05	0.47	0.000100613	D_0__Bacteria;D_1__Acidobacteria;D_2__Holophagae;D_3__Elev-16S-816;D_4__uncultured soil bacterium;D_5__uncultured soil bacterium;D_6__uncultured soil bacterium	0.69	k__Bacteria;p__Proteobacteria;c__Deltaproteobacteria;o__Myxococcales;f__Cystobacterineae;g__;s__	0.95
OTU_6587	AOA-c	1e-06	0.61	4.23409e-06	D_0__Bacteria;D_1__Acidobacteria;D_2__Holophagae;D_3__Holophagales;D_4__Holophagaceae;D_5__Geothrix;D_6__uncultured bacterium	0.88	k__Bacteria;p__Acidobacteria;c__Holophagae;o__Holophagales;f__Holophagaceae;g__;s__	0.99
OTU_4301	AOA-c	3e-06	0.59	1.09567e-05	D_0__Bacteria;D_1__Acidobacteria;D_2__Holophagae;D_3__Subgroup 10;D_4__ABS-19	1	k__Bacteria;p__Acidobacteria;c__Sva0725;o__Sva0725;f__;g__;s__	1
OTU_1388	AOA-c	1e-06	0.6	4.23409e-06	D_0__Bacteria;D_1__Acidobacteria;D_2__Holophagae;D_3__Subgroup 10;D_4__ABS-19;D_5__uncultured Acidobacteria bacterium;D_6__uncultured Acidobacteria bacterium	0.62	k__Bacteria;p__Acidobacteria;c__Sva0725;o__Sva0725;f__;g__;s__	0.98
OTU_2391	AOA-c	1e-06	0.74	4.23409e-06	D_0__Bacteria;D_1__Acidobacteria;D_2__Holophagae;D_3__Subgroup 10;D_4__ABS-19;D_5__uncultured bacterium;D_6__uncultured bacterium	0.82	k__Bacteria;p__Acidobacteria;c__Sva0725;o__Sva0725;f__;g__;s__	1
OTU_3037	AOA-c	2e-06	0.56	7.69339e-06	D_0__Bacteria;D_1__Acidobacteria;D_2__Holophagae;D_3__Subgroup 10;D_4__ABS-19;D_5__uncultured bacterium;D_6__uncultured bacterium	0.93	k__Bacteria;p__Acidobacteria;c__Sva0725;o__Sva0725;f__;g__;s__	1
OTU_3353	AOA-c	2e-06	0.53	7.69339e-06	D_0__Bacteria;D_1__Acidobacteria;D_2__Holophagae;D_3__Subgroup 10;D_4__ABS-19;D_5__uncultured bacterium;D_6__uncultured bacterium	0.87	k__Bacteria;p__Acidobacteria;c__Sva0725;o__Sva0725;f__;g__;s__	1
OTU_3763	AOA-c	0.000132	0.4	0.000321896	D_0__Bacteria;D_1__Acidobacteria;D_2__Holophagae;D_3__Subgroup 10;D_4__ABS-19;D_5__uncultured bacterium;D_6__uncultured bacterium	0.62	k__Bacteria;p__Acidobacteria;c__Sva0725;o__Sva0725;f__;g__;s__	1
OTU_4872	AOA-c	1.9e-05	0.47	5.67742e-05	D_0__Bacteria;D_1__Acidobacteria;D_2__Holophagae;D_3__Subgroup 10;D_4__ABS-19;D_5__uncultured bacterium;D_6__uncultured bacterium	0.88	k__Bacteria;p__Acidobacteria;c__Sva0725;o__Sva0725;f__;g__;s__	1
OTU_12784	AOA-c	1e-06	0.69	4.23409e-06	D_0__Bacteria;D_1__Acidobacteria;D_2__Holophagae;D_3__Subgroup 10;D_4__Sva0725;D_5__uncultured bacterium;D_6__uncultured bacterium	0.72	k__Bacteria;p__Acidobacteria;c__Sva0725;o__Sva0725;f__;g__;s__	0.97
OTU_5411	AOA-c	5e-06	0.5	1.72584e-05	D_0__Bacteria;D_1__Acidobacteria;D_2__Holophagae;D_3__Subgroup 7	1	k__Bacteria;p__Acidobacteria;c__iii1-8;o__SJA-36;f__;g__;s__	1
OTU_2130	AOA-c	1.2e-05	0.52	3.76096e-05	D_0__Bacteria;D_1__Acidobacteria;D_2__Holophagae;D_3__Subgroup 7;D_4__uncultured Acidobacteria bacterium;D_5__uncultured Acidobacteria bacterium;D_6__uncultured Acidobacteria bacterium	0.54	k__Bacteria;p__Acidobacteria;c__iii1-8;o__DS-18;f__;g__;s__	1
OTU_374	AOA-c	1e-05	0.58	3.20036e-05	D_0__Bacteria;D_1__Acidobacteria;D_2__Holophagae;D_3__Subgroup 7;D_4__uncultured Acidobacteria bacterium;D_5__uncultured Acidobacteria bacterium;D_6__uncultured Acidobacteria bacterium	0.96	k__Bacteria;p__Acidobacteria;c__iii1-8;o__DS-18;f__;g__;s__	1
OTU_5062	AOA-c	1e-06	0.84	4.23409e-06	D_0__Bacteria;D_1__Acidobacteria;D_2__Holophagae;D_3__Subgroup 7;D_4__uncultured Acidobacteria bacterium;D_5__uncultured Acidobacteria bacterium;D_6__uncultured Acidobacteria bacterium	0.76	k__Bacteria;p__Acidobacteria;c__iii1-8;o__DS-18;f__;g__;s__	1
OTU_5084	AOA-c	7e-06	0.49	2.33724e-05	D_0__Bacteria;D_1__Acidobacteria;D_2__Holophagae;D_3__Subgroup 7;D_4__uncultured Acidobacteria bacterium;D_5__uncultured Acidobacteria bacterium;D_6__uncultured Acidobacteria bacterium	0.91	k__Bacteria;p__Acidobacteria;c__iii1-8;o__DS-18;f__;g__;s__	1
OTU_617	AOA-c	1e-06	0.79	4.23409e-06	D_0__Bacteria;D_1__Acidobacteria;D_2__Holophagae;D_3__Subgroup 7;D_4__uncultured Acidobacteria bacterium;D_5__uncultured Acidobacteria bacterium;D_6__uncultured Acidobacteria bacterium	0.83	k__Bacteria;p__Acidobacteria;c__iii1-8;o__DS-18;f__;g__;s__	1
OTU_12961	AOA-c	1e-06	0.61	4.23409e-06	D_0__Bacteria;D_1__Acidobacteria;D_2__Holophagae;D_3__Subgroup 7;D_4__uncultured bacterium;D_5__uncultured bacterium;D_6__uncultured bacterium	0.76	k__Bacteria;p__Acidobacteria;c__iii1-8;o__32-20;f__;g__;s__	1
OTU_1936	AOA-c	1e-06	0.8	4.23409e-06	D_0__Bacteria;D_1__Acidobacteria;D_2__Holophagae;D_3__Subgroup 7;D_4__uncultured bacterium;D_5__uncultured bacterium;D_6__uncultured bacterium	0.57	k__Bacteria;p__Acidobacteria;c__iii1-8;o__DS-18;f__;g__;s__	1
OTU_6883	AOA-c	1e-06	0.76	4.23409e-06	D_0__Bacteria;D_1__Acidobacteria;D_2__Holophagae;D_3__Subgroup 7;D_4__uncultured bacterium;D_5__uncultured bacterium;D_6__uncultured bacterium	0.82	k__Bacteria;p__Acidobacteria;c__iii1-8;o__DS-18;f__;g__;s__	1
OTU_12849	AOA-c	1e-06	0.6	4.23409e-06	D_0__Bacteria;D_1__Acidobacteria;D_2__Holophagae;D_3__Subgroup 7;D_4__uncultured Desulfovirga sp.;D_5__uncultured Desulfovirga sp.;D_6__uncultured Desulfovirga sp.	0.89	k__Bacteria;p__Acidobacteria;c__iii1-8;o__32-20;f__;g__;s__	1
OTU_1059	AOA-c	1e-06	0.56	4.23409e-06	D_0__Bacteria;D_1__Acidobacteria;D_2__Holophagae;D_3__Subgroup 7;D_4__uncultured proteobacterium;D_5__uncultured proteobacterium;D_6__uncultured proteobacterium	0.51	k__Bacteria;p__Acidobacteria;c__iii1-8;o__32-20;f__;g__;s__	0.99
OTU_4054	AOA-c	2e-06	0.68	7.69339e-06	D_0__Bacteria;D_1__Acidobacteria;D_2__Holophagae;D_3__Subgroup 7;D_4__uncultured proteobacterium;D_5__uncultured proteobacterium;D_6__uncultured proteobacterium	0.92	k__Bacteria;p__Acidobacteria;c__iii1-8;o__32-20;f__;g__;s__	1
OTU_1185	AOA-c	1e-06	0.76	4.23409e-06	D_0__Bacteria;D_1__Acidobacteria;D_2__Holophagae;D_3__TPD-58;D_4__uncultured bacterium;D_5__uncultured bacterium;D_6__uncultured bacterium	0.96	k__Bacteria	1
OTU_1270	AOA-c	1e-06	0.73	4.23409e-06	D_0__Bacteria;D_1__Acidobacteria;D_2__Subgroup 22;D_3__uncultured Acidobacteria bacterium;D_4__uncultured Acidobacteria bacterium;D_5__uncultured Acidobacteria bacterium;D_6__uncultured Acidobacteria bacterium	0.69	k__Bacteria;p__Acidobacteria;c__RB25;o__;f__;g__;s__	1
OTU_4294	AOA-c	1e-06	0.68	4.23409e-06	D_0__Bacteria;D_1__Acidobacteria;D_2__Subgroup 22;D_3__uncultured Acidobacteriales bacterium;D_4__uncultured Acidobacteriales bacterium;D_5__uncultured Acidobacteriales bacterium;D_6__uncultured Acidobacteriales bacterium	0.8	k__Bacteria;p__Acidobacteria;c__;o__;f__;g__;s__	1
OTU_12844	AOA-c	2e-06	0.52	7.69339e-06	D_0__Bacteria;D_1__Acidobacteria;D_2__Subgroup 22;D_3__uncultured bacterium;D_4__uncultured bacterium;D_5__uncultured bacterium;D_6__uncultured bacterium	0.62	k__Bacteria;p__Acidobacteria;c__;o__;f__;g__;s__	1
OTU_13058	AOA-c	6.4e-05	0.39	0.0001692	D_0__Bacteria;D_1__Acidobacteria;D_2__Subgroup 22;D_3__uncultured bacterium;D_4__uncultured bacterium;D_5__uncultured bacterium;D_6__uncultured bacterium	0.76	k__Bacteria;p__Acidobacteria;c__;o__;f__;g__;s__	0.99
OTU_1816	AOA-c	3.3e-05	0.58	9.29724e-05	D_0__Bacteria;D_1__Acidobacteria;D_2__Subgroup 22;D_3__uncultured bacterium;D_4__uncultured bacterium;D_5__uncultured bacterium;D_6__uncultured bacterium	0.97	k__Bacteria;p__Acidobacteria;c__AT-s54;o__;f__;g__;s__	1
OTU_1949	AOA-c	3e-06	0.63	1.09567e-05	D_0__Bacteria;D_1__Acidobacteria;D_2__Subgroup 22;D_3__uncultured bacterium;D_4__uncultured bacterium;D_5__uncultured bacterium;D_6__uncultured bacterium	0.7	k__Bacteria;p__Acidobacteria;c__;o__;f__;g__;s__	1
OTU_3113	AOA-c	1.5e-05	0.61	4.58461e-05	D_0__Bacteria;D_1__Acidobacteria;D_2__Subgroup 22;D_3__uncultured bacterium;D_4__uncultured bacterium;D_5__uncultured bacterium;D_6__uncultured bacterium	0.62	k__Bacteria;p__Acidobacteria;c__;o__;f__;g__;s__	1
OTU_3580	AOA-c	3.3e-05	0.54	9.29724e-05	D_0__Bacteria;D_1__Acidobacteria;D_2__Subgroup 22;D_3__uncultured bacterium;D_4__uncultured bacterium;D_5__uncultured bacterium;D_6__uncultured bacterium	0.95	k__Bacteria;p__Acidobacteria;c__;o__;f__;g__;s__	1
OTU_6820	AOA-c	2e-06	0.53	7.69339e-06	D_0__Bacteria;D_1__Acidobacteria;D_2__Subgroup 22;D_3__uncultured bacterium;D_4__uncultured bacterium;D_5__uncultured bacterium;D_6__uncultured bacterium	0.99	k__Bacteria;p__Acidobacteria;c__AT-s54;o__;f__;g__;s__	1
OTU_7436	AOA-c	7e-06	0.58	2.33724e-05	D_0__Bacteria;D_1__Acidobacteria;D_2__Subgroup 22;D_3__uncultured proteobacterium;D_4__uncultured proteobacterium;D_5__uncultured proteobacterium;D_6__uncultured proteobacterium	0.69	k__Bacteria;p__Acidobacteria;c__;o__;f__;g__;s__	0.88
OTU_10924	AOA-c	2e-06	0.58	7.69339e-06	D_0__Bacteria;D_1__Actinobacteria	0.99	k__Bacteria;p__Actinobacteria	0.99
OTU_5605	AOA-c	1e-06	0.77	4.23409e-06	D_0__Bacteria;D_1__Actinobacteria;D_2__Acidimicrobiia;D_3__Acidimicrobiales;D_4__Acidimicrobiaceae;D_5__CL500-29 marine group;D_6__uncultured bacterium	0.59	k__Bacteria;p__Actinobacteria;c__Acidimicrobiia;o__Acidimicrobiales;f__C111;g__;s__	1
OTU_3524	AOA-c	1e-06	0.96	4.23409e-06	D_0__Bacteria;D_1__Actinobacteria;D_2__Acidimicrobiia;D_3__Acidimicrobiales;D_4__Acidimicrobiaceae;D_5__uncultured;D_6__uncultured bacterium	0.8	k__Bacteria;p__Actinobacteria;c__Acidimicrobiia;o__Acidimicrobiales;f__C111;g__;s__	0.97
OTU_2390	AOA-c	1e-06	0.92	4.23409e-06	D_0__Bacteria;D_1__Actinobacteria;D_2__Acidimicrobiia;D_3__Acidimicrobiales;D_4__uncultured	1	k__Bacteria;p__Actinobacteria;c__Acidimicrobiia;o__Acidimicrobiales;f__;g__;s__	1
OTU_4679	AOA-c	1e-06	0.89	4.23409e-06	D_0__Bacteria;D_1__Actinobacteria;D_2__Acidimicrobiia;D_3__Acidimicrobiales;D_4__uncultured	0.67	k__Bacteria;p__Actinobacteria;c__Acidimicrobiia;o__Acidimicrobiales;f__;g__;s__	0.99
OTU_5337	AOA-c	1e-06	0.83	4.23409e-06	D_0__Bacteria;D_1__Actinobacteria;D_2__Acidimicrobiia;D_3__Acidimicrobiales;D_4__uncultured	1	k__Bacteria;p__Actinobacteria;c__Acidimicrobiia;o__Acidimicrobiales;f__EB1017;g__;s__	1
OTU_7548	AOA-c	1e-06	0.76	4.23409e-06	D_0__Bacteria;D_1__Actinobacteria;D_2__Acidimicrobiia;D_3__Acidimicrobiales;D_4__uncultured	1	k__Bacteria;p__Actinobacteria;c__Acidimicrobiia;o__Acidimicrobiales;f__EB1017;g__;s__	0.95
OTU_9695	AOA-c	1e-06	0.81	4.23409e-06	D_0__Bacteria;D_1__Actinobacteria;D_2__Acidimicrobiia;D_3__Acidimicrobiales;D_4__uncultured	0.58	k__Bacteria;p__Actinobacteria;c__Acidimicrobiia;o__Acidimicrobiales;f__;g__;s__	0.95
OTU_9993	AOA-c	1e-06	0.78	4.23409e-06	D_0__Bacteria;D_1__Actinobacteria;D_2__Acidimicrobiia;D_3__Acidimicrobiales;D_4__uncultured	1	k__Bacteria;p__Actinobacteria;c__Acidimicrobiia;o__Acidimicrobiales;f__;g__;s__	1
OTU_6881	AOA-c	1e-06	0.72	4.23409e-06	D_0__Bacteria;D_1__Actinobacteria;D_2__Acidimicrobiia;D_3__Acidimicrobiales;D_4__uncultured;D_5__actinobacterium YJF2-33;D_6__actinobacterium YJF2-33	0.96	k__Bacteria;p__Actinobacteria;c__Acidimicrobiia;o__Acidimicrobiales;f__;g__;s__	1
OTU_11574	AOA-c	1e-06	0.56	4.23409e-06	D_0__Bacteria;D_1__Actinobacteria;D_2__Acidimicrobiia;D_3__Acidimicrobiales;D_4__uncultured;D_5__bacterium enrichment culture clone auto73_4W;D_6__bacterium enrichment culture clone auto73_4W	0.62	k__Bacteria;p__Actinobacteria;c__Acidimicrobiia;o__Acidimicrobiales;f__;g__;s__	0.99
OTU_3284	AOA-c	8e-06	0.65	2.62785e-05	D_0__Bacteria;D_1__Actinobacteria;D_2__Acidimicrobiia;D_3__Acidimicrobiales;D_4__uncultured;D_5__uncultured Aciditerrimonas sp.;D_6__uncultured Aciditerrimonas sp.	0.66	k__Bacteria;p__Actinobacteria;c__Acidimicrobiia;o__Acidimicrobiales;f__EB1017;g__;s__	1
OTU_3770	AOA-c	1e-06	0.79	4.23409e-06	D_0__Bacteria;D_1__Actinobacteria;D_2__Acidimicrobiia;D_3__Acidimicrobiales;D_4__uncultured;D_5__uncultured Aciditerrimonas sp.;D_6__uncultured Aciditerrimonas sp.	1	k__Bacteria;p__Actinobacteria;c__Acidimicrobiia;o__Acidimicrobiales;f__EB1017;g__;s__	1
OTU_8240	AOA-c	5.6e-05	0.59	0.000150038	D_0__Bacteria;D_1__Actinobacteria;D_2__Acidimicrobiia;D_3__Acidimicrobiales;D_4__uncultured;D_5__uncultured Aciditerrimonas sp.;D_6__uncultured Aciditerrimonas sp.	0.83	k__Bacteria;p__Actinobacteria;c__Acidimicrobiia;o__Acidimicrobiales;f__EB1017;g__;s__	1
OTU_8280	AOA-c	1e-06	0.88	4.23409e-06	D_0__Bacteria;D_1__Actinobacteria;D_2__Acidimicrobiia;D_3__Acidimicrobiales;D_4__uncultured;D_5__uncultured Aciditerrimonas sp.;D_6__uncultured Aciditerrimonas sp.	0.71	k__Bacteria;p__Actinobacteria;c__Acidimicrobiia;o__Acidimicrobiales;f__EB1017;g__;s__	1
OTU_10646	AOA-c	6e-06	0.5	2.02922e-05	D_0__Bacteria;D_1__Actinobacteria;D_2__Acidimicrobiia;D_3__Acidimicrobiales;D_4__uncultured;D_5__uncultured actinobacterium;D_6__uncultured actinobacterium	0.81	k__Bacteria;p__Actinobacteria;c__Acidimicrobiia;o__Acidimicrobiales;f__EB1017;g__;s__	0.99
OTU_10706	AOA-c	0.000194	0.4	0.000454148	D_0__Bacteria;D_1__Actinobacteria;D_2__Acidimicrobiia;D_3__Acidimicrobiales;D_4__uncultured;D_5__uncultured bacterium;D_6__uncultured bacterium	0.67	k__Bacteria;p__Actinobacteria;c__Acidimicrobiia;o__Acidimicrobiales;f__;g__;s__	0.99
OTU_12746	AOA-c	6e-06	0.58	2.02922e-05	D_0__Bacteria;D_1__Actinobacteria;D_2__Acidimicrobiia;D_3__Acidimicrobiales;D_4__uncultured;D_5__uncultured bacterium;D_6__uncultured bacterium	0.7	k__Bacteria;p__Actinobacteria;c__Acidimicrobiia;o__Acidimicrobiales;f__;g__;s__	0.95
OTU_9872	AOA-c	1e-06	0.68	4.23409e-06	D_0__Bacteria;D_1__Actinobacteria;D_2__Acidimicrobiia;D_3__Acidimicrobiales;D_4__uncultured;D_5__uncultured bacterium;D_6__uncultured bacterium	0.76	k__Bacteria;p__Actinobacteria;c__Acidimicrobiia;o__Acidimicrobiales;f__;g__;s__	0.96
OTU_12853	AOA-c	0.000373	0.48	0.000817038	D_0__Bacteria;D_1__Actinobacteria;D_2__Acidimicrobiia;D_3__Acidimicrobiales;D_4__uncultured;D_5__uncultured Banisveld landfill bacterium BVC83;D_6__uncultured Banisveld landfill bacterium BVC83	0.77	k__Bacteria;p__Actinobacteria;c__Acidimicrobiia;o__Acidimicrobiales;f__;g__;s__	1
OTU_10013	AOA-c	1e-06	0.59	4.23409e-06	D_0__Bacteria;D_1__Actinobacteria;D_2__Acidimicrobiia;D_3__Acidimicrobiales;D_4__uncultured;D_5__uncultured forest soil bacterium;D_6__uncultured forest soil bacterium	0.69	k__Bacteria;p__Actinobacteria;c__Acidimicrobiia;o__Acidimicrobiales;f__;g__;s__	0.99
OTU_11560	AOA-c	1e-06	0.7	4.23409e-06	D_0__Bacteria;D_1__Actinobacteria;D_2__Acidimicrobiia;D_3__Acidimicrobiales;D_4__uncultured;D_5__uncultured forest soil bacterium;D_6__uncultured forest soil bacterium	0.99	k__Bacteria;p__Actinobacteria;c__Acidimicrobiia;o__Acidimicrobiales;f__;g__;s__	0.99
OTU_3774	AOA-c	2.1e-05	0.55	6.20571e-05	D_0__Bacteria;D_1__Actinobacteria;D_2__Actinobacteria;D_3__Corynebacteriales	1	k__Bacteria;p__Actinobacteria;c__Actinobacteria;o__Actinomycetales;f__Mycobacteriaceae;g__Mycobacterium;s__	0.69
OTU_1417	AOA-c	6e-06	0.7	2.02922e-05	D_0__Bacteria;D_1__Actinobacteria;D_2__Actinobacteria;D_3__Corynebacteriales;D_4__Mycobacteriaceae;D_5__Mycobacterium;D_6__uncultured actinobacterium	0.58	k__Bacteria;p__Actinobacteria;c__Actinobacteria;o__Actinomycetales;f__Mycobacteriaceae;g__Mycobacterium;s__	0.53
OTU_11841	AOA-c	1e-06	0.64	4.23409e-06	D_0__Bacteria;D_1__Actinobacteria;D_2__Actinobacteria;D_3__Frankiales;D_4__Acidothermaceae;D_5__Acidothermus;D_6__uncultured bacterium	0.83	k__Bacteria;p__Actinobacteria;c__Actinobacteria;o__Actinomycetales;f__;g__;s__	0.79
OTU_10782	AOA-c	1e-06	0.64	4.23409e-06	D_0__Bacteria;D_1__Actinobacteria;D_2__Actinobacteria;D_3__Micromonosporales;D_4__Micromonosporaceae	0.99	k__Bacteria;p__Actinobacteria;c__Actinobacteria;o__Actinomycetales;f__Micromonosporaceae	0.98
OTU_12838	AOA-c	1e-06	0.76	4.23409e-06	D_0__Bacteria;D_1__Actinobacteria;D_2__Actinobacteria;D_3__Micromonosporales;D_4__Micromonosporaceae	0.87	k__Bacteria;p__Actinobacteria;c__Actinobacteria;o__Actinomycetales;f__Micromonosporaceae	0.89
OTU_4738	AOA-c	1e-06	0.62	4.23409e-06	D_0__Bacteria;D_1__Actinobacteria;D_2__Actinobacteria;D_3__Pseudonocardiales;D_4__Pseudonocardiaceae;D_5__Pseudonocardia;D_6__uncultured bacterium	0.98	k__Bacteria;p__Actinobacteria;c__Actinobacteria;o__Actinomycetales;f__Pseudonocardiaceae;g__Pseudonocardia;s__	1
OTU_11412	AOA-c	4e-06	0.58	1.42166e-05	D_0__Bacteria;D_1__Actinobacteria;D_2__MB-A2-108;D_3__uncultured bacterium;D_4__uncultured bacterium;D_5__uncultured bacterium;D_6__uncultured bacterium	0.64	k__Bacteria;p__Actinobacteria;c__MB-A2-108;o__0319-7L14;f__;g__;s__	0.98
OTU_13205	AOA-c	5e-06	0.52	1.72584e-05	D_0__Bacteria;D_1__Actinobacteria;D_2__MB-A2-108;D_3__uncultured bacterium;D_4__uncultured bacterium;D_5__uncultured bacterium;D_6__uncultured bacterium	0.81	k__Bacteria;p__Actinobacteria;c__MB-A2-108;o__0319-7L14;f__;g__;s__	0.99
OTU_4235	AOA-c	1e-06	0.71	4.23409e-06	D_0__Bacteria;D_1__Actinobacteria;D_2__MB-A2-108;D_3__uncultured bacterium;D_4__uncultured bacterium;D_5__uncultured bacterium;D_6__uncultured bacterium	0.66	k__Bacteria;p__Actinobacteria;c__MB-A2-108;o__0319-7L14;f__;g__;s__	1
OTU_5386	AOA-c	1e-06	0.72	4.23409e-06	D_0__Bacteria;D_1__Actinobacteria;D_2__MB-A2-108;D_3__uncultured bacterium;D_4__uncultured bacterium;D_5__uncultured bacterium;D_6__uncultured bacterium	0.89	k__Bacteria;p__Actinobacteria;c__MB-A2-108;o__0319-7L14;f__;g__;s__	1
OTU_8321	AOA-c	3e-06	0.58	1.09567e-05	D_0__Bacteria;D_1__Actinobacteria;D_2__MB-A2-108;D_3__uncultured bacterium;D_4__uncultured bacterium;D_5__uncultured bacterium;D_6__uncultured bacterium	0.79	k__Bacteria;p__Actinobacteria;c__MB-A2-108;o__0319-7L14;f__;g__;s__	1
OTU_7551	AOA-c	1e-06	0.71	4.23409e-06	D_0__Bacteria;D_1__Actinobacteria;D_2__MB-A2-108;D_3__uncultured Streptomyces sp.;D_4__uncultured Streptomyces sp.;D_5__uncultured Streptomyces sp.;D_6__uncultured Streptomyces sp.	0.72	k__Bacteria;p__Actinobacteria;c__MB-A2-108;o__0319-7L14;f__;g__;s__	1
OTU_1139	AOA-c	1e-06	0.91	4.23409e-06	D_0__Bacteria;D_1__Actinobacteria;D_2__Thermoleophilia;D_3__Gaiellales;D_4__uncultured	0.85	k__Bacteria;p__Actinobacteria;c__Thermoleophilia;o__Gaiellales;f__Gaiellaceae;g__;s__	1
OTU_2086	AOA-c	1e-06	0.61	4.23409e-06	D_0__Bacteria;D_1__Actinobacteria;D_2__Thermoleophilia;D_3__Gaiellales;D_4__uncultured	0.93	k__Bacteria;p__Actinobacteria;c__Thermoleophilia;o__Gaiellales;f__;g__;s__	0.77
OTU_2180	AOA-c	1e-06	0.85	4.23409e-06	D_0__Bacteria;D_1__Actinobacteria;D_2__Thermoleophilia;D_3__Gaiellales;D_4__uncultured	0.93	k__Bacteria;p__Actinobacteria;c__Thermoleophilia;o__Gaiellales;f__Gaiellaceae;g__;s__	1
OTU_3181	AOA-c	1e-06	0.63	4.23409e-06	D_0__Bacteria;D_1__Actinobacteria;D_2__Thermoleophilia;D_3__Gaiellales;D_4__uncultured	0.95	k__Bacteria;p__Actinobacteria;c__Thermoleophilia;o__Gaiellales;f__;g__;s__	0.71
OTU_7531	AOA-c	3.1e-05	0.51	8.8068e-05	D_0__Bacteria;D_1__Actinobacteria;D_2__Thermoleophilia;D_3__Gaiellales;D_4__uncultured	0.97	k__Bacteria;p__Actinobacteria;c__Thermoleophilia;o__Gaiellales;f__Gaiellaceae;g__;s__	1
OTU_2396	AOA-c	1e-06	0.59	4.23409e-06	D_0__Bacteria;D_1__Actinobacteria;D_2__Thermoleophilia;D_3__Gaiellales;D_4__uncultured;D_5__bacterium Ellin6504;D_6__bacterium Ellin6504	0.97	k__Bacteria;p__Actinobacteria;c__Thermoleophilia;o__Gaiellales;f__;g__;s__	1
OTU_6899	AOA-c	1e-06	0.75	4.23409e-06	D_0__Bacteria;D_1__Actinobacteria;D_2__Thermoleophilia;D_3__Gaiellales;D_4__uncultured;D_5__bacterium Ellin6504;D_6__bacterium Ellin6504	1	k__Bacteria;p__Actinobacteria;c__Thermoleophilia;o__Gaiellales;f__;g__;s__	1
OTU_8306	AOA-c	0.000113	0.5	0.000280791	D_0__Bacteria;D_1__Actinobacteria;D_2__Thermoleophilia;D_3__Gaiellales;D_4__uncultured;D_5__bacterium Ellin6517;D_6__bacterium Ellin6517	1	k__Bacteria;p__Actinobacteria;c__Thermoleophilia;o__Gaiellales;f__;g__;s__	1
OTU_1244	AOA-c	6e-06	0.6	2.02922e-05	D_0__Bacteria;D_1__Actinobacteria;D_2__Thermoleophilia;D_3__Gaiellales;D_4__uncultured;D_5__uncultured bacterium;D_6__uncultured bacterium	0.87	k__Bacteria;p__Actinobacteria;c__Thermoleophilia;o__Gaiellales;f__Gaiellaceae;g__;s__	1
OTU_1912	AOA-c	1e-06	0.81	4.23409e-06	D_0__Bacteria;D_1__Actinobacteria;D_2__Thermoleophilia;D_3__Gaiellales;D_4__uncultured;D_5__uncultured bacterium;D_6__uncultured bacterium	0.71	k__Bacteria;p__Actinobacteria;c__Thermoleophilia;o__Gaiellales;f__Gaiellaceae;g__;s__	1
OTU_3555	AOA-c	0.000454	0.48	0.000972272	D_0__Bacteria;D_1__Actinobacteria;D_2__Thermoleophilia;D_3__Gaiellales;D_4__uncultured;D_5__uncultured bacterium;D_6__uncultured bacterium	0.69	k__Bacteria;p__Actinobacteria;c__Thermoleophilia;o__Gaiellales;f__Gaiellaceae;g__;s__	1
OTU_6781	AOA-c	1e-06	0.87	4.23409e-06	D_0__Bacteria;D_1__Actinobacteria;D_2__Thermoleophilia;D_3__Gaiellales;D_4__uncultured;D_5__uncultured bacterium;D_6__uncultured bacterium	0.88	k__Bacteria;p__Actinobacteria;c__Thermoleophilia;o__Gaiellales;f__Gaiellaceae;g__;s__	1
OTU_7432	AOA-c	2e-06	0.68	7.69339e-06	D_0__Bacteria;D_1__Actinobacteria;D_2__Thermoleophilia;D_3__Gaiellales;D_4__uncultured;D_5__uncultured bacterium;D_6__uncultured bacterium	0.68	k__Bacteria;p__Actinobacteria;c__Thermoleophilia;o__Gaiellales;f__Gaiellaceae;g__;s__	1
OTU_7546	AOA-c	1.3e-05	0.56	4.03713e-05	D_0__Bacteria;D_1__Actinobacteria;D_2__Thermoleophilia;D_3__Gaiellales;D_4__uncultured;D_5__uncultured bacterium;D_6__uncultured bacterium	0.73	k__Bacteria;p__Actinobacteria;c__Thermoleophilia;o__Gaiellales;f__Gaiellaceae;g__;s__	1
OTU_5031	AOA-c	0.000252	0.43	0.000572131	D_0__Bacteria;D_1__Actinobacteria;D_2__Thermoleophilia;D_3__Gaiellales;D_4__uncultured;D_5__uncultured Gaiella sp.;D_6__uncultured Gaiella sp.	0.79	k__Bacteria;p__Actinobacteria;c__Thermoleophilia;o__Gaiellales;f__;g__;s__	0.72
OTU_11657	AOA-c	4.4e-05	0.54	0.000120769	D_0__Bacteria;D_1__Actinobacteria;D_2__Thermoleophilia;D_3__Gaiellales;D_4__uncultured;D_5__uncultured Rubrobacterales bacterium;D_6__uncultured Rubrobacterales bacterium	0.97	k__Bacteria;p__Actinobacteria;c__Thermoleophilia;o__Gaiellales;f__Gaiellaceae;g__;s__	1
OTU_1088	AOA-c	1e-06	0.88	4.23409e-06	D_0__Bacteria;D_1__Actinobacteria;D_2__Thermoleophilia;D_3__Gaiellales;D_4__uncultured;D_5__uncultured Rubrobacteridae bacterium;D_6__uncultured Rubrobacteridae bacterium	0.67	k__Bacteria;p__Actinobacteria;c__Thermoleophilia;o__Gaiellales;f__Gaiellaceae;g__;s__	1
OTU_9273	AOA-c	1e-06	0.85	4.23409e-06	D_0__Bacteria;D_1__Actinobacteria;D_2__Thermoleophilia;D_3__Gaiellales;D_4__uncultured;D_5__uncultured Rubrobacteridae bacterium;D_6__uncultured Rubrobacteridae bacterium	0.93	k__Bacteria;p__Actinobacteria;c__Thermoleophilia;o__Gaiellales;f__Gaiellaceae;g__;s__	1
OTU_323	AOA-c	1e-06	0.81	4.23409e-06	D_0__Bacteria;D_1__Actinobacteria;D_2__Thermoleophilia;D_3__Gaiellales;D_4__uncultured;D_5__uncultured Solirubrobacter sp.;D_6__uncultured Solirubrobacter sp.	0.9	k__Bacteria;p__Actinobacteria;c__Thermoleophilia;o__Gaiellales;f__;g__;s__	1
OTU_12988	AOA-c	5.6e-05	0.43	0.000150038	D_0__Bacteria;D_1__Actinobacteria;D_2__Thermoleophilia;D_3__Solirubrobacterales;D_4__0319-6M6	0.5	k__Bacteria;p__Actinobacteria;c__Thermoleophilia;o__Solirubrobacterales;f__;g__;s__	0.94
OTU_4677	AOA-c	1e-06	0.71	4.23409e-06	D_0__Bacteria;D_1__Actinobacteria;D_2__Thermoleophilia;D_3__Solirubrobacterales;D_4__0319-6M6;D_5__uncultured actinobacterium;D_6__uncultured actinobacterium	0.64	k__Bacteria;p__Actinobacteria;c__Thermoleophilia;o__Solirubrobacterales;f__;g__;s__	0.8
OTU_11295	AOA-c	1e-06	0.69	4.23409e-06	D_0__Bacteria;D_1__Actinobacteria;D_2__Thermoleophilia;D_3__Solirubrobacterales;D_4__Solirubrobacteraceae;D_5__Solirubrobacter	0.9	k__Bacteria;p__Actinobacteria;c__Thermoleophilia;o__Solirubrobacterales;f__Solirubrobacteraceae;g__;s__	0.86
OTU_1645	AOA-c	1e-06	0.82	4.23409e-06	D_0__Bacteria;D_1__Actinobacteria;D_2__Thermoleophilia;D_3__Solirubrobacterales;D_4__TM146	0.58	k__Bacteria;p__Actinobacteria;c__Thermoleophilia;o__Solirubrobacterales;f__;g__;s__	0.57
OTU_5424	AOA-c	1e-06	0.78	4.23409e-06	D_0__Bacteria;D_1__Actinobacteria;D_2__Thermoleophilia;D_3__Solirubrobacterales;D_4__TM146	0.81	k__Bacteria;p__Actinobacteria;c__Thermoleophilia;o__Solirubrobacterales	1
OTU_11692	AOA-c	1e-06	0.68	4.23409e-06	D_0__Bacteria;D_1__Armatimonadetes	1	k__Bacteria;p__Armatimonadetes;c__[Fimbriimonadia];o__[Fimbriimonadales];f__[Fimbriimonadaceae];g__Fimbriimonas;s__	1
OTU_9200	AOA-c	1e-05	0.57	3.20036e-05	D_0__Bacteria;D_1__Armatimonadetes	1	k__Bacteria;p__Armatimonadetes;c__[Fimbriimonadia];o__[Fimbriimonadales];f__[Fimbriimonadaceae];g__Fimbriimonas;s__	1
OTU_10061	AOA-c	1e-06	0.75	4.23409e-06	D_0__Bacteria;D_1__Armatimonadetes;D_2__Chthonomonadetes;D_3__Chthonomonadales;D_4__Chthonomonadaceae;D_5__Chthonomonas;D_6__uncultured bacterium	1	k__Bacteria;p__Armatimonadetes;c__Chthonomonadetes;o__Chthonomonadales;f__Chthonomonadaceae;g__;s__	1
OTU_7831	AOA-c	1e-06	0.71	4.23409e-06	D_0__Bacteria;D_1__Armatimonadetes;D_2__Chthonomonadetes;D_3__Chthonomonadales;D_4__uncultured bacterium;D_5__uncultured bacterium;D_6__uncultured bacterium	1	k__Bacteria;p__Armatimonadetes;c__Chthonomonadetes;o__SJA-22;f__;g__;s__	1
OTU_8064	AOA-c	1e-06	0.78	4.23409e-06	D_0__Bacteria;D_1__Armatimonadetes;D_2__Chthonomonadetes;D_3__Chthonomonadales;D_4__uncultured bacterium;D_5__uncultured bacterium;D_6__uncultured bacterium	1	k__Bacteria;p__Armatimonadetes;c__Chthonomonadetes;o__SJA-22;f__;g__;s__	1
OTU_9742	AOA-c	1e-06	0.69	4.23409e-06	D_0__Bacteria;D_1__Armatimonadetes;D_2__Chthonomonadetes;D_3__Chthonomonadales;D_4__uncultured bacterium;D_5__uncultured bacterium;D_6__uncultured bacterium	0.98	k__Bacteria;p__Armatimonadetes;c__Chthonomonadetes;o__SJA-22;f__;g__;s__	1
OTU_11251	AOA-c	1e-06	0.89	4.23409e-06	D_0__Bacteria;D_1__Armatimonadetes;D_2__uncultured bacterium;D_3__uncultured bacterium;D_4__uncultured bacterium;D_5__uncultured bacterium;D_6__uncultured bacterium	0.6	k__Bacteria;p__Armatimonadetes;c__[Fimbriimonadia];o__[Fimbriimonadales];f__[Fimbriimonadaceae];g__Fimbriimonas;s__	1
OTU_11769	AOA-c	1e-06	0.62	4.23409e-06	D_0__Bacteria;D_1__Armatimonadetes;D_2__uncultured bacterium;D_3__uncultured bacterium;D_4__uncultured bacterium;D_5__uncultured bacterium;D_6__uncultured bacterium	0.84	k__Bacteria;p__Armatimonadetes;c__[Fimbriimonadia];o__[Fimbriimonadales];f__[Fimbriimonadaceae];g__Fimbriimonas;s__	1
OTU_11363	AOA-c	0.0001	0.43	0.000252633	D_0__Bacteria;D_1__Bacteroidetes	0.77	k__Bacteria;p__Bacteroidetes	0.66
OTU_9888	AOA-c	0.000438	0.39	0.000942018	D_0__Bacteria;D_1__Bacteroidetes	0.84	k__Bacteria;p__Bacteroidetes;c__[Saprospirae];o__[Saprospirales];f__Chitinophagaceae	0.5
OTU_2111	AOA-c	1e-06	0.89	4.23409e-06	D_0__Bacteria;D_1__Bacteroidetes;D_2__Cytophagia;D_3__Cytophagales;D_4__Cytophagaceae;D_5__uncultured	1	k__Bacteria;p__Bacteroidetes;c__Cytophagia;o__Cytophagales;f__Cytophagaceae;g__;s__	1
OTU_2291	AOA-c	2.2e-05	0.55	6.46626e-05	D_0__Bacteria;D_1__Bacteroidetes;D_2__Cytophagia;D_3__Cytophagales;D_4__Cytophagaceae;D_5__uncultured	1	k__Bacteria;p__Bacteroidetes;c__Cytophagia;o__Cytophagales;f__Cytophagaceae;g__;s__	1
OTU_10002	AOA-c	3e-06	0.53	1.09567e-05	D_0__Bacteria;D_1__Bacteroidetes;D_2__Cytophagia;D_3__Cytophagales;D_4__Cytophagaceae;D_5__uncultured;D_6__uncultured bacterium	0.99	k__Bacteria;p__Bacteroidetes;c__Cytophagia;o__Cytophagales;f__Cytophagaceae;g__;s__	1
OTU_10027	AOA-c	1e-06	0.83	4.23409e-06	D_0__Bacteria;D_1__Bacteroidetes;D_2__Cytophagia;D_3__Cytophagales;D_4__Cytophagaceae;D_5__uncultured;D_6__uncultured bacterium	0.56	k__Bacteria;p__Bacteroidetes;c__Cytophagia;o__Cytophagales;f__Cytophagaceae;g__;s__	1
OTU_2877	AOA-c	1.6e-05	0.57	4.86071e-05	D_0__Bacteria;D_1__Bacteroidetes;D_2__SB-5;D_3__uncultured soil bacterium;D_4__uncultured soil bacterium;D_5__uncultured soil bacterium;D_6__uncultured soil bacterium	0.52	k__Bacteria;p__Bacteroidetes;c__Bacteroidia;o__Bacteroidales;f__;g__;s__	0.96
OTU_7553	AOA-c	5e-06	0.48	1.72584e-05	D_0__Bacteria;D_1__Bacteroidetes;D_2__SM1A07;D_3__uncultured bacterium;D_4__uncultured bacterium;D_5__uncultured bacterium;D_6__uncultured bacterium	0.68	k__Bacteria;p__Bacteroidetes;c__SM1A07;o__;f__;g__;s__	0.97
OTU_11731	AOA-c	3e-06	0.54	1.09567e-05	D_0__Bacteria;D_1__Bacteroidetes;D_2__Sphingobacteriia;D_3__Sphingobacteriales	0.63	k__Bacteria;p__Bacteroidetes;c__Bacteroidia;o__Bacteroidales;f__;g__;s__	0.61
OTU_11765	AOA-c	3e-06	0.51	1.09567e-05	D_0__Bacteria;D_1__Bacteroidetes;D_2__Sphingobacteriia;D_3__Sphingobacteriales	0.99	k__Bacteria;p__Bacteroidetes;c__Sphingobacteriia;o__Sphingobacteriales;f__;g__;s__	0.94
OTU_12995	AOA-c	9e-06	0.45	2.91972e-05	D_0__Bacteria;D_1__Bacteroidetes;D_2__Sphingobacteriia;D_3__Sphingobacteriales	1	k__Bacteria;p__Bacteroidetes;c__Sphingobacteriia;o__Sphingobacteriales;f__;g__;s__	0.53
OTU_12968	AOA-c	9e-06	0.45	2.91972e-05	D_0__Bacteria;D_1__Bacteroidetes;D_2__Sphingobacteriia;D_3__Sphingobacteriales;D_4__AKYH767	1	k__Bacteria;p__Bacteroidetes;c__Sphingobacteriia;o__Sphingobacteriales;f__;g__;s__	1
OTU_2730	AOA-c	1e-06	0.71	4.23409e-06	D_0__Bacteria;D_1__Bacteroidetes;D_2__Sphingobacteriia;D_3__Sphingobacteriales;D_4__AKYH767	0.51	k__Bacteria;p__Bacteroidetes;c__Sphingobacteriia;o__Sphingobacteriales;f__;g__;s__	0.76
OTU_11226	AOA-c	4e-06	0.49	1.42166e-05	D_0__Bacteria;D_1__Bacteroidetes;D_2__Sphingobacteriia;D_3__Sphingobacteriales;D_4__AKYH767;D_5__uncultured bacterium;D_6__uncultured bacterium	0.66	k__Bacteria;p__Bacteroidetes;c__Sphingobacteriia;o__Sphingobacteriales;f__;g__;s__	0.99
OTU_11281	AOA-c	0.000105	0.43	0.000263254	D_0__Bacteria;D_1__Bacteroidetes;D_2__Sphingobacteriia;D_3__Sphingobacteriales;D_4__AKYH767;D_5__uncultured bacterium;D_6__uncultured bacterium	1	k__Bacteria;p__Bacteroidetes;c__Sphingobacteriia;o__Sphingobacteriales;f__;g__;s__	1
OTU_4003	AOA-c	1e-06	0.59	4.23409e-06	D_0__Bacteria;D_1__Bacteroidetes;D_2__Sphingobacteriia;D_3__Sphingobacteriales;D_4__AKYH767;D_5__uncultured bacterium;D_6__uncultured bacterium	0.5	k__Bacteria;p__Bacteroidetes;c__Sphingobacteriia;o__Sphingobacteriales;f__;g__;s__	0.94
OTU_4287	AOA-c	1e-06	0.7	4.23409e-06	D_0__Bacteria;D_1__Bacteroidetes;D_2__Sphingobacteriia;D_3__Sphingobacteriales;D_4__AKYH767;D_5__uncultured bacterium;D_6__uncultured bacterium	0.86	k__Bacteria;p__Bacteroidetes;c__Sphingobacteriia;o__Sphingobacteriales;f__;g__;s__	0.92
OTU_7098	AOA-c	1e-06	0.58	4.23409e-06	D_0__Bacteria;D_1__Bacteroidetes;D_2__Sphingobacteriia;D_3__Sphingobacteriales;D_4__AKYH767;D_5__uncultured bacterium;D_6__uncultured bacterium	0.81	k__Bacteria;p__Bacteroidetes;c__Sphingobacteriia;o__Sphingobacteriales;f__;g__;s__	0.96
OTU_7609	AOA-c	5e-06	0.59	1.72584e-05	D_0__Bacteria;D_1__Bacteroidetes;D_2__Sphingobacteriia;D_3__Sphingobacteriales;D_4__AKYH767;D_5__uncultured bacterium;D_6__uncultured bacterium	0.93	k__Bacteria;p__Bacteroidetes;c__Sphingobacteriia;o__Sphingobacteriales;f__;g__;s__	1
OTU_2120	AOA-c	5.4e-05	0.77	0.000145329	D_0__Bacteria;D_1__Bacteroidetes;D_2__Sphingobacteriia;D_3__Sphingobacteriales;D_4__AKYH767;D_5__uncultured soil bacterium;D_6__uncultured soil bacterium	0.58	k__Bacteria;p__Bacteroidetes;c__Sphingobacteriia;o__Sphingobacteriales;f__;g__;s__	0.85
OTU_11655	AOA-c	1e-05	0.52	3.20036e-05	D_0__Bacteria;D_1__Bacteroidetes;D_2__Sphingobacteriia;D_3__Sphingobacteriales;D_4__Chitinophagaceae;D_5__Ferruginibacter;D_6__uncultured Bacteroidetes bacterium	0.97	k__Bacteria;p__Bacteroidetes;c__[Saprospirae];o__[Saprospirales];f__Chitinophagaceae;g__;s__	1
OTU_6164	AOA-c	4.6e-05	0.49	0.000125819	D_0__Bacteria;D_1__Bacteroidetes;D_2__Sphingobacteriia;D_3__Sphingobacteriales;D_4__Chitinophagaceae;D_5__Flavisolibacter;D_6__uncultured bacterium	0.51	k__Bacteria;p__Bacteroidetes;c__[Saprospirae];o__[Saprospirales];f__Chitinophagaceae;g__;s__	0.85
OTU_10056	AOA-c	2e-06	0.5	7.69339e-06	D_0__Bacteria;D_1__Bacteroidetes;D_2__Sphingobacteriia;D_3__Sphingobacteriales;D_4__Chitinophagaceae;D_5__Parasegetibacter;D_6__uncultured Bacteroidetes bacterium	0.62	k__Bacteria;p__Bacteroidetes;c__[Saprospirae];o__[Saprospirales];f__Chitinophagaceae;g__;s__	1
OTU_5340	AOA-c	4e-06	0.61	1.42166e-05	D_0__Bacteria;D_1__Bacteroidetes;D_2__Sphingobacteriia;D_3__Sphingobacteriales;D_4__Chitinophagaceae;D_5__Terrimonas;D_6__uncultured bacterium	0.99	k__Bacteria;p__Bacteroidetes;c__[Saprospirae];o__[Saprospirales];f__Chitinophagaceae;g__;s__	1
OTU_2109	AOA-c	1e-06	0.61	4.23409e-06	D_0__Bacteria;D_1__Bacteroidetes;D_2__Sphingobacteriia;D_3__Sphingobacteriales;D_4__Chitinophagaceae;D_5__uncultured	0.9	k__Bacteria;p__Bacteroidetes;c__[Saprospirae];o__[Saprospirales];f__Chitinophagaceae;g__;s__	0.99
OTU_2916	AOA-c	2e-06	0.58	7.69339e-06	D_0__Bacteria;D_1__Bacteroidetes;D_2__Sphingobacteriia;D_3__Sphingobacteriales;D_4__Chitinophagaceae;D_5__uncultured	0.6	k__Bacteria;p__Bacteroidetes;c__[Saprospirae];o__[Saprospirales];f__Chitinophagaceae;g__;s__	0.95
OTU_3038	AOA-c	4e-06	0.56	1.42166e-05	D_0__Bacteria;D_1__Bacteroidetes;D_2__Sphingobacteriia;D_3__Sphingobacteriales;D_4__Chitinophagaceae;D_5__uncultured	0.8	k__Bacteria;p__Bacteroidetes;c__[Saprospirae];o__[Saprospirales];f__Chitinophagaceae;g__;s__	0.99
OTU_6544	AOA-c	2e-06	0.57	7.69339e-06	D_0__Bacteria;D_1__Bacteroidetes;D_2__Sphingobacteriia;D_3__Sphingobacteriales;D_4__Chitinophagaceae;D_5__uncultured	0.51	k__Bacteria;p__Bacteroidetes;c__[Saprospirae];o__[Saprospirales];f__Chitinophagaceae;g__;s__	0.98
OTU_11229	AOA-c	1e-05	0.45	3.20036e-05	D_0__Bacteria;D_1__Bacteroidetes;D_2__Sphingobacteriia;D_3__Sphingobacteriales;D_4__Chitinophagaceae;D_5__uncultured;D_6__uncultured bacterium	0.76	k__Bacteria;p__Bacteroidetes;c__[Saprospirae];o__[Saprospirales];f__Chitinophagaceae;g__;s__	0.79
OTU_1301	AOA-c	1e-06	0.56	4.23409e-06	D_0__Bacteria;D_1__Bacteroidetes;D_2__Sphingobacteriia;D_3__Sphingobacteriales;D_4__Chitinophagaceae;D_5__uncultured;D_6__uncultured bacterium	0.5	k__Bacteria;p__Bacteroidetes;c__[Saprospirae];o__[Saprospirales];f__Chitinophagaceae;g__;s__	0.86
OTU_6258	AOA-c	1.4e-05	0.51	4.31569e-05	D_0__Bacteria;D_1__Bacteroidetes;D_2__Sphingobacteriia;D_3__Sphingobacteriales;D_4__Chitinophagaceae;D_5__uncultured;D_6__uncultured bacterium	0.9	k__Bacteria;p__Bacteroidetes;c__[Saprospirae];o__[Saprospirales];f__Chitinophagaceae;g__;s__	0.8
OTU_2330	AOA-c	2e-05	0.64	5.94093e-05	D_0__Bacteria;D_1__Bacteroidetes;D_2__Sphingobacteriia;D_3__Sphingobacteriales;D_4__Chitinophagaceae;D_5__uncultured;D_6__uncultured Ferruginibacter sp.	0.99	k__Bacteria;p__Bacteroidetes;c__[Saprospirae];o__[Saprospirales];f__Chitinophagaceae;g__;s__	0.97
OTU_9669	AOA-c	1e-06	0.72	4.23409e-06	D_0__Bacteria;D_1__Bacteroidetes;D_2__Sphingobacteriia;D_3__Sphingobacteriales;D_4__Chitinophagaceae;D_5__uncultured;D_6__uncultured prokaryote	0.99	k__Bacteria;p__Bacteroidetes;c__[Saprospirae];o__[Saprospirales];f__;g__;s__	1
OTU_11579	AOA-c	3e-06	0.53	1.09567e-05	D_0__Bacteria;D_1__Bacteroidetes;D_2__Sphingobacteriia;D_3__Sphingobacteriales;D_4__Chitinophagaceae;D_5__uncultured;D_6__uncultured soil bacterium	0.61	k__Bacteria;p__Bacteroidetes;c__[Saprospirae];o__[Saprospirales];f__Chitinophagaceae;g__;s__	0.99
OTU_5081	AOA-c	1e-06	0.8	4.23409e-06	D_0__Bacteria;D_1__Bacteroidetes;D_2__Sphingobacteriia;D_3__Sphingobacteriales;D_4__Chitinophagaceae;D_5__uncultured;D_6__uncultured soil bacterium	0.68	k__Bacteria;p__Bacteroidetes;c__[Saprospirae];o__[Saprospirales];f__Chitinophagaceae;g__;s__	0.99
OTU_6976	AOA-c	1e-06	0.57	4.23409e-06	D_0__Bacteria;D_1__Bacteroidetes;D_2__Sphingobacteriia;D_3__Sphingobacteriales;D_4__CWT CU03-E12;D_5__bacterium enrichment culture clone auto79_4W;D_6__bacterium enrichment culture clone auto79_4W	1	k__Bacteria;p__Bacteroidetes;c__Sphingobacteriia;o__Sphingobacteriales;f__;g__;s__	0.99
OTU_13071	AOA-c	1e-06	0.57	4.23409e-06	D_0__Bacteria;D_1__Bacteroidetes;D_2__Sphingobacteriia;D_3__Sphingobacteriales;D_4__CWT CU03-E12;D_5__uncultured bacterium;D_6__uncultured bacterium	0.77	k__Bacteria;p__Bacteroidetes;c__Sphingobacteriia;o__Sphingobacteriales;f__;g__;s__	0.9
OTU_6928	AOA-c	3e-06	0.49	1.09567e-05	D_0__Bacteria;D_1__Bacteroidetes;D_2__Sphingobacteriia;D_3__Sphingobacteriales;D_4__CWT CU03-E12;D_5__uncultured Bacteroidetes bacterium;D_6__uncultured Bacteroidetes bacterium	0.87	k__Bacteria;p__Bacteroidetes;c__Sphingobacteriia;o__Sphingobacteriales;f__;g__;s__	0.79
OTU_11378	AOA-c	1e-06	0.64	4.23409e-06	D_0__Bacteria;D_1__Bacteroidetes;D_2__Sphingobacteriia;D_3__Sphingobacteriales;D_4__env.OPS 17	0.57	k__Bacteria;p__Bacteroidetes;c__Sphingobacteriia;o__Sphingobacteriales;f__;g__;s__	0.96
OTU_13065	AOA-c	9e-06	0.51	2.91972e-05	D_0__Bacteria;D_1__Bacteroidetes;D_2__Sphingobacteriia;D_3__Sphingobacteriales;D_4__env.OPS 17;D_5__uncultured bacterium;D_6__uncultured bacterium	0.76	k__Bacteria;p__Bacteroidetes;c__Sphingobacteriia;o__Sphingobacteriales;f__;g__;s__	1
OTU_3582	AOA-c	0.000145	0.46	0.000350942	D_0__Bacteria;D_1__Bacteroidetes;D_2__Sphingobacteriia;D_3__Sphingobacteriales;D_4__env.OPS 17;D_5__uncultured bacterium;D_6__uncultured bacterium	0.8	k__Bacteria;p__Bacteroidetes;c__Sphingobacteriia;o__Sphingobacteriales;f__;g__;s__	1
OTU_4028	AOA-c	1e-06	0.74	4.23409e-06	D_0__Bacteria;D_1__Bacteroidetes;D_2__Sphingobacteriia;D_3__Sphingobacteriales;D_4__env.OPS 17;D_5__uncultured bacterium;D_6__uncultured bacterium	0.87	k__Bacteria;p__Bacteroidetes;c__Sphingobacteriia;o__Sphingobacteriales;f__;g__;s__	1
OTU_5082	AOA-c	2.2e-05	0.52	6.46626e-05	D_0__Bacteria;D_1__Bacteroidetes;D_2__Sphingobacteriia;D_3__Sphingobacteriales;D_4__env.OPS 17;D_5__uncultured bacterium;D_6__uncultured bacterium	0.78	k__Bacteria;p__Bacteroidetes;c__Sphingobacteriia;o__Sphingobacteriales;f__;g__;s__	0.95
OTU_5827	AOA-c	7e-06	0.66	2.33724e-05	D_0__Bacteria;D_1__Bacteroidetes;D_2__Sphingobacteriia;D_3__Sphingobacteriales;D_4__env.OPS 17;D_5__uncultured bacterium;D_6__uncultured bacterium	1	k__Bacteria;p__Bacteroidetes;c__Sphingobacteriia;o__Sphingobacteriales;f__;g__;s__	1
OTU_6083	AOA-c	1e-06	0.74	4.23409e-06	D_0__Bacteria;D_1__Bacteroidetes;D_2__Sphingobacteriia;D_3__Sphingobacteriales;D_4__env.OPS 17;D_5__uncultured bacterium;D_6__uncultured bacterium	0.93	k__Bacteria;p__Bacteroidetes;c__Sphingobacteriia;o__Sphingobacteriales;f__;g__;s__	1
OTU_1154	AOA-c	1e-06	0.76	4.23409e-06	D_0__Bacteria;D_1__Bacteroidetes;D_2__Sphingobacteriia;D_3__Sphingobacteriales;D_4__env.OPS 17;D_5__uncultured Bacteroidetes bacterium;D_6__uncultured Bacteroidetes bacterium	1	k__Bacteria;p__Bacteroidetes;c__Sphingobacteriia;o__Sphingobacteriales;f__;g__;s__	1
OTU_1947	AOA-c	1e-06	0.7	4.23409e-06	D_0__Bacteria;D_1__Bacteroidetes;D_2__Sphingobacteriia;D_3__Sphingobacteriales;D_4__env.OPS 17;D_5__uncultured Bacteroidetes bacterium;D_6__uncultured Bacteroidetes bacterium	0.79	k__Bacteria;p__Bacteroidetes;c__Sphingobacteriia;o__Sphingobacteriales;f__;g__;s__	1
OTU_2474	AOA-c	3.7e-05	0.56	0.000103087	D_0__Bacteria;D_1__Bacteroidetes;D_2__Sphingobacteriia;D_3__Sphingobacteriales;D_4__env.OPS 17;D_5__uncultured Bacteroidetes bacterium;D_6__uncultured Bacteroidetes bacterium	0.78	k__Bacteria;p__Bacteroidetes;c__Sphingobacteriia;o__Sphingobacteriales;f__;g__;s__	1
OTU_3565	AOA-c	1e-06	0.73	4.23409e-06	D_0__Bacteria;D_1__Bacteroidetes;D_2__Sphingobacteriia;D_3__Sphingobacteriales;D_4__env.OPS 17;D_5__uncultured Bacteroidetes bacterium;D_6__uncultured Bacteroidetes bacterium	0.78	k__Bacteria;p__Bacteroidetes;c__Sphingobacteriia;o__Sphingobacteriales;f__;g__;s__	0.99
OTU_7912	AOA-c	3e-06	0.61	1.09567e-05	D_0__Bacteria;D_1__Bacteroidetes;D_2__Sphingobacteriia;D_3__Sphingobacteriales;D_4__env.OPS 17;D_5__uncultured Bacteroidetes bacterium;D_6__uncultured Bacteroidetes bacterium	0.94	k__Bacteria;p__Bacteroidetes;c__Sphingobacteriia;o__Sphingobacteriales;f__;g__;s__	1
OTU_10032	AOA-c	3.3e-05	0.52	9.29724e-05	D_0__Bacteria;D_1__Bacteroidetes;D_2__Sphingobacteriia;D_3__Sphingobacteriales;D_4__KD3-93;D_5__uncultured Sphingobacteria bacterium;D_6__uncultured Sphingobacteria bacterium	0.95	k__Bacteria;p__Bacteroidetes;c__Sphingobacteriia;o__Sphingobacteriales;f__;g__;s__	1
OTU_13145	AOA-c	1e-06	0.49	4.23409e-06	D_0__Bacteria;D_1__Bacteroidetes;D_2__Sphingobacteriia;D_3__Sphingobacteriales;D_4__NS11-12 marine group;D_5__uncultured bacterium;D_6__uncultured bacterium	0.83	k__Bacteria;p__Bacteroidetes;c__Sphingobacteriia;o__Sphingobacteriales;f__;g__;s__	1
OTU_5829	AOA-c	2e-06	0.56	7.69339e-06	D_0__Bacteria;D_1__Bacteroidetes;D_2__Sphingobacteriia;D_3__Sphingobacteriales;D_4__NS11-12 marine group;D_5__uncultured bacterium;D_6__uncultured bacterium	0.89	k__Bacteria;p__Bacteroidetes;c__Sphingobacteriia;o__Sphingobacteriales;f__;g__;s__	0.97
OTU_11653	AOA-c	1e-06	0.68	4.23409e-06	D_0__Bacteria;D_1__Bacteroidetes;D_2__Sphingobacteriia;D_3__Sphingobacteriales;D_4__PHOS-HE51;D_5__uncultured bacterium;D_6__uncultured bacterium	0.68	k__Bacteria;p__Bacteroidetes;c__Sphingobacteriia;o__Sphingobacteriales;f__;g__;s__	1
OTU_11780	AOA-c	0.000128	0.43	0.000313235	D_0__Bacteria;D_1__Bacteroidetes;D_2__Sphingobacteriia;D_3__Sphingobacteriales;D_4__PHOS-HE51;D_5__uncultured bacterium;D_6__uncultured bacterium	0.86	k__Bacteria;p__Bacteroidetes;c__Sphingobacteriia;o__Sphingobacteriales;f__;g__;s__	1
OTU_2320	AOA-c	8e-06	0.56	2.62785e-05	D_0__Bacteria;D_1__Bacteroidetes;D_2__Sphingobacteriia;D_3__Sphingobacteriales;D_4__PHOS-HE51;D_5__uncultured bacterium;D_6__uncultured bacterium	0.9	k__Bacteria;p__Bacteroidetes;c__Sphingobacteriia;o__Sphingobacteriales;f__;g__;s__	1
OTU_5083	AOA-c	0.000124	0.46	0.000304454	D_0__Bacteria;D_1__Bacteroidetes;D_2__Sphingobacteriia;D_3__Sphingobacteriales;D_4__PHOS-HE51;D_5__uncultured bacterium;D_6__uncultured bacterium	1	k__Bacteria;p__Bacteroidetes;c__Sphingobacteriia;o__Sphingobacteriales;f__;g__;s__	1
OTU_6618	AOA-c	1e-06	0.73	4.23409e-06	D_0__Bacteria;D_1__Bacteroidetes;D_2__Sphingobacteriia;D_3__Sphingobacteriales;D_4__PHOS-HE51;D_5__uncultured bacterium;D_6__uncultured bacterium	0.54	k__Bacteria;p__Bacteroidetes;c__Sphingobacteriia;o__Sphingobacteriales;f__;g__;s__	0.98
OTU_8172	AOA-c	0.000322	0.39	0.000715044	D_0__Bacteria;D_1__Bacteroidetes;D_2__Sphingobacteriia;D_3__Sphingobacteriales;D_4__PHOS-HE51;D_5__uncultured bacterium;D_6__uncultured bacterium	0.73	k__Bacteria;p__Bacteroidetes;c__Sphingobacteriia;o__Sphingobacteriales;f__;g__;s__	0.66
OTU_8641	AOA-c	6e-06	0.51	2.02922e-05	D_0__Bacteria;D_1__Bacteroidetes;D_2__Sphingobacteriia;D_3__Sphingobacteriales;D_4__PHOS-HE51;D_5__uncultured bacterium;D_6__uncultured bacterium	0.53	k__Bacteria;p__Bacteroidetes;c__Sphingobacteriia;o__Sphingobacteriales;f__;g__;s__	0.99
OTU_5114	AOA-c	1e-06	0.74	4.23409e-06	D_0__Bacteria;D_1__Bacteroidetes;D_2__Sphingobacteriia;D_3__Sphingobacteriales;D_4__S15-21;D_5__uncultured bacterium;D_6__uncultured bacterium	1	k__Bacteria;p__Bacteroidetes;c__Sphingobacteriia;o__Sphingobacteriales;f__;g__;s__	1
OTU_5116	AOA-c	1e-06	0.67	4.23409e-06	D_0__Bacteria;D_1__Bacteroidetes;D_2__Sphingobacteriia;D_3__Sphingobacteriales;D_4__S15-21;D_5__uncultured bacterium;D_6__uncultured bacterium	0.99	k__Bacteria;p__Bacteroidetes;c__Sphingobacteriia;o__Sphingobacteriales;f__;g__;s__	0.96
OTU_6299	AOA-c	0.00019	0.46	0.000445448	D_0__Bacteria;D_1__Bacteroidetes;D_2__Sphingobacteriia;D_3__Sphingobacteriales;D_4__S15-21;D_5__uncultured bacterium;D_6__uncultured bacterium	0.57	k__Bacteria;p__Bacteroidetes;c__Sphingobacteriia;o__Sphingobacteriales;f__;g__;s__	0.92
OTU_10655	AOA-c	0.000396	0.41	0.000861564	D_0__Bacteria;D_1__Bacteroidetes;D_2__Sphingobacteriia;D_3__Sphingobacteriales;D_4__Sphingobacteriaceae;D_5__Mucilaginibacter;D_6__uncultured Mucilaginibacter sp.	0.87	k__Bacteria;p__Bacteroidetes;c__Sphingobacteriia;o__Sphingobacteriales;f__Sphingobacteriaceae;g__;s__	0.57
OTU_11667	AOA-c	0.000121	0.4	0.000297961	D_0__Bacteria;D_1__Bacteroidetes;D_2__Sphingobacteriia;D_3__Sphingobacteriales;D_4__Sphingobacteriaceae;D_5__Mucilaginibacter;D_6__uncultured soil bacterium	0.61	k__Bacteria;p__Bacteroidetes;c__Sphingobacteriia;o__Sphingobacteriales;f__Sphingobacteriaceae;g__;s__	0.83
OTU_1777	AOA-c	1e-06	0.7	4.23409e-06	D_0__Bacteria;D_1__Bacteroidetes;D_2__Sphingobacteriia;D_3__Sphingobacteriales;D_4__WCHB1-69;D_5__uncultured Bacteroidetes bacterium;D_6__uncultured Bacteroidetes bacterium	0.53	k__Bacteria;p__Bacteroidetes;c__Bacteroidia;o__Bacteroidales;f__;g__;s__	0.61
OTU_7570	AOA-c	2e-06	0.52	7.69339e-06	D_0__Bacteria;D_1__BD1-5	0.97	k__Bacteria;p__GN02;c__BB34;o__;f__;g__;s__	1
OTU_10074	AOA-c	1e-06	0.62	4.23409e-06	D_0__Bacteria;D_1__BD1-5;D_2__uncultured bacterium GKS2-174;D_3__uncultured bacterium GKS2-174;D_4__uncultured bacterium GKS2-174;D_5__uncultured bacterium GKS2-174;D_6__uncultured bacterium GKS2-174	1	k__Bacteria;p__GN02;c__GKS2-174;o__;f__;g__;s__	1
OTU_7075	AOA-c	1.1e-05	0.51	3.48754e-05	D_0__Bacteria;D_1__BD1-5;D_2__uncultured bacterium GKS2-174;D_3__uncultured bacterium GKS2-174;D_4__uncultured bacterium GKS2-174;D_5__uncultured bacterium GKS2-174;D_6__uncultured bacterium GKS2-174	0.94	k__Bacteria;p__GN02;c__GKS2-174;o__;f__;g__;s__	1
OTU_12682	AOA-c	1e-06	0.8	4.23409e-06	D_0__Bacteria;D_1__BD1-5;D_2__uncultured bacterium;D_3__uncultured bacterium;D_4__uncultured bacterium;D_5__uncultured bacterium;D_6__uncultured bacterium	0.67	k__Bacteria;p__GN02;c__GKS2-174;o__;f__;g__;s__	1
OTU_6765	AOA-c	1e-06	0.54	4.23409e-06	D_0__Bacteria;D_1__BD1-5;D_2__uncultured bacterium;D_3__uncultured bacterium;D_4__uncultured bacterium;D_5__uncultured bacterium;D_6__uncultured bacterium	0.57	k__Bacteria;p__GN02;c__3BR-5F;o__;f__;g__;s__	0.9
OTU_10035	AOA-c	1e-06	0.75	4.23409e-06	D_0__Bacteria;D_1__BD1-5;D_2__uncultured sludge bacterium;D_3__uncultured sludge bacterium;D_4__uncultured sludge bacterium;D_5__uncultured sludge bacterium;D_6__uncultured sludge bacterium	0.71	k__Bacteria;p__GN02;c__GKS2-174;o__;f__;g__;s__	1
OTU_10302	AOA-c	1e-06	0.76	4.23409e-06	D_0__Bacteria;D_1__BD1-5;D_2__uncultured sludge bacterium;D_3__uncultured sludge bacterium;D_4__uncultured sludge bacterium;D_5__uncultured sludge bacterium;D_6__uncultured sludge bacterium	0.94	k__Bacteria;p__GN02;c__GKS2-174;o__;f__;g__;s__	1
OTU_11160	AOA-c	1.3e-05	0.52	4.03713e-05	D_0__Bacteria;D_1__BHI80-139;D_2__uncultured Geobacter sp.;D_3__uncultured Geobacter sp.;D_4__uncultured Geobacter sp.;D_5__uncultured Geobacter sp.;D_6__uncultured Geobacter sp.	0.97	k__Bacteria;p__Firmicutes	0.65
OTU_5095	AOA-c	2e-06	0.54	7.69339e-06	D_0__Bacteria;D_1__BHI80-139;D_2__uncultured Geobacter sp.;D_3__uncultured Geobacter sp.;D_4__uncultured Geobacter sp.;D_5__uncultured Geobacter sp.;D_6__uncultured Geobacter sp.	0.94	k__Bacteria;p__BHI80-139;c__;o__;f__;g__;s__	0.97
OTU_13082	AOA-c	1.3e-05	0.45	4.03713e-05	D_0__Bacteria;D_1__Candidate division BRC1	1	k__Bacteria;p__BRC1;c__PRR-11;o__;f__;g__;s__	1
OTU_10683	AOA-c	1e-06	0.62	4.23409e-06	D_0__Bacteria;D_1__Candidate division BRC1;D_2__uncultured bacterium;D_3__uncultured bacterium;D_4__uncultured bacterium;D_5__uncultured bacterium;D_6__uncultured bacterium	0.83	k__Bacteria;p__BRC1;c__PRR-11;o__;f__;g__;s__	1
OTU_2791	AOA-c	2.4e-05	0.45	6.99036e-05	D_0__Bacteria;D_1__Candidate division BRC1;D_2__uncultured bacterium;D_3__uncultured bacterium;D_4__uncultured bacterium;D_5__uncultured bacterium;D_6__uncultured bacterium	0.93	k__Bacteria;p__NKB19;c__;o__;f__;g__;s__	0.98
OTU_3334	AOA-c	1e-06	0.78	4.23409e-06	D_0__Bacteria;D_1__Candidate division BRC1;D_2__uncultured bacterium;D_3__uncultured bacterium;D_4__uncultured bacterium;D_5__uncultured bacterium;D_6__uncultured bacterium	0.69	k__Bacteria;p__NKB19;c__;o__;f__;g__;s__	0.99
OTU_4024	AOA-c	1e-06	0.61	4.23409e-06	D_0__Bacteria;D_1__Candidate division BRC1;D_2__uncultured bacterium;D_3__uncultured bacterium;D_4__uncultured bacterium;D_5__uncultured bacterium;D_6__uncultured bacterium	0.93	k__Bacteria;p__BRC1;c__PRR-11;o__;f__;g__;s__	1
OTU_6782	AOA-c	1e-06	0.7	4.23409e-06	D_0__Bacteria;D_1__Candidate division BRC1;D_2__uncultured bacterium;D_3__uncultured bacterium;D_4__uncultured bacterium;D_5__uncultured bacterium;D_6__uncultured bacterium	0.69	k__Bacteria;p__BRC1;c__PRR-11;o__;f__;g__;s__	0.95
OTU_12701	AOA-c	5.1e-05	0.47	0.000137994	D_0__Bacteria;D_1__Candidate division BRC1;D_2__uncultured prokaryote;D_3__uncultured prokaryote;D_4__uncultured prokaryote;D_5__uncultured prokaryote;D_6__uncultured prokaryote	0.94	k__Bacteria;p__NKB19;c__TSBW08;o__;f__;g__;s__	0.96
OTU_10014	AOA-c	3e-06	0.55	1.09567e-05	D_0__Bacteria;D_1__Candidate division BRC1;D_2__uncultured soil bacterium PBS-II-1;D_3__uncultured soil bacterium PBS-II-1;D_4__uncultured soil bacterium PBS-II-1;D_5__uncultured soil bacterium PBS-II-1;D_6__uncultured soil bacterium PBS-II-1	0.76	k__Bacteria;p__BRC1;c__PRR-11;o__;f__;g__;s__	0.98
OTU_3895	AOA-c	0.000178	0.44	0.000420135	D_0__Bacteria;D_1__Candidate division BRC1;D_2__uncultured soil bacterium PBS-II-1;D_3__uncultured soil bacterium PBS-II-1;D_4__uncultured soil bacterium PBS-II-1;D_5__uncultured soil bacterium PBS-II-1;D_6__uncultured soil bacterium PBS-II-1	0.63	k__Bacteria;p__BRC1;c__PRR-11;o__;f__;g__;s__	0.98
OTU_3998	AOA-c	1e-06	0.71	4.23409e-06	D_0__Bacteria;D_1__Candidate division BRC1;D_2__uncultured soil bacterium PBS-II-1;D_3__uncultured soil bacterium PBS-II-1;D_4__uncultured soil bacterium PBS-II-1;D_5__uncultured soil bacterium PBS-II-1;D_6__uncultured soil bacterium PBS-II-1	0.51	k__Bacteria;p__BRC1;c__PRR-11;o__;f__;g__;s__	0.98
OTU_4272	AOA-c	1e-06	0.56	4.23409e-06	D_0__Bacteria;D_1__Candidate division KB1;D_2__uncultured bacterium GR-296.II.45;D_3__uncultured bacterium GR-296.II.45;D_4__uncultured bacterium GR-296.II.45;D_5__uncultured bacterium GR-296.II.45;D_6__uncultured bacterium GR-296.II.45	1	k__Bacteria;p__OP1;c__[Acetothermia];o__[Acetothermales];f__;g__;s__	1
OTU_10869	AOA-c	4e-06	0.56	1.42166e-05	D_0__Bacteria;D_1__Candidate division OD1	0.85	k__Bacteria	0.99
OTU_13079	AOA-c	7e-06	0.49	2.33724e-05	D_0__Bacteria;D_1__Candidate division OD1	0.82	k__Bacteria	0.97
OTU_8173	AOA-c	1e-06	0.7	4.23409e-06	D_0__Bacteria;D_1__Candidate division OD1	1	k__Bacteria;p__OD1;c__ZB2;o__;f__;g__;s__	1
OTU_10112	AOA-c	1e-06	0.52	4.23409e-06	D_0__Bacteria;D_1__Candidate division OD1;D_2__uncultured bacterium;D_3__uncultured bacterium;D_4__uncultured bacterium;D_5__uncultured bacterium;D_6__uncultured bacterium	0.77	k__Bacteria;p__OD1;c__;o__;f__;g__;s__	0.82
OTU_11303	AOA-c	4e-06	0.6	1.42166e-05	D_0__Bacteria;D_1__Candidate division OD1;D_2__uncultured bacterium;D_3__uncultured bacterium;D_4__uncultured bacterium;D_5__uncultured bacterium;D_6__uncultured bacterium	0.98	k__Bacteria;p__OD1;c__ZB2;o__;f__;g__;s__	1
OTU_11695	AOA-c	1e-06	0.59	4.23409e-06	D_0__Bacteria;D_1__Candidate division OD1;D_2__uncultured bacterium;D_3__uncultured bacterium;D_4__uncultured bacterium;D_5__uncultured bacterium;D_6__uncultured bacterium	0.79	k__Bacteria;p__OD1;c__;o__;f__;g__;s__	0.61
OTU_11800	AOA-c	1e-06	0.68	4.23409e-06	D_0__Bacteria;D_1__Candidate division OD1;D_2__uncultured bacterium;D_3__uncultured bacterium;D_4__uncultured bacterium;D_5__uncultured bacterium;D_6__uncultured bacterium	0.64	k__Bacteria;p__OD1;c__;o__;f__;g__;s__	0.79
OTU_12781	AOA-c	1e-06	0.55	4.23409e-06	D_0__Bacteria;D_1__Candidate division OD1;D_2__uncultured bacterium;D_3__uncultured bacterium;D_4__uncultured bacterium;D_5__uncultured bacterium;D_6__uncultured bacterium	0.71	k__Bacteria;p__OD1;c__;o__;f__;g__;s__	0.78
OTU_13080	AOA-c	1e-06	0.57	4.23409e-06	D_0__Bacteria;D_1__Candidate division OD1;D_2__uncultured bacterium;D_3__uncultured bacterium;D_4__uncultured bacterium;D_5__uncultured bacterium;D_6__uncultured bacterium	0.73	k__Bacteria;p__OD1;c__;o__;f__;g__;s__	0.75
OTU_13146	AOA-c	0.00027	0.4	0.000610243	D_0__Bacteria;D_1__Candidate division OD1;D_2__uncultured bacterium;D_3__uncultured bacterium;D_4__uncultured bacterium;D_5__uncultured bacterium;D_6__uncultured bacterium	0.66	k__Bacteria;p__OD1;c__;o__;f__;g__;s__	0.9
OTU_13162	AOA-c	1e-06	0.63	4.23409e-06	D_0__Bacteria;D_1__Candidate division OD1;D_2__uncultured bacterium;D_3__uncultured bacterium;D_4__uncultured bacterium;D_5__uncultured bacterium;D_6__uncultured bacterium	0.72	k__Bacteria;p__OD1;c__;o__;f__;g__;s__	0.6
OTU_6762	AOA-c	1e-06	0.81	4.23409e-06	D_0__Bacteria;D_1__Candidate division OD1;D_2__uncultured bacterium;D_3__uncultured bacterium;D_4__uncultured bacterium;D_5__uncultured bacterium;D_6__uncultured bacterium	0.91	k__Bacteria;p__OD1;c__;o__;f__;g__;s__	0.76
OTU_6772	AOA-c	1e-06	0.89	4.23409e-06	D_0__Bacteria;D_1__Candidate division OD1;D_2__uncultured bacterium;D_3__uncultured bacterium;D_4__uncultured bacterium;D_5__uncultured bacterium;D_6__uncultured bacterium	0.7	k__Bacteria;p__OD1;c__;o__;f__;g__;s__	0.85
OTU_6828	AOA-c	6.1e-05	0.52	0.000162189	D_0__Bacteria;D_1__Candidate division OD1;D_2__uncultured bacterium;D_3__uncultured bacterium;D_4__uncultured bacterium;D_5__uncultured bacterium;D_6__uncultured bacterium	0.94	k__Bacteria;p__OD1;c__Mb-NB09;o__;f__;g__;s__	1
OTU_6998	AOA-c	1e-06	0.65	4.23409e-06	D_0__Bacteria;D_1__Candidate division OD1;D_2__uncultured bacterium;D_3__uncultured bacterium;D_4__uncultured bacterium;D_5__uncultured bacterium;D_6__uncultured bacterium	0.82	k__Bacteria;p__OD1;c__Mb-NB09;o__;f__;g__;s__	1
OTU_7424	AOA-c	1.4e-05	0.53	4.31569e-05	D_0__Bacteria;D_1__Candidate division OD1;D_2__uncultured bacterium;D_3__uncultured bacterium;D_4__uncultured bacterium;D_5__uncultured bacterium;D_6__uncultured bacterium	0.83	k__Bacteria;p__OD1;c__;o__;f__;g__;s__	0.91
OTU_8673	AOA-c	1e-06	0.6	4.23409e-06	D_0__Bacteria;D_1__Candidate division OD1;D_2__uncultured bacterium;D_3__uncultured bacterium;D_4__uncultured bacterium;D_5__uncultured bacterium;D_6__uncultured bacterium	0.9	k__Bacteria;p__OD1;c__Mb-NB09;o__;f__;g__;s__	0.99
OTU_9706	AOA-c	6.2e-05	0.5	0.000164465	D_0__Bacteria;D_1__Candidate division OD1;D_2__uncultured bacterium;D_3__uncultured bacterium;D_4__uncultured bacterium;D_5__uncultured bacterium;D_6__uncultured bacterium	0.61	k__Bacteria;p__OD1;c__;o__;f__;g__;s__	0.54
OTU_9712	AOA-c	1.5e-05	0.47	4.58461e-05	D_0__Bacteria;D_1__Candidate division OD1;D_2__uncultured bacterium;D_3__uncultured bacterium;D_4__uncultured bacterium;D_5__uncultured bacterium;D_6__uncultured bacterium	0.63	k__Bacteria;p__OD1;c__;o__;f__;g__;s__	0.75
OTU_10567	AOA-c	0.000455	0.46	0.000974081	D_0__Bacteria;D_1__Candidate division OP11;D_2__Microgenomates bacterium SCGC AAA011-B20;D_3__Microgenomates bacterium SCGC AAA011-B20;D_4__Microgenomates bacterium SCGC AAA011-B20;D_5__Microgenomates bacterium SCGC AAA011-B20;D_6__Microgenomates bacterium SCGC AAA011-B20	0.89	k__Bacteria;p__OP11	0.71
OTU_11384	AOA-c	6e-06	0.48	2.02922e-05	D_0__Bacteria;D_1__Candidate division TM7	1	k__Bacteria;p__TM7;c__TM7-1;o__;f__;g__;s__	0.98
OTU_11672	AOA-c	2e-06	0.55	7.69339e-06	D_0__Bacteria;D_1__Candidate division TM7	1	k__Bacteria;p__TM7;c__TM7-1;o__;f__;g__;s__	1
OTU_9631	AOA-c	1.4e-05	0.56	4.31569e-05	D_0__Bacteria;D_1__Candidate division TM7	1	k__Bacteria;p__TM7;c__TM7-1;o__;f__;g__;s__	1
OTU_7445	AOA-c	1e-06	0.75	4.23409e-06	D_0__Bacteria;D_1__Candidate division TM7;D_2__metal-contaminated soil clone K20-12;D_3__metal-contaminated soil clone K20-12;D_4__metal-contaminated soil clone K20-12;D_5__metal-contaminated soil clone K20-12;D_6__metal-contaminated soil clone K20-12	0.89	k__Bacteria;p__TM7;c__TM7-1;o__;f__;g__;s__	0.95
OTU_7480	AOA-c	0.000119	0.53	0.000294015	D_0__Bacteria;D_1__Candidate division TM7;D_2__metal-contaminated soil clone K20-12;D_3__metal-contaminated soil clone K20-12;D_4__metal-contaminated soil clone K20-12;D_5__metal-contaminated soil clone K20-12;D_6__metal-contaminated soil clone K20-12	1	k__Bacteria;p__TM7;c__TM7-1;o__;f__;g__;s__	1
OTU_7606	AOA-c	1e-06	0.59	4.23409e-06	D_0__Bacteria;D_1__Candidate division TM7;D_2__metal-contaminated soil clone K20-12;D_3__metal-contaminated soil clone K20-12;D_4__metal-contaminated soil clone K20-12;D_5__metal-contaminated soil clone K20-12;D_6__metal-contaminated soil clone K20-12	0.96	k__Bacteria;p__TM7;c__TM7-1;o__;f__;g__;s__	1
OTU_10101	AOA-c	1.3e-05	0.56	4.03713e-05	D_0__Bacteria;D_1__Candidate division TM7;D_2__uncultured bacterium;D_3__uncultured bacterium;D_4__uncultured bacterium;D_5__uncultured bacterium;D_6__uncultured bacterium	0.57	k__Bacteria;p__TM7;c__TM7-1;o__;f__;g__;s__	1
OTU_10626	AOA-c	2.2e-05	0.48	6.46626e-05	D_0__Bacteria;D_1__Candidate division TM7;D_2__uncultured bacterium;D_3__uncultured bacterium;D_4__uncultured bacterium;D_5__uncultured bacterium;D_6__uncultured bacterium	0.64	k__Bacteria;p__TM7;c__TM7-1;o__;f__;g__;s__	1
OTU_11175	AOA-c	1e-06	0.59	4.23409e-06	D_0__Bacteria;D_1__Candidate division TM7;D_2__uncultured bacterium;D_3__uncultured bacterium;D_4__uncultured bacterium;D_5__uncultured bacterium;D_6__uncultured bacterium	0.61	k__Bacteria;p__TM7;c__TM7-1;o__;f__;g__;s__	1
OTU_11395	AOA-c	4.1e-05	0.44	0.000113203	D_0__Bacteria;D_1__Candidate division TM7;D_2__uncultured bacterium;D_3__uncultured bacterium;D_4__uncultured bacterium;D_5__uncultured bacterium;D_6__uncultured bacterium	0.87	k__Bacteria;p__TM7;c__TM7-1;o__;f__;g__;s__	0.99
OTU_6989	AOA-c	2.4e-05	0.67	6.99036e-05	D_0__Bacteria;D_1__Candidate division TM7;D_2__uncultured bacterium;D_3__uncultured bacterium;D_4__uncultured bacterium;D_5__uncultured bacterium;D_6__uncultured bacterium	0.67	k__Bacteria;p__TM7;c__TM7-1;o__;f__;g__;s__	1
OTU_7722	AOA-c	1e-06	0.7	4.23409e-06	D_0__Bacteria;D_1__Candidate division TM7;D_2__uncultured bacterium;D_3__uncultured bacterium;D_4__uncultured bacterium;D_5__uncultured bacterium;D_6__uncultured bacterium	0.96	k__Bacteria;p__TM7;c__TM7-1;o__;f__;g__;s__	1
OTU_8632	AOA-c	0.000243	0.56	0.000553999	D_0__Bacteria;D_1__Candidate division TM7;D_2__uncultured bacterium;D_3__uncultured bacterium;D_4__uncultured bacterium;D_5__uncultured bacterium;D_6__uncultured bacterium	0.54	k__Bacteria;p__TM7;c__TM7-1;o__;f__;g__;s__	1
OTU_9672	AOA-c	3e-06	0.49	1.09567e-05	D_0__Bacteria;D_1__Candidate division TM7;D_2__uncultured bacterium;D_3__uncultured bacterium;D_4__uncultured bacterium;D_5__uncultured bacterium;D_6__uncultured bacterium	0.55	k__Bacteria;p__TM7;c__TM7-1;o__;f__;g__;s__	0.99
OTU_5746	AOA-c	1e-06	0.76	4.23409e-06	D_0__Bacteria;D_1__Candidate division TM7;D_2__uncultured soil bacterium;D_3__uncultured soil bacterium;D_4__uncultured soil bacterium;D_5__uncultured soil bacterium;D_6__uncultured soil bacterium	0.87	k__Bacteria;p__TM7;c__TM7-1;o__;f__;g__;s__	1
OTU_10064	AOA-c	1e-06	0.49	4.23409e-06	D_0__Bacteria;D_1__Candidate division WS3	1	k__Bacteria;p__WS3;c__PRR-12;o__Sediment-1;f__PRR-10;g__;s__	1
OTU_10671	AOA-c	2e-06	0.49	7.69339e-06	D_0__Bacteria;D_1__Candidate division WS3	0.89	k__Bacteria;p__WS3;c__PRR-12;o__Sediment-1;f__;g__;s__	0.83
OTU_1128	AOA-c	1e-06	0.9	4.23409e-06	D_0__Bacteria;D_1__Candidate division WS3	1	k__Bacteria;p__WS3;c__PRR-12;o__Sediment-1;f__PRR-10;g__;s__	1
OTU_1292	AOA-c	1e-06	0.75	4.23409e-06	D_0__Bacteria;D_1__Candidate division WS3	1	k__Bacteria;p__WS3;c__PRR-12;o__Sediment-1;f__PRR-10;g__;s__	1
OTU_2085	AOA-c	1e-06	0.8	4.23409e-06	D_0__Bacteria;D_1__Candidate division WS3	1	k__Bacteria;p__WS3;c__PRR-12;o__Sediment-1;f__PRR-10;g__;s__	1
OTU_3504	AOA-c	1e-06	0.71	4.23409e-06	D_0__Bacteria;D_1__Candidate division WS3	1	k__Bacteria;p__WS3;c__PRR-12;o__Sediment-1;f__PRR-10;g__;s__	1
OTU_6546	AOA-c	0.000314	0.39	0.00069876	D_0__Bacteria;D_1__Candidate division WS3	1	k__Bacteria;p__WS3;c__PRR-12;o__Sediment-1;f__PRR-10;g__;s__	1
OTU_7184	AOA-c	1e-06	0.74	4.23409e-06	D_0__Bacteria;D_1__Candidate division WS3	1	k__Bacteria;p__WS3;c__PRR-12;o__Sediment-1;f__PRR-10;g__;s__	1
OTU_3514	AOA-c	1e-06	0.64	4.23409e-06	D_0__Bacteria;D_1__Candidate division WS3;D_2__uncultured Acidobacteria bacterium;D_3__uncultured Acidobacteria bacterium;D_4__uncultured Acidobacteria bacterium;D_5__uncultured Acidobacteria bacterium;D_6__uncultured Acidobacteria bacterium	0.98	k__Bacteria;p__WS3;c__PRR-12;o__Sediment-1;f__;g__;s__	1
OTU_826	AOA-c	1e-06	0.81	4.23409e-06	D_0__Bacteria;D_1__Candidate division WS3;D_2__uncultured Acidobacteria bacterium;D_3__uncultured Acidobacteria bacterium;D_4__uncultured Acidobacteria bacterium;D_5__uncultured Acidobacteria bacterium;D_6__uncultured Acidobacteria bacterium	1	k__Bacteria;p__WS3;c__PRR-12;o__Sediment-1;f__;g__;s__	1
OTU_6263	AOA-c	1e-06	0.79	4.23409e-06	D_0__Bacteria;D_1__Candidate division WS3;D_2__uncultured Acidobacterium sp.;D_3__uncultured Acidobacterium sp.;D_4__uncultured Acidobacterium sp.;D_5__uncultured Acidobacterium sp.;D_6__uncultured Acidobacterium sp.	0.73	k__Bacteria;p__WS3;c__PRR-12;o__Sediment-1;f__PRR-10;g__;s__	1
OTU_6523	AOA-c	1e-06	0.66	4.23409e-06	D_0__Bacteria;D_1__Candidate division WS3;D_2__uncultured Acidobacterium sp.;D_3__uncultured Acidobacterium sp.;D_4__uncultured Acidobacterium sp.;D_5__uncultured Acidobacterium sp.;D_6__uncultured Acidobacterium sp.	0.84	k__Bacteria;p__WS3;c__PRR-12;o__Sediment-1;f__PRR-10;g__;s__	1
OTU_1072	AOA-c	1e-06	0.83	4.23409e-06	D_0__Bacteria;D_1__Candidate division WS3;D_2__uncultured bacterium;D_3__uncultured bacterium;D_4__uncultured bacterium;D_5__uncultured bacterium;D_6__uncultured bacterium	0.62	k__Bacteria;p__WS3;c__PRR-12;o__Sediment-1;f__;g__;s__	0.97
OTU_12770	AOA-c	1e-06	0.62	4.23409e-06	D_0__Bacteria;D_1__Candidate division WS3;D_2__uncultured bacterium;D_3__uncultured bacterium;D_4__uncultured bacterium;D_5__uncultured bacterium;D_6__uncultured bacterium	0.52	k__Bacteria;p__WS3;c__PRR-12;o__Sediment-1;f__;g__;s__	0.75
OTU_13025	AOA-c	1e-06	0.53	4.23409e-06	D_0__Bacteria;D_1__Candidate division WS3;D_2__uncultured bacterium;D_3__uncultured bacterium;D_4__uncultured bacterium;D_5__uncultured bacterium;D_6__uncultured bacterium	0.59	k__Bacteria;p__WS3;c__PRR-12;o__Sediment-1;f__;g__;s__	0.78
OTU_2188	AOA-c	1e-06	0.61	4.23409e-06	D_0__Bacteria;D_1__Candidate division WS3;D_2__uncultured bacterium;D_3__uncultured bacterium;D_4__uncultured bacterium;D_5__uncultured bacterium;D_6__uncultured bacterium	0.62	k__Bacteria;p__WS3;c__PRR-12;o__Sediment-1;f__;g__;s__	0.89
OTU_3040	AOA-c	1e-06	0.56	4.23409e-06	D_0__Bacteria;D_1__Candidate division WS3;D_2__uncultured bacterium;D_3__uncultured bacterium;D_4__uncultured bacterium;D_5__uncultured bacterium;D_6__uncultured bacterium	0.51	k__Bacteria;p__WS3;c__PRR-12;o__Sediment-1;f__;g__;s__	0.72
OTU_4276	AOA-c	2e-06	0.59	7.69339e-06	D_0__Bacteria;D_1__Candidate division WS3;D_2__uncultured bacterium;D_3__uncultured bacterium;D_4__uncultured bacterium;D_5__uncultured bacterium;D_6__uncultured bacterium	0.71	k__Bacteria;p__WS3;c__PRR-12;o__Sediment-1;f__PRR-10;g__;s__	1
OTU_6550	AOA-c	4e-06	0.52	1.42166e-05	D_0__Bacteria;D_1__Candidate division WS3;D_2__uncultured bacterium;D_3__uncultured bacterium;D_4__uncultured bacterium;D_5__uncultured bacterium;D_6__uncultured bacterium	0.77	k__Bacteria;p__WS3;c__PRR-12;o__Sediment-1;f__;g__;s__	0.9
OTU_6836	AOA-c	9.1e-05	0.4	0.000232182	D_0__Bacteria;D_1__Candidate division WS3;D_2__uncultured bacterium;D_3__uncultured bacterium;D_4__uncultured bacterium;D_5__uncultured bacterium;D_6__uncultured bacterium	0.83	k__Bacteria;p__WS3;c__PRR-12;o__Sediment-1;f__;g__;s__	0.99
OTU_897	AOA-c	1e-06	0.72	4.23409e-06	D_0__Bacteria;D_1__Candidate division WS3;D_2__uncultured bacterium;D_3__uncultured bacterium;D_4__uncultured bacterium;D_5__uncultured bacterium;D_6__uncultured bacterium	0.84	k__Bacteria;p__WS3;c__PRR-12;o__LD1-PA13;f__;g__;s__	1
OTU_9987	AOA-c	2e-06	0.52	7.69339e-06	D_0__Bacteria;D_1__Candidate division WS3;D_2__uncultured bacterium;D_3__uncultured bacterium;D_4__uncultured bacterium;D_5__uncultured bacterium;D_6__uncultured bacterium	0.51	k__Bacteria;p__WS3;c__PRR-12;o__Sediment-1;f__PRR-10;g__;s__	1
OTU_7555	AOA-c	6e-06	0.48	2.02922e-05	D_0__Bacteria;D_1__Candidate division WS3;D_2__uncultured Fibrobacteres bacterium;D_3__uncultured Fibrobacteres bacterium;D_4__uncultured Fibrobacteres bacterium;D_5__uncultured Fibrobacteres bacterium;D_6__uncultured Fibrobacteres bacterium	1	k__Bacteria;p__WS3;c__PRR-12;o__Sediment-1;f__;g__;s__	1
OTU_476	AOA-c	1e-06	0.76	4.23409e-06	D_0__Bacteria;D_1__Candidate division WS3;D_2__uncultured Gemmatimonadetes bacterium;D_3__uncultured Gemmatimonadetes bacterium;D_4__uncultured Gemmatimonadetes bacterium;D_5__uncultured Gemmatimonadetes bacterium;D_6__uncultured Gemmatimonadetes bacterium	0.63	k__Bacteria;p__WS3;c__PRR-12;o__Sediment-1;f__;g__;s__	0.68
OTU_4998	AOA-c	0.000223	0.56	0.000513149	D_0__Bacteria;D_1__Candidate division WS3;D_2__uncultured soil bacterium;D_3__uncultured soil bacterium;D_4__uncultured soil bacterium;D_5__uncultured soil bacterium;D_6__uncultured soil bacterium	1	k__Bacteria;p__WS3;c__PRR-12;o__Sediment-1;f__;g__;s__	0.99
OTU_10715	AOA-c	8e-06	0.48	2.62785e-05	D_0__Bacteria;D_1__Candidate division WS3;D_2__unidentified bacterium wb1_H11;D_3__unidentified bacterium wb1_H11;D_4__unidentified bacterium wb1_H11;D_5__unidentified bacterium wb1_H11;D_6__unidentified bacterium wb1_H11	0.65	k__Bacteria;p__WS3;c__PRR-12;o__wb1_H11;f__;g__;s__	0.91
OTU_12970	AOA-c	3e-06	0.59	1.09567e-05	D_0__Bacteria;D_1__Candidate division WS3;D_2__unidentified bacterium wb1_H11;D_3__unidentified bacterium wb1_H11;D_4__unidentified bacterium wb1_H11;D_5__unidentified bacterium wb1_H11;D_6__unidentified bacterium wb1_H11	0.7	k__Bacteria;p__WS3;c__PRR-12;o__wb1_H11;f__;g__;s__	1
OTU_6585	AOA-c	1e-06	0.63	4.23409e-06	D_0__Bacteria;D_1__Chlamydiae;D_2__Chlamydiae;D_3__Chlamydiales	0.99	k__Bacteria;p__Chlamydiae;c__Chlamydiia;o__Chlamydiales	0.83
OTU_6777	AOA-c	1e-05	0.45	3.20036e-05	D_0__Bacteria;D_1__Chlamydiae;D_2__Chlamydiae;D_3__Chlamydiales;D_4__cvE6	1	k__Bacteria;p__Chlamydiae;c__Chlamydiia;o__Chlamydiales;f__;g__;s__	0.83
OTU_6788	AOA-c	1e-05	0.45	3.20036e-05	D_0__Bacteria;D_1__Chlamydiae;D_2__Chlamydiae;D_3__Chlamydiales;D_4__cvE6	1	k__Bacteria;p__Chlamydiae;c__Chlamydiia;o__Chlamydiales;f__;g__;s__	0.57
OTU_11844	AOA-c	0.000162	0.42	0.00038614	D_0__Bacteria;D_1__Chlamydiae;D_2__Chlamydiae;D_3__Chlamydiales;D_4__cvE6;D_5__uncultured bacterium;D_6__uncultured bacterium	0.88	k__Bacteria;p__Chlamydiae;c__Chlamydiia;o__Chlamydiales;f__;g__;s__	0.99
OTU_11887	AOA-c	3e-06	0.55	1.09567e-05	D_0__Bacteria;D_1__Chlamydiae;D_2__Chlamydiae;D_3__Chlamydiales;D_4__cvE6;D_5__uncultured bacterium;D_6__uncultured bacterium	1	k__Bacteria;p__Chlamydiae;c__Chlamydiia;o__Chlamydiales;f__;g__;s__	1
OTU_4007	AOA-c	1e-05	0.48	3.20036e-05	D_0__Bacteria;D_1__Chlamydiae;D_2__Chlamydiae;D_3__Chlamydiales;D_4__cvE6;D_5__uncultured bacterium;D_6__uncultured bacterium	0.7	k__Bacteria;p__Chlamydiae;c__Chlamydiia;o__Chlamydiales;f__;g__;s__	0.9
OTU_5030	AOA-c	1e-06	0.62	4.23409e-06	D_0__Bacteria;D_1__Chlamydiae;D_2__Chlamydiae;D_3__Chlamydiales;D_4__cvE6;D_5__uncultured bacterium;D_6__uncultured bacterium	0.87	k__Bacteria;p__Chlamydiae;c__Chlamydiia;o__Chlamydiales;f__;g__;s__	0.99
OTU_5096	AOA-c	1e-06	0.55	4.23409e-06	D_0__Bacteria;D_1__Chlamydiae;D_2__Chlamydiae;D_3__Chlamydiales;D_4__cvE6;D_5__uncultured bacterium;D_6__uncultured bacterium	1	k__Bacteria;p__Chlamydiae;c__Chlamydiia;o__Chlamydiales;f__;g__;s__	0.97
OTU_7538	AOA-c	1e-06	0.59	4.23409e-06	D_0__Bacteria;D_1__Chlamydiae;D_2__Chlamydiae;D_3__Chlamydiales;D_4__cvE6;D_5__uncultured bacterium;D_6__uncultured bacterium	0.98	k__Bacteria;p__Chlamydiae;c__Chlamydiia;o__Chlamydiales;f__;g__;s__	1
OTU_7994	AOA-c	1e-06	0.72	4.23409e-06	D_0__Bacteria;D_1__Chlamydiae;D_2__Chlamydiae;D_3__Chlamydiales;D_4__cvE6;D_5__uncultured bacterium;D_6__uncultured bacterium	0.57	k__Bacteria;p__Chlamydiae;c__Chlamydiia;o__Chlamydiales;f__;g__;s__	0.94
OTU_9707	AOA-c	0.000298	0.43	0.000667407	D_0__Bacteria;D_1__Chlamydiae;D_2__Chlamydiae;D_3__Chlamydiales;D_4__cvE6;D_5__uncultured bacterium;D_6__uncultured bacterium	0.98	k__Bacteria;p__Chlamydiae;c__Chlamydiia;o__Chlamydiales;f__;g__;s__	1
OTU_11747	AOA-c	6e-06	0.48	2.02922e-05	D_0__Bacteria;D_1__Chlamydiae;D_2__Chlamydiae;D_3__Chlamydiales;D_4__cvE6;D_5__uncultured Chlamydia sp.;D_6__uncultured Chlamydia sp.	0.87	k__Bacteria;p__Chlamydiae;c__Chlamydiia;o__Chlamydiales;f__;g__;s__	0.55
OTU_11028	AOA-c	0.000352	0.42	0.000775362	D_0__Bacteria;D_1__Chlamydiae;D_2__Chlamydiae;D_3__Chlamydiales;D_4__Parachlamydiaceae	0.54	k__Bacteria;p__Chlamydiae;c__Chlamydiia;o__Chlamydiales;f__;g__;s__	0.57
OTU_4682	AOA-c	1e-06	0.61	4.23409e-06	D_0__Bacteria;D_1__Chlamydiae;D_2__Chlamydiae;D_3__Chlamydiales;D_4__Parachlamydiaceae	0.5	k__Bacteria;p__Chlamydiae;c__Chlamydiia;o__Chlamydiales	1
OTU_11237	AOA-c	2.4e-05	0.49	6.99036e-05	D_0__Bacteria;D_1__Chlamydiae;D_2__Chlamydiae;D_3__Chlamydiales;D_4__Parachlamydiaceae;D_5__Candidatus Metachlamydia;D_6__Candidatus Metachlamydia lacustris	0.53	k__Bacteria;p__Chlamydiae;c__Chlamydiia;o__Chlamydiales;f__Parachlamydiaceae	0.7
OTU_11870	AOA-c	0.000186	0.43	0.000436885	D_0__Bacteria;D_1__Chlamydiae;D_2__Chlamydiae;D_3__Chlamydiales;D_4__Parachlamydiaceae;D_5__Neochlamydia	0.52	k__Bacteria;p__Chlamydiae;c__Chlamydiia;o__Chlamydiales	1
OTU_10685	AOA-c	0.000191	0.42	0.000447709	D_0__Bacteria;D_1__Chlamydiae;D_2__Chlamydiae;D_3__Chlamydiales;D_4__Parachlamydiaceae;D_5__Neochlamydia;D_6__uncultured bacterium	1	k__Bacteria;p__Chlamydiae;c__Chlamydiia;o__;f__;g__;s__	0.85
OTU_11424	AOA-c	1e-06	0.64	4.23409e-06	D_0__Bacteria;D_1__Chlamydiae;D_2__Chlamydiae;D_3__Chlamydiales;D_4__Parachlamydiaceae;D_5__Neochlamydia;D_6__uncultured bacterium	1	k__Bacteria;p__Chlamydiae;c__Chlamydiia;o__;f__;g__;s__	0.95
OTU_11428	AOA-c	0.000148	0.48	0.000356966	D_0__Bacteria;D_1__Chlamydiae;D_2__Chlamydiae;D_3__Chlamydiales;D_4__Parachlamydiaceae;D_5__Neochlamydia;D_6__uncultured bacterium	1	k__Bacteria;p__Chlamydiae;c__Chlamydiia;o__;f__;g__;s__	0.98
OTU_11759	AOA-c	1e-06	0.49	4.23409e-06	D_0__Bacteria;D_1__Chlamydiae;D_2__Chlamydiae;D_3__Chlamydiales;D_4__Parachlamydiaceae;D_5__Neochlamydia;D_6__uncultured bacterium	0.78	k__Bacteria;p__Chlamydiae;c__Chlamydiia	1
OTU_12771	AOA-c	0.000132	0.4	0.000321896	D_0__Bacteria;D_1__Chlamydiae;D_2__Chlamydiae;D_3__Chlamydiales;D_4__Parachlamydiaceae;D_5__Neochlamydia;D_6__uncultured bacterium	0.98	k__Bacteria;p__Chlamydiae;c__Chlamydiia;o__;f__;g__;s__	0.71
OTU_12940	AOA-c	0.000273	0.39	0.000616469	D_0__Bacteria;D_1__Chlamydiae;D_2__Chlamydiae;D_3__Chlamydiales;D_4__Parachlamydiaceae;D_5__Neochlamydia;D_6__uncultured bacterium	0.76	k__Bacteria;p__Chlamydiae;c__Chlamydiia	0.99
OTU_13060	AOA-c	0.000118	0.4	0.000291889	D_0__Bacteria;D_1__Chlamydiae;D_2__Chlamydiae;D_3__Chlamydiales;D_4__Parachlamydiaceae;D_5__Neochlamydia;D_6__uncultured bacterium	0.95	k__Bacteria;p__Chlamydiae;c__Chlamydiia	0.99
OTU_1967	AOA-c	1e-06	0.68	4.23409e-06	D_0__Bacteria;D_1__Chlamydiae;D_2__Chlamydiae;D_3__Chlamydiales;D_4__Parachlamydiaceae;D_5__Neochlamydia;D_6__uncultured bacterium	1	k__Bacteria;p__Chlamydiae;c__Chlamydiia;o__;f__;g__;s__	0.99
OTU_5412	AOA-c	1e-06	0.53	4.23409e-06	D_0__Bacteria;D_1__Chlamydiae;D_2__Chlamydiae;D_3__Chlamydiales;D_4__Parachlamydiaceae;D_5__Neochlamydia;D_6__uncultured bacterium	0.73	k__Bacteria;p__Chlamydiae;c__Chlamydiia;o__Chlamydiales	0.62
OTU_5428	AOA-c	0.00025	0.4	0.000568001	D_0__Bacteria;D_1__Chlamydiae;D_2__Chlamydiae;D_3__Chlamydiales;D_4__Parachlamydiaceae;D_5__Neochlamydia;D_6__uncultured bacterium	0.74	k__Bacteria;p__Chlamydiae;c__Chlamydiia;o__Chlamydiales	0.76
OTU_6627	AOA-c	1e-06	0.56	4.23409e-06	D_0__Bacteria;D_1__Chlamydiae;D_2__Chlamydiae;D_3__Chlamydiales;D_4__Parachlamydiaceae;D_5__Neochlamydia;D_6__uncultured bacterium	0.66	k__Bacteria;p__Chlamydiae;c__Chlamydiia;o__Chlamydiales	0.81
OTU_6773	AOA-c	2e-06	0.55	7.69339e-06	D_0__Bacteria;D_1__Chlamydiae;D_2__Chlamydiae;D_3__Chlamydiales;D_4__Parachlamydiaceae;D_5__Neochlamydia;D_6__uncultured bacterium	0.94	k__Bacteria;p__Chlamydiae;c__Chlamydiia;o__Chlamydiales	0.74
OTU_7215	AOA-c	3.5e-05	0.52	9.81014e-05	D_0__Bacteria;D_1__Chlamydiae;D_2__Chlamydiae;D_3__Chlamydiales;D_4__Parachlamydiaceae;D_5__Neochlamydia;D_6__uncultured bacterium	1	k__Bacteria;p__Chlamydiae;c__Chlamydiia;o__;f__;g__;s__	0.96
OTU_7224	AOA-c	1e-06	0.74	4.23409e-06	D_0__Bacteria;D_1__Chlamydiae;D_2__Chlamydiae;D_3__Chlamydiales;D_4__Parachlamydiaceae;D_5__Neochlamydia;D_6__uncultured bacterium	0.91	k__Bacteria;p__Chlamydiae;c__Chlamydiia	0.96
OTU_7550	AOA-c	2e-06	0.54	7.69339e-06	D_0__Bacteria;D_1__Chlamydiae;D_2__Chlamydiae;D_3__Chlamydiales;D_4__Parachlamydiaceae;D_5__Neochlamydia;D_6__uncultured bacterium	1	k__Bacteria;p__Chlamydiae;c__Chlamydiia;o__;f__;g__;s__	1
OTU_7611	AOA-c	3e-06	0.63	1.09567e-05	D_0__Bacteria;D_1__Chlamydiae;D_2__Chlamydiae;D_3__Chlamydiales;D_4__Parachlamydiaceae;D_5__Neochlamydia;D_6__uncultured bacterium	1	k__Bacteria;p__Chlamydiae;c__Chlamydiia;o__;f__;g__;s__	0.84
OTU_9743	AOA-c	1e-06	0.72	4.23409e-06	D_0__Bacteria;D_1__Chlamydiae;D_2__Chlamydiae;D_3__Chlamydiales;D_4__Parachlamydiaceae;D_5__Neochlamydia;D_6__uncultured bacterium	0.7	k__Bacteria;p__Chlamydiae;c__Chlamydiia;o__Chlamydiales	0.71
OTU_9997	AOA-c	1e-06	0.6	4.23409e-06	D_0__Bacteria;D_1__Chlamydiae;D_2__Chlamydiae;D_3__Chlamydiales;D_4__Parachlamydiaceae;D_5__Neochlamydia;D_6__uncultured bacterium	0.55	k__Bacteria;p__Chlamydiae;c__Chlamydiia;o__Chlamydiales;f__Parachlamydiaceae	0.63
OTU_10744	AOA-c	2.6e-05	0.53	7.51025e-05	D_0__Bacteria;D_1__Chlamydiae;D_2__Chlamydiae;D_3__Chlamydiales;D_4__Simkaniaceae;D_5__Candidatus Rhabdochlamydia	0.86	k__Bacteria;p__Chlamydiae;c__Chlamydiia;o__Chlamydiales	1
OTU_11388	AOA-c	3.7e-05	0.45	0.000103087	D_0__Bacteria;D_1__Chlamydiae;D_2__Chlamydiae;D_3__Chlamydiales;D_4__Simkaniaceae;D_5__Candidatus Rhabdochlamydia	0.92	k__Bacteria;p__Chlamydiae;c__Chlamydiia;o__Chlamydiales	0.96
OTU_13045	AOA-c	0.00012	0.4	0.000295904	D_0__Bacteria;D_1__Chlamydiae;D_2__Chlamydiae;D_3__Chlamydiales;D_4__Simkaniaceae;D_5__Candidatus Rhabdochlamydia	0.71	k__Bacteria;p__Chlamydiae;c__Chlamydiia;o__Chlamydiales;f__Rhabdochlamydiaceae;g__Candidatus Rhabdochlamydia;s__	0.77
OTU_9703	AOA-c	1e-06	0.49	4.23409e-06	D_0__Bacteria;D_1__Chlamydiae;D_2__Chlamydiae;D_3__Chlamydiales;D_4__Simkaniaceae;D_5__Candidatus Rhabdochlamydia	0.55	k__Bacteria;p__Chlamydiae;c__Chlamydiia;o__Chlamydiales;f__Parachlamydiaceae;g__Neochlamydia;s__hartmannellae	0.57
OTU_10920	AOA-c	1e-06	0.55	4.23409e-06	D_0__Bacteria;D_1__Chlamydiae;D_2__Chlamydiae;D_3__Chlamydiales;D_4__Simkaniaceae;D_5__Candidatus Rhabdochlamydia;D_6__uncultured bacterium	0.92	k__Bacteria;p__Chlamydiae;c__Chlamydiia;o__Chlamydiales;f__Rhabdochlamydiaceae;g__Candidatus Rhabdochlamydia;s__	1
OTU_10929	AOA-c	1.7e-05	0.46	5.14089e-05	D_0__Bacteria;D_1__Chlamydiae;D_2__Chlamydiae;D_3__Chlamydiales;D_4__Simkaniaceae;D_5__Candidatus Rhabdochlamydia;D_6__uncultured bacterium	0.89	k__Bacteria;p__Chlamydiae;c__Chlamydiia;o__Chlamydiales;f__Rhabdochlamydiaceae;g__Candidatus Rhabdochlamydia;s__	0.94
OTU_10945	AOA-c	0.000221	0.5	0.000509479	D_0__Bacteria;D_1__Chlamydiae;D_2__Chlamydiae;D_3__Chlamydiales;D_4__Simkaniaceae;D_5__Candidatus Rhabdochlamydia;D_6__uncultured bacterium	0.96	k__Bacteria;p__Chlamydiae;c__Chlamydiia;o__Chlamydiales;f__Rhabdochlamydiaceae;g__Candidatus Rhabdochlamydia;s__	0.97
OTU_11285	AOA-c	9.8e-05	0.4	0.000248228	D_0__Bacteria;D_1__Chlamydiae;D_2__Chlamydiae;D_3__Chlamydiales;D_4__Simkaniaceae;D_5__Candidatus Rhabdochlamydia;D_6__uncultured bacterium	0.96	k__Bacteria;p__Chlamydiae;c__Chlamydiia;o__Chlamydiales;f__Rhabdochlamydiaceae;g__Candidatus Rhabdochlamydia;s__	0.96
OTU_12018	AOA-c	1e-06	0.58	4.23409e-06	D_0__Bacteria;D_1__Chlamydiae;D_2__Chlamydiae;D_3__Chlamydiales;D_4__Simkaniaceae;D_5__Candidatus Rhabdochlamydia;D_6__uncultured bacterium	0.97	k__Bacteria;p__Chlamydiae;c__Chlamydiia;o__Chlamydiales;f__Rhabdochlamydiaceae;g__Candidatus Rhabdochlamydia;s__	1
OTU_13021	AOA-c	0.000118	0.4	0.000291889	D_0__Bacteria;D_1__Chlamydiae;D_2__Chlamydiae;D_3__Chlamydiales;D_4__Simkaniaceae;D_5__Candidatus Rhabdochlamydia;D_6__uncultured bacterium	0.84	k__Bacteria;p__Chlamydiae;c__Chlamydiia;o__Chlamydiales;f__Rhabdochlamydiaceae;g__Candidatus Rhabdochlamydia;s__	1
OTU_13055	AOA-c	1.5e-05	0.5	4.58461e-05	D_0__Bacteria;D_1__Chlamydiae;D_2__Chlamydiae;D_3__Chlamydiales;D_4__Simkaniaceae;D_5__Candidatus Rhabdochlamydia;D_6__uncultured bacterium	0.99	k__Bacteria;p__Chlamydiae;c__Chlamydiia;o__Chlamydiales;f__Rhabdochlamydiaceae;g__Candidatus Rhabdochlamydia;s__	1
OTU_4037	AOA-c	1e-06	0.86	4.23409e-06	D_0__Bacteria;D_1__Chlorobi	0.56	k__Bacteria	1
OTU_10709	AOA-c	0.000129	0.4	0.000315498	D_0__Bacteria;D_1__Chlorobi;D_2__Chlorobia;D_3__Chlorobiales;D_4__OPB56;D_5__uncultured bacterium #0319-6E22;D_6__uncultured bacterium #0319-6E22	0.79	k__Bacteria;p__Chlorobi;c__OPB56;o__;f__;g__;s__	0.81
OTU_11230	AOA-c	1.3e-05	0.45	4.03713e-05	D_0__Bacteria;D_1__Chlorobi;D_2__Chlorobia;D_3__Chlorobiales;D_4__OPB56;D_5__uncultured bacterium KF-JG30-B11;D_6__uncultured bacterium KF-JG30-B11	1	k__Bacteria;p__Chlorobi;c__;o__;f__;g__;s__	1
OTU_11876	AOA-c	1e-06	0.64	4.23409e-06	D_0__Bacteria;D_1__Chlorobi;D_2__Chlorobia;D_3__Chlorobiales;D_4__OPB56;D_5__uncultured bacterium KF-JG30-B11;D_6__uncultured bacterium KF-JG30-B11	1	k__Bacteria;p__Chlorobi;c__;o__;f__;g__;s__	1
OTU_6947	AOA-c	1e-06	0.59	4.23409e-06	D_0__Bacteria;D_1__Chlorobi;D_2__Chlorobia;D_3__Chlorobiales;D_4__OPB56;D_5__uncultured bacterium KF-JG30-B11;D_6__uncultured bacterium KF-JG30-B11	1	k__Bacteria;p__Chlorobi;c__;o__;f__;g__;s__	1
OTU_1941	AOA-c	2e-06	0.75	7.69339e-06	D_0__Bacteria;D_1__Chlorobi;D_2__Chlorobia;D_3__Chlorobiales;D_4__OPB56;D_5__uncultured bacterium;D_6__uncultured bacterium	0.94	k__Bacteria;p__Chlorobi;c__;o__;f__;g__;s__	1
OTU_2584	AOA-c	1e-06	0.61	4.23409e-06	D_0__Bacteria;D_1__Chlorobi;D_2__Chlorobia;D_3__Chlorobiales;D_4__OPB56;D_5__uncultured Bacteroidetes/Chlorobi group bacterium;D_6__uncultured Bacteroidetes/Chlorobi group bacterium	0.54	k__Bacteria;p__Chlorobi;c__OPB56;o__;f__;g__;s__	0.64
OTU_7003	AOA-c	0.000112	0.39	0.000278361	D_0__Bacteria;D_1__Chlorobi;D_2__Chlorobia;D_3__Chlorobiales;D_4__OPB56;D_5__uncultured Chlorobi bacterium;D_6__uncultured Chlorobi bacterium	0.75	k__Bacteria;p__Chlorobi;c__OPB56;o__;f__;g__;s__	1
OTU_10107	AOA-c	1e-06	0.62	4.23409e-06	D_0__Bacteria;D_1__Chlorobi;D_2__Chlorobia;D_3__Chlorobiales;D_4__SJA-28;D_5__uncultured bacterium;D_6__uncultured bacterium	0.89	k__Bacteria;p__Chlorobi;c__SJA-28;o__;f__;g__;s__	1
OTU_11632	AOA-c	1e-06	0.57	4.23409e-06	D_0__Bacteria;D_1__Chlorobi;D_2__Chlorobia;D_3__Chlorobiales;D_4__SJA-28;D_5__uncultured bacterium;D_6__uncultured bacterium	0.88	k__Bacteria;p__Chlorobi;c__SJA-28;o__;f__;g__;s__	1
OTU_11679	AOA-c	0.000174	0.42	0.000411698	D_0__Bacteria;D_1__Chlorobi;D_2__Chlorobia;D_3__Chlorobiales;D_4__SJA-28;D_5__uncultured bacterium;D_6__uncultured bacterium	0.97	k__Bacteria;p__Chlorobi;c__SJA-28;o__;f__;g__;s__	1
OTU_12971	AOA-c	1e-06	0.56	4.23409e-06	D_0__Bacteria;D_1__Chlorobi;D_2__Chlorobia;D_3__Chlorobiales;D_4__SJA-28;D_5__uncultured bacterium;D_6__uncultured bacterium	0.92	k__Bacteria;p__Chlorobi;c__SJA-28;o__;f__;g__;s__	1
OTU_3355	AOA-c	1e-06	0.6	4.23409e-06	D_0__Bacteria;D_1__Chlorobi;D_2__Chlorobia;D_3__Chlorobiales;D_4__SJA-28;D_5__uncultured bacterium;D_6__uncultured bacterium	1	k__Bacteria;p__Chlorobi;c__SJA-28;o__;f__;g__;s__	1
OTU_3704	AOA-c	3e-06	0.53	1.09567e-05	D_0__Bacteria;D_1__Chlorobi;D_2__Ignavibacteria;D_3__Ignavibacteriales;D_4__BSV26	0.96	k__Bacteria;p__Chlorobi;c__BSV26;o__C20;f__;g__;s__	0.98
OTU_10088	AOA-c	1e-06	0.53	4.23409e-06	D_0__Bacteria;D_1__Chlorobi;D_2__Ignavibacteria;D_3__Ignavibacteriales;D_4__BSV26;D_5__uncultured bacterium;D_6__uncultured bacterium	0.99	k__Bacteria;p__Chlorobi;c__BSV26;o__C20;f__;g__;s__	1
OTU_10876	AOA-c	1e-06	0.7	4.23409e-06	D_0__Bacteria;D_1__Chlorobi;D_2__Ignavibacteria;D_3__Ignavibacteriales;D_4__BSV26;D_5__uncultured bacterium;D_6__uncultured bacterium	0.99	k__Bacteria;p__Chlorobi;c__BSV26;o__A89;f__;g__;s__	1
OTU_11421	AOA-c	5e-06	0.49	1.72584e-05	D_0__Bacteria;D_1__Chlorobi;D_2__Ignavibacteria;D_3__Ignavibacteriales;D_4__BSV26;D_5__uncultured bacterium;D_6__uncultured bacterium	0.95	k__Bacteria;p__Chlorobi;c__BSV26;o__A89;f__;g__;s__	1
OTU_13150	AOA-c	1.2e-05	0.52	3.76096e-05	D_0__Bacteria;D_1__Chlorobi;D_2__Ignavibacteria;D_3__Ignavibacteriales;D_4__BSV26;D_5__uncultured bacterium;D_6__uncultured bacterium	0.82	k__Bacteria;p__Chlorobi;c__BSV26;o__C20;f__;g__;s__	1
OTU_2505	AOA-c	1e-06	0.77	4.23409e-06	D_0__Bacteria;D_1__Chlorobi;D_2__Ignavibacteria;D_3__Ignavibacteriales;D_4__BSV26;D_5__uncultured bacterium;D_6__uncultured bacterium	0.98	k__Bacteria;p__Chlorobi;c__BSV26;o__C20;f__;g__;s__	1
OTU_3332	AOA-c	1e-06	0.78	4.23409e-06	D_0__Bacteria;D_1__Chlorobi;D_2__Ignavibacteria;D_3__Ignavibacteriales;D_4__BSV26;D_5__uncultured bacterium;D_6__uncultured bacterium	1	k__Bacteria;p__Chlorobi;c__BSV26;o__A89;f__;g__;s__	1
OTU_877	AOA-c	0.000163	0.54	0.000388303	D_0__Bacteria;D_1__Chlorobi;D_2__Ignavibacteria;D_3__Ignavibacteriales;D_4__BSV26;D_5__uncultured bacterium;D_6__uncultured bacterium	0.5	k__Bacteria;p__Chlorobi;c__BSV26;o__PK329;f__;g__;s__	1
OTU_9098	AOA-c	1e-06	0.58	4.23409e-06	D_0__Bacteria;D_1__Chlorobi;D_2__Ignavibacteria;D_3__Ignavibacteriales;D_4__BSV26;D_5__uncultured bacterium;D_6__uncultured bacterium	1	k__Bacteria;p__Chlorobi;c__BSV26;o__A89;f__;g__;s__	1
OTU_9730	AOA-c	5e-06	0.54	1.72584e-05	D_0__Bacteria;D_1__Chlorobi;D_2__Ignavibacteria;D_3__Ignavibacteriales;D_4__BSV26;D_5__uncultured bacterium;D_6__uncultured bacterium	1	k__Bacteria;p__Chlorobi;c__BSV26;o__A89;f__;g__;s__	1
OTU_12758	AOA-c	1e-06	0.67	4.23409e-06	D_0__Bacteria;D_1__Chloroflexi	0.56	k__Bacteria;p__Chloroflexi	0.64
OTU_9734	AOA-c	1e-06	0.88	4.23409e-06	D_0__Bacteria;D_1__Chloroflexi	0.78	k__Bacteria;p__Chloroflexi;c__Anaerolineae	0.61
OTU_11321	AOA-c	1e-06	0.63	4.23409e-06	D_0__Bacteria;D_1__Chloroflexi;D_2__Anaerolineae;D_3__Anaerolineales;D_4__Anaerolineaceae;D_5__uncultured	0.89	k__Bacteria;p__Chloroflexi;c__Anaerolineae;o__SBR1031	0.78
OTU_12954	AOA-c	1e-06	0.67	4.23409e-06	D_0__Bacteria;D_1__Chloroflexi;D_2__Anaerolineae;D_3__Anaerolineales;D_4__Anaerolineaceae;D_5__uncultured	0.54	k__Bacteria;p__Chloroflexi;c__Anaerolineae;o__;f__;g__;s__	1
OTU_13201	AOA-c	0.000304	0.39	0.00067891	D_0__Bacteria;D_1__Chloroflexi;D_2__Anaerolineae;D_3__Anaerolineales;D_4__Anaerolineaceae;D_5__uncultured	0.51	k__Bacteria;p__Chloroflexi;c__Anaerolineae;o__;f__;g__;s__	1
OTU_11391	AOA-c	1e-06	0.9	4.23409e-06	D_0__Bacteria;D_1__Chloroflexi;D_2__Anaerolineae;D_3__Anaerolineales;D_4__Anaerolineaceae;D_5__uncultured;D_6__uncultured Bellilinea sp.	0.62	k__Bacteria;p__Chloroflexi;c__Anaerolineae;o__H39;f__;g__;s__	1
OTU_9621	AOA-c	1e-06	0.94	4.23409e-06	D_0__Bacteria;D_1__Chloroflexi;D_2__Anaerolineae;D_3__Anaerolineales;D_4__Anaerolineaceae;D_5__uncultured;D_6__uncultured Bellilinea sp.	0.75	k__Bacteria;p__Chloroflexi;c__Anaerolineae;o__H39;f__;g__;s__	1
OTU_10053	AOA-c	1e-06	0.6	4.23409e-06	D_0__Bacteria;D_1__Chloroflexi;D_2__Anaerolineae;D_3__Anaerolineales;D_4__Anaerolineaceae;D_5__uncultured;D_6__uncultured Gemmatimonadetes bacterium	1	k__Bacteria;p__Chloroflexi;c__Anaerolineae;o__SBR1031;f__oc28;g__;s__	0.96
OTU_10875	AOA-c	6e-06	0.55	2.02922e-05	D_0__Bacteria;D_1__Chloroflexi;D_2__Anaerolineae;D_3__Anaerolineales;D_4__Anaerolineaceae;D_5__uncultured;D_6__uncultured Gemmatimonadetes bacterium	0.8	k__Bacteria;p__Chloroflexi;c__Anaerolineae;o__SBR1031;f__oc28;g__;s__	0.93
OTU_11258	AOA-c	1e-06	0.74	4.23409e-06	D_0__Bacteria;D_1__Chloroflexi;D_2__Anaerolineae;D_3__Anaerolineales;D_4__Anaerolineaceae;D_5__uncultured;D_6__uncultured Gemmatimonadetes bacterium	0.83	k__Bacteria;p__Chloroflexi;c__Anaerolineae;o__SBR1031;f__oc28;g__;s__	0.99
OTU_11783	AOA-c	1e-06	0.68	4.23409e-06	D_0__Bacteria;D_1__Chloroflexi;D_2__Anaerolineae;D_3__Anaerolineales;D_4__Anaerolineaceae;D_5__uncultured;D_6__uncultured Gemmatimonadetes bacterium	0.94	k__Bacteria;p__Chloroflexi;c__Anaerolineae;o__SBR1031;f__oc28;g__;s__	1
OTU_11836	AOA-c	1e-06	0.51	4.23409e-06	D_0__Bacteria;D_1__Chloroflexi;D_2__Anaerolineae;D_3__Anaerolineales;D_4__Anaerolineaceae;D_5__uncultured;D_6__uncultured Gemmatimonadetes bacterium	0.98	k__Bacteria;p__Chloroflexi;c__Anaerolineae;o__SBR1031;f__oc28;g__;s__	0.94
OTU_12179	AOA-c	1e-06	0.73	4.23409e-06	D_0__Bacteria;D_1__Chloroflexi;D_2__Anaerolineae;D_3__Anaerolineales;D_4__Anaerolineaceae;D_5__uncultured;D_6__uncultured Gemmatimonadetes bacterium	1	k__Bacteria;p__Chloroflexi;c__Anaerolineae;o__SBR1031;f__oc28;g__;s__	0.98
OTU_9750	AOA-c	1e-06	0.73	4.23409e-06	D_0__Bacteria;D_1__Chloroflexi;D_2__Anaerolineae;D_3__Anaerolineales;D_4__Anaerolineaceae;D_5__uncultured;D_6__uncultured Gemmatimonadetes bacterium	0.86	k__Bacteria;p__Chloroflexi;c__Anaerolineae;o__SBR1031;f__oc28;g__;s__	1
OTU_6242	AOA-c	1e-06	0.74	4.23409e-06	D_0__Bacteria;D_1__Chloroflexi;D_2__Anaerolineae;D_3__Anaerolineales;D_4__Anaerolineaceae;D_5__uncultured;D_6__uncultured soil bacterium	0.76	k__Bacteria;p__Chloroflexi;c__Anaerolineae;o__envOPS12;f__;g__;s__	1
OTU_9545	AOA-c	0.000456	0.56	0.000975558	D_0__Bacteria;D_1__Chloroflexi;D_2__Anaerolineae;D_3__Anaerolineales;D_4__Anaerolineaceae;D_5__uncultured;D_6__uncultured soil bacterium	0.86	k__Bacteria;p__Chloroflexi;c__Anaerolineae;o__envOPS12;f__;g__;s__	1
OTU_11385	AOA-c	9.9e-05	0.4	0.000250459	D_0__Bacteria;D_1__Chloroflexi;D_2__Caldilineae;D_3__Caldilineales;D_4__Caldilineaceae;D_5__Litorilinea	0.53	k__Bacteria;p__Chloroflexi;c__Anaerolineae;o__Caldilineales;f__Caldilineaceae;g__;s__	0.66
OTU_10650	AOA-c	4.9e-05	0.57	0.000133127	D_0__Bacteria;D_1__Chloroflexi;D_2__Chloroflexia;D_3__Chloroflexales;D_4__Roseiflexaceae;D_5__Roseiflexus;D_6__uncultured bacterium	0.87	k__Bacteria;p__Chloroflexi;c__Chloroflexi;o__[Roseiflexales];f__[Kouleothrixaceae];g__;s__	1
OTU_12964	AOA-c	5e-06	0.6	1.72584e-05	D_0__Bacteria;D_1__Chloroflexi;D_2__Chloroflexia;D_3__Chloroflexales;D_4__Roseiflexaceae;D_5__Roseiflexus;D_6__uncultured bacterium	0.82	k__Bacteria;p__Chloroflexi;c__Chloroflexi;o__[Roseiflexales];f__[Kouleothrixaceae];g__;s__	1
OTU_1584	AOA-c	1e-06	0.9	4.23409e-06	D_0__Bacteria;D_1__Chloroflexi;D_2__Gitt-GS-136;D_3__uncultured Chloroflexi bacterium;D_4__uncultured Chloroflexi bacterium;D_5__uncultured Chloroflexi bacterium;D_6__uncultured Chloroflexi bacterium	0.62	k__Bacteria;p__Chloroflexi;c__Gitt-GS-136;o__;f__;g__;s__	1
OTU_11379	AOA-c	1e-05	0.55	3.20036e-05	D_0__Bacteria;D_1__Chloroflexi;D_2__JG30-KF-CM66	0.96	k__Bacteria;p__Chloroflexi;c__;o__;f__;g__;s__	1
OTU_10020	AOA-c	1e-06	0.83	4.23409e-06	D_0__Bacteria;D_1__Chloroflexi;D_2__JG30-KF-CM66;D_3__uncultured bacterium;D_4__uncultured bacterium;D_5__uncultured bacterium;D_6__uncultured bacterium	0.95	k__Bacteria;p__Chloroflexi;c__S085;o__;f__;g__;s__	0.99
OTU_12950	AOA-c	1e-06	0.72	4.23409e-06	D_0__Bacteria;D_1__Chloroflexi;D_2__JG30-KF-CM66;D_3__uncultured bacterium;D_4__uncultured bacterium;D_5__uncultured bacterium;D_6__uncultured bacterium	0.55	k__Bacteria;p__Chloroflexi;c__S085;o__;f__;g__;s__	0.99
OTU_9161	AOA-c	1e-06	0.61	4.23409e-06	D_0__Bacteria;D_1__Chloroflexi;D_2__JG30-KF-CM66;D_3__uncultured bacterium;D_4__uncultured bacterium;D_5__uncultured bacterium;D_6__uncultured bacterium	0.53	k__Bacteria;p__Chloroflexi;c__S085;o__;f__;g__;s__	0.71
OTU_10068	AOA-c	1e-06	0.63	4.23409e-06	D_0__Bacteria;D_1__Chloroflexi;D_2__JG30-KF-CM66;D_3__uncultured Chloroflexi bacterium;D_4__uncultured Chloroflexi bacterium;D_5__uncultured Chloroflexi bacterium;D_6__uncultured Chloroflexi bacterium	0.98	k__Bacteria;p__Chloroflexi;c__TK17;o__;f__;g__;s__	1
OTU_10707	AOA-c	2e-06	0.53	7.69339e-06	D_0__Bacteria;D_1__Chloroflexi;D_2__JG30-KF-CM66;D_3__uncultured soil bacterium;D_4__uncultured soil bacterium;D_5__uncultured soil bacterium;D_6__uncultured soil bacterium	0.77	k__Bacteria;p__Chloroflexi	0.87
OTU_11621	AOA-c	6e-06	0.53	2.02922e-05	D_0__Bacteria;D_1__Chloroflexi;D_2__JG30-KF-CM66;D_3__uncultured soil bacterium;D_4__uncultured soil bacterium;D_5__uncultured soil bacterium;D_6__uncultured soil bacterium	0.51	k__Bacteria;p__Chloroflexi;c__TK17	0.71
OTU_9729	AOA-c	1e-06	0.89	4.23409e-06	D_0__Bacteria;D_1__Chloroflexi;D_2__JG30-KF-CM66;D_3__uncultured soil bacterium;D_4__uncultured soil bacterium;D_5__uncultured soil bacterium;D_6__uncultured soil bacterium	0.53	k__Bacteria;p__Chloroflexi;c__TK17;o__;f__;g__;s__	0.62
OTU_10106	AOA-c	0.000161	0.48	0.000383975	D_0__Bacteria;D_1__Chloroflexi;D_2__JG37-AG-4	1	k__Bacteria;p__AD3;c__ABS-6;o__;f__;g__;s__	1
OTU_10110	AOA-c	1e-06	0.66	4.23409e-06	D_0__Bacteria;D_1__Chloroflexi;D_2__JG37-AG-4	1	k__Bacteria;p__AD3;c__ABS-6;o__;f__;g__;s__	0.78
OTU_11577	AOA-c	1e-06	0.53	4.23409e-06	D_0__Bacteria;D_1__Chloroflexi;D_2__JG37-AG-4;D_3__uncultured bacterium;D_4__uncultured bacterium;D_5__uncultured bacterium;D_6__uncultured bacterium	0.78	k__Bacteria;p__AD3;c__ABS-6;o__;f__;g__;s__	0.91
OTU_1693	AOA-c	1e-06	0.69	4.23409e-06	D_0__Bacteria;D_1__Chloroflexi;D_2__JG37-AG-4;D_3__uncultured bacterium;D_4__uncultured bacterium;D_5__uncultured bacterium;D_6__uncultured bacterium	0.8	k__Bacteria;p__AD3;c__ABS-6;o__;f__;g__;s__	1
OTU_3496	AOA-c	1e-06	0.77	4.23409e-06	D_0__Bacteria;D_1__Chloroflexi;D_2__JG37-AG-4;D_3__uncultured bacterium;D_4__uncultured bacterium;D_5__uncultured bacterium;D_6__uncultured bacterium	0.99	k__Bacteria;p__AD3;c__ABS-6;o__;f__;g__;s__	1
OTU_948	AOA-c	1e-06	0.94	4.23409e-06	D_0__Bacteria;D_1__Chloroflexi;D_2__JG37-AG-4;D_3__uncultured bacterium;D_4__uncultured bacterium;D_5__uncultured bacterium;D_6__uncultured bacterium	0.97	k__Bacteria;p__AD3;c__ABS-6;o__;f__;g__;s__	1
OTU_4056	AOA-c	6e-06	0.53	2.02922e-05	D_0__Bacteria;D_1__Chloroflexi;D_2__JG37-AG-4;D_3__uncultured Chloroflexi bacterium;D_4__uncultured Chloroflexi bacterium;D_5__uncultured Chloroflexi bacterium;D_6__uncultured Chloroflexi bacterium	0.54	k__Bacteria;p__AD3	0.7
OTU_5959	AOA-c	1e-06	0.63	4.23409e-06	D_0__Bacteria;D_1__Chloroflexi;D_2__JG37-AG-4;D_3__uncultured Chloroflexi bacterium;D_4__uncultured Chloroflexi bacterium;D_5__uncultured Chloroflexi bacterium;D_6__uncultured Chloroflexi bacterium	0.83	k__Bacteria;p__AD3;c__JG37-AG-4;o__;f__;g__;s__	0.93
OTU_6914	AOA-c	1e-06	0.56	4.23409e-06	D_0__Bacteria;D_1__Chloroflexi;D_2__JG37-AG-4;D_3__uncultured Chloroflexi bacterium;D_4__uncultured Chloroflexi bacterium;D_5__uncultured Chloroflexi bacterium;D_6__uncultured Chloroflexi bacterium	1	k__Bacteria;p__AD3;c__JG37-AG-4;o__;f__;g__;s__	1
OTU_11586	AOA-c	2e-06	0.59	7.69339e-06	D_0__Bacteria;D_1__Chloroflexi;D_2__JG37-AG-4;D_3__uncultured Clostridium sp.;D_4__uncultured Clostridium sp.;D_5__uncultured Clostridium sp.;D_6__uncultured Clostridium sp.	0.99	k__Bacteria;p__AD3;c__JG37-AG-4;o__;f__;g__;s__	1
OTU_1942	AOA-c	2e-06	0.69	7.69339e-06	D_0__Bacteria;D_1__Chloroflexi;D_2__JG37-AG-4;D_3__uncultured Clostridium sp.;D_4__uncultured Clostridium sp.;D_5__uncultured Clostridium sp.;D_6__uncultured Clostridium sp.	0.97	k__Bacteria;p__AD3;c__JG37-AG-4;o__;f__;g__;s__	1
OTU_11575	AOA-c	2e-06	0.53	7.69339e-06	D_0__Bacteria;D_1__Chloroflexi;D_2__JG37-AG-4;D_3__uncultured Firmicutes bacterium;D_4__uncultured Firmicutes bacterium;D_5__uncultured Firmicutes bacterium;D_6__uncultured Firmicutes bacterium	0.5	k__Bacteria;p__AD3;c__ABS-6;o__;f__;g__;s__	0.6
OTU_6910	AOA-c	0.000262	0.45	0.000593442	D_0__Bacteria;D_1__Chloroflexi;D_2__JG37-AG-4;D_3__uncultured soil bacterium;D_4__uncultured soil bacterium;D_5__uncultured soil bacterium;D_6__uncultured soil bacterium	0.66	k__Bacteria;p__AD3;c__JG37-AG-4;o__;f__;g__;s__	1
OTU_11556	AOA-c	1e-06	0.83	4.23409e-06	D_0__Bacteria;D_1__Chloroflexi;D_2__KD4-96;D_3__uncultured Anaerolineaceae bacterium;D_4__uncultured Anaerolineaceae bacterium;D_5__uncultured Anaerolineaceae bacterium;D_6__uncultured Anaerolineaceae bacterium	0.92	k__Bacteria;p__Chloroflexi;c__Ellin6529;o__;f__;g__;s__	1
OTU_3331	AOA-c	1e-06	0.87	4.23409e-06	D_0__Bacteria;D_1__Chloroflexi;D_2__KD4-96;D_3__uncultured Chloroflexi bacterium;D_4__uncultured Chloroflexi bacterium;D_5__uncultured Chloroflexi bacterium;D_6__uncultured Chloroflexi bacterium	1	k__Bacteria;p__Chloroflexi;c__Ellin6529;o__;f__;g__;s__	1
OTU_10084	AOA-c	1.6e-05	0.45	4.86071e-05	D_0__Bacteria;D_1__Chloroflexi;D_2__Ktedonobacteria;D_3__B10-SB3A;D_4__uncultured bacterium;D_5__uncultured bacterium;D_6__uncultured bacterium	0.67	k__Bacteria;p__Chloroflexi;c__Ktedonobacteria;o__B10-SB3A;f__;g__;s__	0.9
OTU_10087	AOA-c	1e-06	0.59	4.23409e-06	D_0__Bacteria;D_1__Chloroflexi;D_2__Ktedonobacteria;D_3__B12-WMSP1	0.69	k__Bacteria;p__Chloroflexi;c__Ktedonobacteria;o__B12-WMSP1;f__;g__;s__	0.65
OTU_6290	AOA-c	1e-06	0.6	4.23409e-06	D_0__Bacteria;D_1__Chloroflexi;D_2__Ktedonobacteria;D_3__C0119;D_4__uncultured bacterium;D_5__uncultured bacterium;D_6__uncultured bacterium	0.84	k__Bacteria;p__Chloroflexi;c__C0119;o__;f__;g__;s__	0.99
OTU_10080	AOA-c	0.000131	0.4	0.000320202	D_0__Bacteria;D_1__Chloroflexi;D_2__Ktedonobacteria;D_3__C0119;D_4__uncultured soil bacterium;D_5__uncultured soil bacterium;D_6__uncultured soil bacterium	0.95	k__Bacteria;p__Chloroflexi;c__C0119;o__;f__;g__;s__	0.94
OTU_11578	AOA-c	1e-05	0.48	3.20036e-05	D_0__Bacteria;D_1__Chloroflexi;D_2__Ktedonobacteria;D_3__C0119;D_4__uncultured soil bacterium;D_5__uncultured soil bacterium;D_6__uncultured soil bacterium	0.53	k__Bacteria;p__Chloroflexi;c__C0119;o__;f__;g__;s__	1
OTU_11624	AOA-c	1.5e-05	0.45	4.58461e-05	D_0__Bacteria;D_1__Chloroflexi;D_2__Ktedonobacteria;D_3__C0119;D_4__uncultured soil bacterium;D_5__uncultured soil bacterium;D_6__uncultured soil bacterium	0.81	k__Bacteria;p__Chloroflexi;c__C0119;o__;f__;g__;s__	1
OTU_11666	AOA-c	0.000118	0.4	0.000291889	D_0__Bacteria;D_1__Chloroflexi;D_2__Ktedonobacteria;D_3__C0119;D_4__uncultured soil bacterium;D_5__uncultured soil bacterium;D_6__uncultured soil bacterium	0.67	k__Bacteria;p__Chloroflexi;c__C0119;o__;f__;g__;s__	1
OTU_12842	AOA-c	1e-06	0.65	4.23409e-06	D_0__Bacteria;D_1__Chloroflexi;D_2__Ktedonobacteria;D_3__JG30-KF-AS9;D_4__uncultured bacterium;D_5__uncultured bacterium;D_6__uncultured bacterium	0.95	k__Bacteria;p__Chloroflexi;c__Ktedonobacteria;o__JG30-KF-AS9;f__;g__;s__	1
OTU_9673	AOA-c	4.1e-05	0.58	0.000113203	D_0__Bacteria;D_1__Chloroflexi;D_2__Ktedonobacteria;D_3__JG30-KF-AS9;D_4__uncultured bacterium;D_5__uncultured bacterium;D_6__uncultured bacterium	1	k__Bacteria;p__Chloroflexi;c__Ktedonobacteria;o__JG30-KF-AS9;f__;g__;s__	1
OTU_4675	AOA-c	1e-06	0.84	4.23409e-06	D_0__Bacteria;D_1__Chloroflexi;D_2__Ktedonobacteria;D_3__Ktedonobacterales	0.99	k__Bacteria;p__Chloroflexi;c__Ktedonobacteria;o__Thermogemmatisporales;f__Thermogemmatisporaceae;g__;s__	0.97
OTU_5641	AOA-c	5.8e-05	0.66	0.000155	D_0__Bacteria;D_1__Chloroflexi;D_2__Ktedonobacteria;D_3__Ktedonobacterales;D_4__HSB OF53-F07	1	k__Bacteria;p__Chloroflexi;c__Ktedonobacteria;o__Thermogemmatisporales;f__Thermogemmatisporaceae;g__;s__	1
OTU_6902	AOA-c	8.1e-05	0.6	0.000209001	D_0__Bacteria;D_1__Chloroflexi;D_2__Ktedonobacteria;D_3__Ktedonobacterales;D_4__HSB OF53-F07	1	k__Bacteria;p__Chloroflexi;c__Ktedonobacteria;o__Thermogemmatisporales;f__Thermogemmatisporaceae;g__;s__	1
OTU_10677	AOA-c	0.000395	0.39	0.000859686	D_0__Bacteria;D_1__Chloroflexi;D_2__Ktedonobacteria;D_3__Ktedonobacterales;D_4__HSB OF53-F07;D_5__uncultured Ktedonobacter sp.;D_6__uncultured Ktedonobacter sp.	0.61	k__Bacteria;p__Chloroflexi;c__Ktedonobacteria;o__Thermogemmatisporales;f__Thermogemmatisporaceae;g__;s__	1
OTU_11636	AOA-c	2e-06	0.64	7.69339e-06	D_0__Bacteria;D_1__Chloroflexi;D_2__Ktedonobacteria;D_3__Ktedonobacterales;D_4__HSB OF53-F07;D_5__uncultured Ktedonobacter sp.;D_6__uncultured Ktedonobacter sp.	0.88	k__Bacteria;p__Chloroflexi;c__Ktedonobacteria;o__Thermogemmatisporales;f__Thermogemmatisporaceae;g__;s__	1
OTU_12972	AOA-c	5e-06	0.6	1.72584e-05	D_0__Bacteria;D_1__Chloroflexi;D_2__Ktedonobacteria;D_3__Ktedonobacterales;D_4__HSB OF53-F07;D_5__uncultured Ktedonobacter sp.;D_6__uncultured Ktedonobacter sp.	0.72	k__Bacteria;p__Chloroflexi;c__Ktedonobacteria;o__Thermogemmatisporales;f__Thermogemmatisporaceae;g__;s__	1
OTU_3520	AOA-c	1e-06	0.85	4.23409e-06	D_0__Bacteria;D_1__Chloroflexi;D_2__Ktedonobacteria;D_3__Ktedonobacterales;D_4__HSB OF53-F07;D_5__uncultured Ktedonobacter sp.;D_6__uncultured Ktedonobacter sp.	0.93	k__Bacteria;p__Chloroflexi;c__Ktedonobacteria;o__Thermogemmatisporales;f__Thermogemmatisporaceae;g__;s__	0.99
OTU_4734	AOA-c	1e-06	0.77	4.23409e-06	D_0__Bacteria;D_1__Chloroflexi;D_2__Ktedonobacteria;D_3__Ktedonobacterales;D_4__HSB OF53-F07;D_5__uncultured Ktedonobacter sp.;D_6__uncultured Ktedonobacter sp.	0.5	k__Bacteria;p__Chloroflexi;c__Ktedonobacteria;o__Thermogemmatisporales;f__Thermogemmatisporaceae;g__;s__	1
OTU_514	AOA-c	1e-06	0.9	4.23409e-06	D_0__Bacteria;D_1__Chloroflexi;D_2__Ktedonobacteria;D_3__Ktedonobacterales;D_4__HSB OF53-F07;D_5__uncultured Ktedonobacter sp.;D_6__uncultured Ktedonobacter sp.	0.79	k__Bacteria;p__Chloroflexi;c__Ktedonobacteria;o__Thermogemmatisporales;f__Thermogemmatisporaceae;g__;s__	1
OTU_918	AOA-c	1e-06	0.91	4.23409e-06	D_0__Bacteria;D_1__Chloroflexi;D_2__Ktedonobacteria;D_3__Ktedonobacterales;D_4__HSB OF53-F07;D_5__uncultured Ktedonobacter sp.;D_6__uncultured Ktedonobacter sp.	0.59	k__Bacteria;p__Chloroflexi;c__Ktedonobacteria;o__Thermogemmatisporales;f__Thermogemmatisporaceae;g__;s__	1
OTU_11641	AOA-c	0.000126	0.51	0.000308882	D_0__Bacteria;D_1__Chloroflexi;D_2__Ktedonobacteria;D_3__Ktedonobacterales;D_4__HSB OF53-F07;D_5__uncultured soil bacterium;D_6__uncultured soil bacterium	0.92	k__Bacteria;p__Chloroflexi;c__Ktedonobacteria;o__Thermogemmatisporales;f__Thermogemmatisporaceae;g__;s__	1
OTU_11580	AOA-c	0.000101	0.45	0.000254698	D_0__Bacteria;D_1__Chloroflexi;D_2__Ktedonobacteria;D_3__Ktedonobacterales;D_4__JG30a-KF-32;D_5__uncultured bacterium;D_6__uncultured bacterium	0.96	k__Bacteria;p__Chloroflexi;c__Ktedonobacteria;o__Thermogemmatisporales;f__Thermogemmatisporaceae;g__;s__	1
OTU_10091	AOA-c	2e-06	0.49	7.69339e-06	D_0__Bacteria;D_1__Chloroflexi;D_2__Ktedonobacteria;D_3__Ktedonobacterales;D_4__JG30a-KF-32;D_5__uncultured Chloroflexi bacterium;D_6__uncultured Chloroflexi bacterium	0.99	k__Bacteria;p__Chloroflexi;c__Ktedonobacteria;o__Thermogemmatisporales;f__Thermogemmatisporaceae;g__;s__	1
OTU_11660	AOA-c	3e-06	0.53	1.09567e-05	D_0__Bacteria;D_1__Chloroflexi;D_2__Ktedonobacteria;D_3__Ktedonobacterales;D_4__JG30a-KF-32;D_5__uncultured Chloroflexi bacterium;D_6__uncultured Chloroflexi bacterium	0.98	k__Bacteria;p__Chloroflexi;c__Ktedonobacteria;o__Thermogemmatisporales;f__Thermogemmatisporaceae;g__;s__	1
OTU_11266	AOA-c	0.000166	0.47	0.000394105	D_0__Bacteria;D_1__Chloroflexi;D_2__Ktedonobacteria;D_3__Ktedonobacterales;D_4__Ktedonobacteraceae	0.64	k__Bacteria;p__Chloroflexi;c__Ktedonobacteria;o__Ktedonobacterales;f__Ktedonobacteraceae;g__;s__	0.89
OTU_5390	AOA-c	2e-06	0.52	7.69339e-06	D_0__Bacteria;D_1__Chloroflexi;D_2__Ktedonobacteria;D_3__Ktedonobacterales;D_4__Thermosporotrichaceae;D_5__Thermosporothrix;D_6__uncultured bacterium	0.92	k__Bacteria;p__Chloroflexi;c__Ktedonobacteria;o__Ktedonobacterales;f__Ktedonobacteraceae;g__;s__	0.94
OTU_10097	AOA-c	0.000407	0.47	0.000881833	D_0__Bacteria;D_1__Chloroflexi;D_2__P2-11E;D_3__uncultured bacterium;D_4__uncultured bacterium;D_5__uncultured bacterium;D_6__uncultured bacterium	1	k__Bacteria;p__Chloroflexi;c__P2-11E;o__;f__;g__;s__	1
OTU_4750	AOA-c	1e-06	0.89	4.23409e-06	D_0__Bacteria;D_1__Chloroflexi;D_2__P2-11E;D_3__uncultured bacterium;D_4__uncultured bacterium;D_5__uncultured bacterium;D_6__uncultured bacterium	1	k__Bacteria;p__Chloroflexi;c__P2-11E;o__;f__;g__;s__	1
OTU_5064	AOA-c	1e-06	0.77	4.23409e-06	D_0__Bacteria;D_1__Chloroflexi;D_2__P2-11E;D_3__uncultured bacterium;D_4__uncultured bacterium;D_5__uncultured bacterium;D_6__uncultured bacterium	1	k__Bacteria;p__Chloroflexi;c__P2-11E;o__;f__;g__;s__	1
OTU_12982	AOA-c	1.5e-05	0.53	4.58461e-05	D_0__Bacteria;D_1__Chloroflexi;D_2__S085;D_3__uncultured bacterium;D_4__uncultured bacterium;D_5__uncultured bacterium;D_6__uncultured bacterium	1	k__Bacteria;p__Chloroflexi;c__S085;o__;f__;g__;s__	1
OTU_3034	AOA-c	1e-06	0.88	4.23409e-06	D_0__Bacteria;D_1__Chloroflexi;D_2__S085;D_3__uncultured bacterium;D_4__uncultured bacterium;D_5__uncultured bacterium;D_6__uncultured bacterium	0.95	k__Bacteria;p__Chloroflexi;c__S085;o__;f__;g__;s__	1
OTU_7566	AOA-c	2.4e-05	0.58	6.99036e-05	D_0__Bacteria;D_1__Chloroflexi;D_2__S085;D_3__uncultured bacterium;D_4__uncultured bacterium;D_5__uncultured bacterium;D_6__uncultured bacterium	0.99	k__Bacteria;p__Chloroflexi;c__S085;o__;f__;g__;s__	1
OTU_9698	AOA-c	3e-06	0.49	1.09567e-05	D_0__Bacteria;D_1__Chloroflexi;D_2__SAR202 clade;D_3__uncultured Chloroflexi bacterium;D_4__uncultured Chloroflexi bacterium;D_5__uncultured Chloroflexi bacterium;D_6__uncultured Chloroflexi bacterium	0.79	k__Bacteria;p__Chloroflexi;c__SAR202;o__;f__;g__;s__	0.99
OTU_12911	AOA-c	1e-06	0.68	4.23409e-06	D_0__Bacteria;D_1__Chloroflexi;D_2__TK10	1	k__Bacteria;p__Chloroflexi;c__TK10;o__AKYG885;f__5B-12;g__;s__	1
OTU_4823	AOA-c	1e-06	0.87	4.23409e-06	D_0__Bacteria;D_1__Chloroflexi;D_2__TK10;D_3__uncultured gamma proteobacterium;D_4__uncultured gamma proteobacterium;D_5__uncultured gamma proteobacterium;D_6__uncultured gamma proteobacterium	0.59	k__Bacteria;p__Chloroflexi;c__TK17;o__mle1-48;f__;g__;s__	1
OTU_6913	AOA-c	1e-06	0.94	4.23409e-06	D_0__Bacteria;D_1__Chloroflexi;D_2__TK10;D_3__uncultured soil bacterium;D_4__uncultured soil bacterium;D_5__uncultured soil bacterium;D_6__uncultured soil bacterium	0.88	k__Bacteria;p__Chloroflexi;c__TK10;o__B07_WMSP1;f__FFCH4570;g__;s__	1
OTU_10105	AOA-c	3e-06	0.59	1.09567e-05	D_0__Bacteria;D_1__Chloroflexi;D_2__uncultured	1	k__Bacteria;p__Chloroflexi;c__Anaerolineae;o__A31;f__;g__;s__	1
OTU_6153	AOA-c	1e-06	0.7	4.23409e-06	D_0__Bacteria;D_1__Chloroflexi;D_2__uncultured	1	k__Bacteria;p__Chloroflexi;c__Anaerolineae;o__A31;f__;g__;s__	0.98
OTU_8222	AOA-c	1e-05	0.51	3.20036e-05	D_0__Bacteria;D_1__Chloroflexi;D_2__uncultured	1	k__Bacteria;p__Chloroflexi;c__Anaerolineae;o__A31;f__;g__;s__	0.91
OTU_2794	AOA-c	1e-06	0.91	4.23409e-06	D_0__Bacteria;D_1__Chloroflexi;D_2__uncultured Bellilinea sp.;D_3__uncultured Bellilinea sp.;D_4__uncultured Bellilinea sp.;D_5__uncultured Bellilinea sp.;D_6__uncultured Bellilinea sp.	1	k__Bacteria;p__Chloroflexi;c__Anaerolineae;o__SHA-20;f__;g__;s__	0.91
OTU_4295	AOA-c	1e-06	0.93	4.23409e-06	D_0__Bacteria;D_1__Chloroflexi;D_2__uncultured Bellilinea sp.;D_3__uncultured Bellilinea sp.;D_4__uncultured Bellilinea sp.;D_5__uncultured Bellilinea sp.;D_6__uncultured Bellilinea sp.	1	k__Bacteria	0.99
OTU_10113	AOA-c	1e-06	0.77	4.23409e-06	D_0__Bacteria;D_1__Chloroflexi;D_2__uncultured;D_3__uncultured bacterium;D_4__uncultured bacterium;D_5__uncultured bacterium;D_6__uncultured bacterium	0.61	k__Bacteria;p__Chloroflexi;c__Anaerolineae;o__H39;f__;g__;s__	1
OTU_7157	AOA-c	1e-06	0.65	4.23409e-06	D_0__Bacteria;D_1__Chloroflexi;D_2__uncultured;D_3__uncultured bacterium;D_4__uncultured bacterium;D_5__uncultured bacterium;D_6__uncultured bacterium	0.71	k__Bacteria;p__Chloroflexi;c__Anaerolineae;o__H39;f__;g__;s__	0.99
OTU_7809	AOA-c	1e-06	0.64	4.23409e-06	D_0__Bacteria;D_1__Chloroflexi;D_2__uncultured;D_3__uncultured Caldilineaceae bacterium;D_4__uncultured Caldilineaceae bacterium;D_5__uncultured Caldilineaceae bacterium;D_6__uncultured Caldilineaceae bacterium	0.86	k__Bacteria;p__Chloroflexi;c__Anaerolineae;o__A31;f__S47;g__;s__	1
OTU_10083	AOA-c	1e-06	0.67	4.23409e-06	D_0__Bacteria;D_1__Chloroflexi;D_2__uncultured;D_3__uncultured eubacterium WCHB1-50;D_4__uncultured eubacterium WCHB1-50;D_5__uncultured eubacterium WCHB1-50;D_6__uncultured eubacterium WCHB1-50	0.52	k__Bacteria;p__Chloroflexi;c__Anaerolineae;o__WCHB1-50;f__;g__;s__	1
OTU_4869	AOA-c	2.6e-05	0.45	7.51025e-05	D_0__Bacteria;D_1__Chloroflexi;D_2__uncultured;D_3__uncultured planctomycete;D_4__uncultured planctomycete;D_5__uncultured planctomycete;D_6__uncultured planctomycete	0.55	k__Bacteria;p__Chloroflexi;c__Anaerolineae;o__A31;f__S47;g__;s__	1
OTU_7456	AOA-c	1.8e-05	0.56	5.40947e-05	D_0__Bacteria;D_1__Cyanobacteria;D_2__Cyanobacteria;D_3__SubsectionIII;D_4__FamilyI;D_5__Chamaesiphon;D_6__uncultured bacterium	0.89	k__Bacteria;p__Cyanobacteria;c__Synechococcophycideae;o__Synechococcales;f__;g__;s__	0.88
OTU_9996	AOA-c	1.8e-05	0.55	5.40947e-05	D_0__Bacteria;D_1__Cyanobacteria;D_2__Cyanobacteria;D_3__SubsectionIII;D_4__FamilyI;D_5__Crinalium;D_6__uncultured cyanobacterium	0.71	k__Bacteria;p__Cyanobacteria	1
OTU_11722	AOA-c	3e-06	0.48	1.09567e-05	D_0__Bacteria;D_1__Cyanobacteria;D_2__Melainabacteria;D_3__Obscuribacterales;D_4__uncultured bacterium;D_5__uncultured bacterium;D_6__uncultured bacterium	0.8	k__Bacteria;p__Cyanobacteria;c__4C0d-2;o__MLE1-12;f__;g__;s__	1
OTU_12213	AOA-c	1e-06	0.64	4.23409e-06	D_0__Bacteria;D_1__Cyanobacteria;D_2__Melainabacteria;D_3__Obscuribacterales;D_4__uncultured bacterium;D_5__uncultured bacterium;D_6__uncultured bacterium	0.94	k__Bacteria;p__Cyanobacteria;c__4C0d-2;o__MLE1-12;f__;g__;s__	1
OTU_12969	AOA-c	2e-06	0.49	7.69339e-06	D_0__Bacteria;D_1__Cyanobacteria;D_2__Melainabacteria;D_3__Obscuribacterales;D_4__uncultured bacterium;D_5__uncultured bacterium;D_6__uncultured bacterium	1	k__Bacteria;p__Cyanobacteria;c__4C0d-2;o__MLE1-12;f__;g__;s__	1
OTU_13054	AOA-c	0.000194	0.4	0.000454148	D_0__Bacteria;D_1__Cyanobacteria;D_2__Melainabacteria;D_3__Obscuribacterales;D_4__uncultured bacterium;D_5__uncultured bacterium;D_6__uncultured bacterium	0.98	k__Bacteria;p__Cyanobacteria;c__4C0d-2;o__MLE1-12;f__;g__;s__	1
OTU_13064	AOA-c	1e-06	0.72	4.23409e-06	D_0__Bacteria;D_1__Cyanobacteria;D_2__Melainabacteria;D_3__Obscuribacterales;D_4__uncultured bacterium;D_5__uncultured bacterium;D_6__uncultured bacterium	0.98	k__Bacteria;p__Cyanobacteria;c__4C0d-2;o__MLE1-12;f__;g__;s__	1
OTU_3368	AOA-c	1e-06	0.84	4.23409e-06	D_0__Bacteria;D_1__Cyanobacteria;D_2__Melainabacteria;D_3__Obscuribacterales;D_4__uncultured bacterium;D_5__uncultured bacterium;D_6__uncultured bacterium	1	k__Bacteria;p__Cyanobacteria;c__4C0d-2;o__MLE1-12;f__;g__;s__	1
OTU_5410	AOA-c	1e-06	0.71	4.23409e-06	D_0__Bacteria;D_1__Cyanobacteria;D_2__Melainabacteria;D_3__Obscuribacterales;D_4__uncultured bacterium;D_5__uncultured bacterium;D_6__uncultured bacterium	1	k__Bacteria;p__Cyanobacteria;c__4C0d-2;o__MLE1-12;f__;g__;s__	1
OTU_6537	AOA-c	1e-06	0.71	4.23409e-06	D_0__Bacteria;D_1__Cyanobacteria;D_2__Melainabacteria;D_3__Obscuribacterales;D_4__uncultured bacterium;D_5__uncultured bacterium;D_6__uncultured bacterium	0.8	k__Bacteria;p__Cyanobacteria;c__4C0d-2;o__MLE1-12;f__;g__;s__	1
OTU_6619	AOA-c	1e-06	0.75	4.23409e-06	D_0__Bacteria;D_1__Cyanobacteria;D_2__Melainabacteria;D_3__Obscuribacterales;D_4__uncultured bacterium;D_5__uncultured bacterium;D_6__uncultured bacterium	0.96	k__Bacteria;p__Cyanobacteria;c__4C0d-2;o__MLE1-12;f__;g__;s__	1
OTU_6786	AOA-c	1e-05	0.45	3.20036e-05	D_0__Bacteria;D_1__Cyanobacteria;D_2__Melainabacteria;D_3__Obscuribacterales;D_4__uncultured bacterium;D_5__uncultured bacterium;D_6__uncultured bacterium	1	k__Bacteria;p__Cyanobacteria;c__4C0d-2;o__MLE1-12;f__;g__;s__	1
OTU_6970	AOA-c	0.000147	0.6	0.000355031	D_0__Bacteria;D_1__Cyanobacteria;D_2__Melainabacteria;D_3__Obscuribacterales;D_4__uncultured bacterium;D_5__uncultured bacterium;D_6__uncultured bacterium	1	k__Bacteria;p__Cyanobacteria;c__4C0d-2;o__MLE1-12;f__;g__;s__	1
OTU_9726	AOA-c	1e-06	0.62	4.23409e-06	D_0__Bacteria;D_1__Cyanobacteria;D_2__Melainabacteria;D_3__Obscuribacterales;D_4__uncultured bacterium;D_5__uncultured bacterium;D_6__uncultured bacterium	0.96	k__Bacteria;p__Cyanobacteria;c__4C0d-2;o__MLE1-12;f__;g__;s__	1
OTU_10005	AOA-c	1e-06	0.7	4.23409e-06	D_0__Bacteria;D_1__Cyanobacteria;D_2__ML635J-21;D_3__uncultured cyanobacterium;D_4__uncultured cyanobacterium;D_5__uncultured cyanobacterium;D_6__uncultured cyanobacterium	0.63	k__Bacteria;p__Cyanobacteria;c__ML635J-21;o__;f__;g__;s__	1
OTU_11790	AOA-c	1e-06	0.69	4.23409e-06	D_0__Bacteria;D_1__Cyanobacteria;D_2__ML635J-21;D_3__uncultured cyanobacterium;D_4__uncultured cyanobacterium;D_5__uncultured cyanobacterium;D_6__uncultured cyanobacterium	0.98	k__Bacteria;p__Cyanobacteria;c__ML635J-21;o__;f__;g__;s__	1
OTU_7430	AOA-c	1e-06	0.52	4.23409e-06	D_0__Bacteria;D_1__Elusimicrobia;D_2__Elusimicrobia	0.99	k__Bacteria;p__Elusimicrobia;c__Elusimicrobia	0.73
OTU_11891	AOA-c	1e-06	0.84	4.23409e-06	D_0__Bacteria;D_1__Elusimicrobia;D_2__Elusimicrobia;D_3__FCPU453;D_4__uncultured bacterium;D_5__uncultured bacterium;D_6__uncultured bacterium	1	k__Bacteria;p__Elusimicrobia;c__Elusimicrobia;o__Elusimicrobiales;f__;g__;s__	0.99
OTU_1934	AOA-c	1e-06	0.76	4.23409e-06	D_0__Bacteria;D_1__Elusimicrobia;D_2__Elusimicrobia;D_3__FCPU453;D_4__uncultured bacterium;D_5__uncultured bacterium;D_6__uncultured bacterium	1	k__Bacteria;p__Elusimicrobia;c__Elusimicrobia;o__Elusimicrobiales;f__;g__;s__	0.99
OTU_10873	AOA-c	0.000106	0.43	0.000265391	D_0__Bacteria;D_1__Elusimicrobia;D_2__Elusimicrobia;D_3__Lineage IIa	0.86	k__Bacteria;p__Elusimicrobia;c__Elusimicrobia;o__FAC88;f__;g__;s__	0.79
OTU_11441	AOA-c	5.2e-05	0.48	0.000140458	D_0__Bacteria;D_1__Elusimicrobia;D_2__Elusimicrobia;D_3__Lineage IIa	1	k__Bacteria;p__Elusimicrobia;c__Elusimicrobia;o__FAC88;f__;g__;s__	1
OTU_11298	AOA-c	9.8e-05	0.4	0.000248228	D_0__Bacteria;D_1__Elusimicrobia;D_2__Elusimicrobia;D_3__Lineage IIa;D_4__uncultured bacterium;D_5__uncultured bacterium;D_6__uncultured bacterium	0.93	k__Bacteria;p__Elusimicrobia;c__Elusimicrobia;o__FAC88;f__;g__;s__	1
OTU_11878	AOA-c	1e-06	0.78	4.23409e-06	D_0__Bacteria;D_1__Elusimicrobia;D_2__Elusimicrobia;D_3__Lineage IIa;D_4__uncultured bacterium;D_5__uncultured bacterium;D_6__uncultured bacterium	1	k__Bacteria;p__Elusimicrobia;c__Elusimicrobia;o__FAC88;f__;g__;s__	1
OTU_12253	AOA-c	3.7e-05	0.54	0.000103087	D_0__Bacteria;D_1__Elusimicrobia;D_2__Elusimicrobia;D_3__Lineage IIa;D_4__uncultured bacterium;D_5__uncultured bacterium;D_6__uncultured bacterium	0.98	k__Bacteria;p__Elusimicrobia;c__Elusimicrobia;o__FAC88;f__;g__;s__	1
OTU_13073	AOA-c	0.000108	0.4	0.000269593	D_0__Bacteria;D_1__Elusimicrobia;D_2__Elusimicrobia;D_3__Lineage IIa;D_4__uncultured bacterium;D_5__uncultured bacterium;D_6__uncultured bacterium	0.84	k__Bacteria;p__Elusimicrobia;c__Elusimicrobia;o__FAC88;f__;g__;s__	1
OTU_1765	AOA-c	1e-06	0.87	4.23409e-06	D_0__Bacteria;D_1__Elusimicrobia;D_2__Elusimicrobia;D_3__Lineage IIa;D_4__uncultured bacterium;D_5__uncultured bacterium;D_6__uncultured bacterium	0.56	k__Bacteria;p__Elusimicrobia;c__Elusimicrobia;o__FAC88;f__;g__;s__	1
OTU_2419	AOA-c	1e-06	0.8	4.23409e-06	D_0__Bacteria;D_1__Elusimicrobia;D_2__Elusimicrobia;D_3__Lineage IIa;D_4__uncultured bacterium;D_5__uncultured bacterium;D_6__uncultured bacterium	1	k__Bacteria;p__Elusimicrobia;c__Elusimicrobia;o__FAC88;f__;g__;s__	1
OTU_3516	AOA-c	1e-06	0.63	4.23409e-06	D_0__Bacteria;D_1__Elusimicrobia;D_2__Elusimicrobia;D_3__Lineage IIa;D_4__uncultured bacterium;D_5__uncultured bacterium;D_6__uncultured bacterium	0.89	k__Bacteria;p__Elusimicrobia;c__Elusimicrobia;o__FAC88;f__;g__;s__	1
OTU_3787	AOA-c	1e-06	0.66	4.23409e-06	D_0__Bacteria;D_1__Elusimicrobia;D_2__Elusimicrobia;D_3__Lineage IIa;D_4__uncultured bacterium;D_5__uncultured bacterium;D_6__uncultured bacterium	0.68	k__Bacteria;p__Elusimicrobia;c__Elusimicrobia;o__FAC88;f__;g__;s__	1
OTU_6160	AOA-c	1e-06	0.78	4.23409e-06	D_0__Bacteria;D_1__Elusimicrobia;D_2__Elusimicrobia;D_3__Lineage IIa;D_4__uncultured bacterium;D_5__uncultured bacterium;D_6__uncultured bacterium	0.69	k__Bacteria;p__Elusimicrobia;c__Elusimicrobia;o__FAC88;f__;g__;s__	1
OTU_6771	AOA-c	1e-06	0.56	4.23409e-06	D_0__Bacteria;D_1__Elusimicrobia;D_2__Elusimicrobia;D_3__Lineage IIa;D_4__uncultured bacterium;D_5__uncultured bacterium;D_6__uncultured bacterium	0.65	k__Bacteria;p__Elusimicrobia;c__Elusimicrobia;o__FAC88;f__;g__;s__	1
OTU_7513	AOA-c	1e-06	0.66	4.23409e-06	D_0__Bacteria;D_1__Elusimicrobia;D_2__Elusimicrobia;D_3__Lineage IIa;D_4__uncultured bacterium;D_5__uncultured bacterium;D_6__uncultured bacterium	1	k__Bacteria;p__Elusimicrobia;c__Elusimicrobia;o__FAC88;f__;g__;s__	1
OTU_9226	AOA-c	2e-06	0.64	7.69339e-06	D_0__Bacteria;D_1__Elusimicrobia;D_2__Elusimicrobia;D_3__Lineage IIa;D_4__uncultured bacterium;D_5__uncultured bacterium;D_6__uncultured bacterium	0.57	k__Bacteria;p__Elusimicrobia;c__Elusimicrobia;o__FAC88;f__;g__;s__	1
OTU_4344	AOA-c	1e-06	0.87	4.23409e-06	D_0__Bacteria;D_1__Elusimicrobia;D_2__Elusimicrobia;D_3__Lineage IIa;D_4__uncultured soil bacterium;D_5__uncultured soil bacterium;D_6__uncultured soil bacterium	0.81	k__Bacteria;p__Elusimicrobia;c__Elusimicrobia;o__FAC88;f__;g__;s__	1
OTU_6953	AOA-c	1e-06	0.72	4.23409e-06	D_0__Bacteria;D_1__Elusimicrobia;D_2__Elusimicrobia;D_3__Lineage IIa;D_4__uncultured soil bacterium;D_5__uncultured soil bacterium;D_6__uncultured soil bacterium	0.97	k__Bacteria;p__Elusimicrobia;c__Elusimicrobia;o__FAC88;f__;g__;s__	1
OTU_8175	AOA-c	1e-06	0.87	4.23409e-06	D_0__Bacteria;D_1__Elusimicrobia;D_2__Elusimicrobia;D_3__Lineage IIa;D_4__uncultured soil bacterium;D_5__uncultured soil bacterium;D_6__uncultured soil bacterium	0.94	k__Bacteria;p__Elusimicrobia;c__Elusimicrobia;o__FAC88;f__;g__;s__	1
OTU_13069	AOA-c	1.3e-05	0.45	4.03713e-05	D_0__Bacteria;D_1__Elusimicrobia;D_2__Elusimicrobia;D_3__Lineage IIb	0.59	k__Bacteria;p__Elusimicrobia;c__Elusimicrobia;o__IIb;f__;g__;s__	0.57
OTU_5342	AOA-c	0.000296	0.44	0.000663401	D_0__Bacteria;D_1__Elusimicrobia;D_2__Elusimicrobia;D_3__Lineage IIb	0.74	k__Bacteria;p__Elusimicrobia;c__Elusimicrobia;o__IIb;f__;g__;s__	0.83
OTU_5347	AOA-c	1e-06	0.75	4.23409e-06	D_0__Bacteria;D_1__Elusimicrobia;D_2__Elusimicrobia;D_3__Lineage IIb	0.53	k__Bacteria;p__Elusimicrobia;c__Elusimicrobia;o__IIb;f__;g__;s__	0.53
OTU_11414	AOA-c	0.000304	0.39	0.00067891	D_0__Bacteria;D_1__Elusimicrobia;D_2__Elusimicrobia;D_3__Lineage IIb;D_4__uncultured bacterium;D_5__uncultured bacterium;D_6__uncultured bacterium	1	k__Bacteria;p__Elusimicrobia;c__Elusimicrobia;o__IIb;f__;g__;s__	1
OTU_11998	AOA-c	1e-06	0.67	4.23409e-06	D_0__Bacteria;D_1__Elusimicrobia;D_2__Elusimicrobia;D_3__Lineage IIb;D_4__uncultured bacterium;D_5__uncultured bacterium;D_6__uncultured bacterium	0.99	k__Bacteria;p__Elusimicrobia;c__Elusimicrobia;o__IIb;f__;g__;s__	1
OTU_3887	AOA-c	0.000274	0.52	0.000618505	D_0__Bacteria;D_1__Elusimicrobia;D_2__Elusimicrobia;D_3__Lineage IIb;D_4__uncultured bacterium;D_5__uncultured bacterium;D_6__uncultured bacterium	0.98	k__Bacteria;p__Elusimicrobia;c__Elusimicrobia;o__IIb;f__;g__;s__	1
OTU_4731	AOA-c	1e-06	0.75	4.23409e-06	D_0__Bacteria;D_1__Elusimicrobia;D_2__Elusimicrobia;D_3__Lineage IIb;D_4__uncultured bacterium;D_5__uncultured bacterium;D_6__uncultured bacterium	1	k__Bacteria;p__Elusimicrobia;c__Elusimicrobia;o__IIb;f__;g__;s__	1
OTU_8204	AOA-c	1e-06	0.66	4.23409e-06	D_0__Bacteria;D_1__Elusimicrobia;D_2__Elusimicrobia;D_3__Lineage IIb;D_4__uncultured bacterium;D_5__uncultured bacterium;D_6__uncultured bacterium	1	k__Bacteria;p__Elusimicrobia;c__Elusimicrobia;o__IIb;f__;g__;s__	1
OTU_10574	AOA-c	1e-06	0.79	4.23409e-06	D_0__Bacteria;D_1__Elusimicrobia;D_2__Elusimicrobia;D_3__Lineage IIb;D_4__uncultured soil bacterium;D_5__uncultured soil bacterium;D_6__uncultured soil bacterium	0.76	k__Bacteria;p__Elusimicrobia;c__Elusimicrobia;o__IIb;f__;g__;s__	1
OTU_10090	AOA-c	0.000332	0.37	0.000734784	D_0__Bacteria;D_1__Elusimicrobia;D_2__Elusimicrobia;D_3__Lineage IIc;D_4__uncultured bacterium;D_5__uncultured bacterium;D_6__uncultured bacterium	0.89	k__Bacteria;p__Elusimicrobia;c__Elusimicrobia	0.67
OTU_12846	AOA-c	8e-06	0.49	2.62785e-05	D_0__Bacteria;D_1__Elusimicrobia;D_2__Elusimicrobia;D_3__Lineage IIc;D_4__uncultured bacterium;D_5__uncultured bacterium;D_6__uncultured bacterium	0.8	k__Bacteria;p__Elusimicrobia	0.82
OTU_12999	AOA-c	1e-06	0.6	4.23409e-06	D_0__Bacteria;D_1__Elusimicrobia;D_2__Elusimicrobia;D_3__Lineage IIc;D_4__uncultured bacterium;D_5__uncultured bacterium;D_6__uncultured bacterium	0.84	k__Bacteria;p__Elusimicrobia;c__Endomicrobia;o__;f__;g__;s__	0.71
OTU_7894	AOA-c	1e-06	0.69	4.23409e-06	D_0__Bacteria;D_1__Elusimicrobia;D_2__Elusimicrobia;D_3__Lineage IIc;D_4__uncultured bacterium;D_5__uncultured bacterium;D_6__uncultured bacterium	1	k__Bacteria;p__Elusimicrobia;c__Endomicrobia;o__;f__;g__;s__	0.78
OTU_9056	AOA-c	1.4e-05	0.55	4.31569e-05	D_0__Bacteria;D_1__Elusimicrobia;D_2__Elusimicrobia;D_3__Lineage IIc;D_4__uncultured bacterium;D_5__uncultured bacterium;D_6__uncultured bacterium	0.93	k__Bacteria;p__Elusimicrobia;c__Endomicrobia;o__;f__;g__;s__	0.61
OTU_11733	AOA-c	3.1e-05	0.48	8.8068e-05	D_0__Bacteria;D_1__Elusimicrobia;D_2__Elusimicrobia;D_3__Lineage IV	0.6	k__Bacteria;p__Elusimicrobia;c__Elusimicrobia;o__Elusimicrobiales;f__;g__;s__	0.75
OTU_10003	AOA-c	1e-06	0.69	4.23409e-06	D_0__Bacteria;D_1__Elusimicrobia;D_2__Elusimicrobia;D_3__Lineage IV;D_4__uncultured bacterium;D_5__uncultured bacterium;D_6__uncultured bacterium	0.74	k__Bacteria;p__Elusimicrobia;c__Elusimicrobia;o__Elusimicrobiales;f__;g__;s__	0.94
OTU_10018	AOA-c	2e-06	0.54	7.69339e-06	D_0__Bacteria;D_1__Elusimicrobia;D_2__Elusimicrobia;D_3__Lineage IV;D_4__uncultured bacterium;D_5__uncultured bacterium;D_6__uncultured bacterium	0.95	k__Bacteria;p__Elusimicrobia;c__Elusimicrobia;o__Elusimicrobiales;f__;g__;s__	1
OTU_10030	AOA-c	2e-06	0.52	7.69339e-06	D_0__Bacteria;D_1__Elusimicrobia;D_2__Elusimicrobia;D_3__Lineage IV;D_4__uncultured bacterium;D_5__uncultured bacterium;D_6__uncultured bacterium	0.84	k__Bacteria;p__Elusimicrobia;c__Elusimicrobia;o__Elusimicrobiales;f__;g__;s__	1
OTU_10367	AOA-c	0.00037	0.46	0.00081174	D_0__Bacteria;D_1__Elusimicrobia;D_2__Elusimicrobia;D_3__Lineage IV;D_4__uncultured bacterium;D_5__uncultured bacterium;D_6__uncultured bacterium	0.8	k__Bacteria;p__Elusimicrobia;c__Elusimicrobia;o__Elusimicrobiales;f__;g__;s__	1
OTU_10663	AOA-c	1e-06	0.75	4.23409e-06	D_0__Bacteria;D_1__Elusimicrobia;D_2__Elusimicrobia;D_3__Lineage IV;D_4__uncultured bacterium;D_5__uncultured bacterium;D_6__uncultured bacterium	0.85	k__Bacteria;p__Elusimicrobia;c__Elusimicrobia;o__Elusimicrobiales;f__;g__;s__	1
OTU_12785	AOA-c	1e-06	0.66	4.23409e-06	D_0__Bacteria;D_1__Elusimicrobia;D_2__Elusimicrobia;D_3__Lineage IV;D_4__uncultured bacterium;D_5__uncultured bacterium;D_6__uncultured bacterium	0.91	k__Bacteria;p__Elusimicrobia;c__Elusimicrobia;o__Elusimicrobiales;f__;g__;s__	1
OTU_12900	AOA-c	1e-06	0.57	4.23409e-06	D_0__Bacteria;D_1__Elusimicrobia;D_2__Elusimicrobia;D_3__Lineage IV;D_4__uncultured bacterium;D_5__uncultured bacterium;D_6__uncultured bacterium	0.7	k__Bacteria;p__Elusimicrobia;c__Elusimicrobia;o__Elusimicrobiales;f__;g__;s__	1
OTU_13088	AOA-c	2e-06	0.62	7.69339e-06	D_0__Bacteria;D_1__Elusimicrobia;D_2__Elusimicrobia;D_3__Lineage IV;D_4__uncultured bacterium;D_5__uncultured bacterium;D_6__uncultured bacterium	0.99	k__Bacteria;p__Elusimicrobia;c__Elusimicrobia;o__Elusimicrobiales;f__;g__;s__	1
OTU_13198	AOA-c	1e-06	0.52	4.23409e-06	D_0__Bacteria;D_1__Elusimicrobia;D_2__Elusimicrobia;D_3__Lineage IV;D_4__uncultured bacterium;D_5__uncultured bacterium;D_6__uncultured bacterium	0.56	k__Bacteria;p__Elusimicrobia;c__Elusimicrobia;o__Elusimicrobiales;f__;g__;s__	1
OTU_2805	AOA-c	1e-06	0.71	4.23409e-06	D_0__Bacteria;D_1__Elusimicrobia;D_2__Elusimicrobia;D_3__Lineage IV;D_4__uncultured bacterium;D_5__uncultured bacterium;D_6__uncultured bacterium	0.87	k__Bacteria;p__Elusimicrobia;c__Elusimicrobia;o__Elusimicrobiales;f__;g__;s__	0.99
OTU_3773	AOA-c	1e-06	0.84	4.23409e-06	D_0__Bacteria;D_1__Elusimicrobia;D_2__Elusimicrobia;D_3__Lineage IV;D_4__uncultured bacterium;D_5__uncultured bacterium;D_6__uncultured bacterium	0.99	k__Bacteria;p__Elusimicrobia;c__Elusimicrobia;o__Elusimicrobiales;f__;g__;s__	1
OTU_4066	AOA-c	1e-06	0.9	4.23409e-06	D_0__Bacteria;D_1__Elusimicrobia;D_2__Elusimicrobia;D_3__Lineage IV;D_4__uncultured bacterium;D_5__uncultured bacterium;D_6__uncultured bacterium	0.85	k__Bacteria;p__Elusimicrobia;c__Elusimicrobia;o__Elusimicrobiales;f__;g__;s__	1
OTU_6750	AOA-c	1e-06	0.55	4.23409e-06	D_0__Bacteria;D_1__Elusimicrobia;D_2__Elusimicrobia;D_3__Lineage IV;D_4__uncultured bacterium;D_5__uncultured bacterium;D_6__uncultured bacterium	0.99	k__Bacteria;p__Elusimicrobia;c__Elusimicrobia;o__Elusimicrobiales;f__;g__;s__	1
OTU_8208	AOA-c	1e-06	0.51	4.23409e-06	D_0__Bacteria;D_1__Elusimicrobia;D_2__Elusimicrobia;D_3__Lineage IV;D_4__uncultured bacterium;D_5__uncultured bacterium;D_6__uncultured bacterium	0.99	k__Bacteria;p__Elusimicrobia;c__Elusimicrobia;o__Elusimicrobiales;f__;g__;s__	1
OTU_3820	AOA-c	4.8e-05	0.58	0.000130608	D_0__Bacteria;D_1__Elusimicrobia;D_2__Elusimicrobia;D_3__Lineage IV;D_4__uncultured Termite group 1 bacterium;D_5__uncultured Termite group 1 bacterium;D_6__uncultured Termite group 1 bacterium	0.69	k__Bacteria;p__Elusimicrobia;c__Elusimicrobia;o__Elusimicrobiales;f__;g__;s__	1
OTU_11159	AOA-c	0.000101	0.45	0.000254698	D_0__Bacteria;D_1__Elusimicrobia;D_2__Elusimicrobia;D_3__MVP-88;D_4__uncultured bacterium;D_5__uncultured bacterium;D_6__uncultured bacterium	0.91	k__Bacteria;p__Elusimicrobia;c__Elusimicrobia;o__MVP-88;f__;g__;s__	1
OTU_11253	AOA-c	1e-06	0.72	4.23409e-06	D_0__Bacteria;D_1__Elusimicrobia;D_2__Elusimicrobia;D_3__MVP-88;D_4__uncultured bacterium;D_5__uncultured bacterium;D_6__uncultured bacterium	0.99	k__Bacteria;p__Elusimicrobia;c__Elusimicrobia;o__MVP-88;f__;g__;s__	0.99
OTU_4849	AOA-c	0.000355	0.53	0.00078156	D_0__Bacteria;D_1__Elusimicrobia;D_2__Elusimicrobia;D_3__MVP-88;D_4__uncultured bacterium;D_5__uncultured bacterium;D_6__uncultured bacterium	0.82	k__Bacteria;p__Elusimicrobia;c__Elusimicrobia;o__MVP-88;f__;g__;s__	1
OTU_7487	AOA-c	1e-06	0.53	4.23409e-06	D_0__Bacteria;D_1__Elusimicrobia;D_2__Elusimicrobia;D_3__MVP-88;D_4__uncultured bacterium;D_5__uncultured bacterium;D_6__uncultured bacterium	1	k__Bacteria;p__Elusimicrobia;c__Elusimicrobia;o__MVP-88;f__;g__;s__	1
OTU_3440	AOA-c	1e-06	0.73	4.23409e-06	D_0__Bacteria;D_1__Fibrobacteres;D_2__Fibrobacteria;D_3__Fibrobacterales;D_4__Fibrobacteraceae;D_5__possible genus 04;D_6__uncultured bacterium	1	k__Bacteria;p__Fibrobacteres;c__Fibrobacteria;o__258ds10;f__;g__;s__	1
OTU_6284	AOA-c	2e-06	0.58	7.69339e-06	D_0__Bacteria;D_1__Fibrobacteres;D_2__Fibrobacteria;D_3__Fibrobacterales;D_4__Fibrobacteraceae;D_5__possible genus 04;D_6__uncultured bacterium	1	k__Bacteria;p__Fibrobacteres;c__Fibrobacteria;o__258ds10;f__;g__;s__	1
OTU_6769	AOA-c	1e-06	0.55	4.23409e-06	D_0__Bacteria;D_1__Fibrobacteres;D_2__Fibrobacteria;D_3__Fibrobacterales;D_4__Fibrobacteraceae;D_5__possible genus 04;D_6__uncultured bacterium	1	k__Bacteria;p__Fibrobacteres;c__Fibrobacteria;o__258ds10;f__;g__;s__	1
OTU_12776	AOA-c	1.4e-05	0.48	4.31569e-05	D_0__Bacteria;D_1__Fibrobacteres;D_2__Fibrobacteria;D_3__Fibrobacterales;D_4__Fibrobacteraceae;D_5__uncultured;D_6__bacterium enrichment culture clone auto5_4W	0.71	k__Bacteria;p__Fibrobacteres;c__Fibrobacteria;o__258ds10;f__;g__;s__	1
OTU_3995	AOA-c	1e-06	0.76	4.23409e-06	D_0__Bacteria;D_1__Fibrobacteres;D_2__Fibrobacteria;D_3__Fibrobacterales;D_4__Fibrobacteraceae;D_5__uncultured;D_6__bacterium enrichment culture clone auto5_4W	0.77	k__Bacteria;p__Fibrobacteres;c__Fibrobacteria;o__258ds10;f__;g__;s__	1
OTU_4002	AOA-c	1e-06	0.53	4.23409e-06	D_0__Bacteria;D_1__Fibrobacteres;D_2__Fibrobacteria;D_3__Fibrobacterales;D_4__Fibrobacteraceae;D_5__uncultured;D_6__bacterium enrichment culture clone auto5_4W	0.98	k__Bacteria;p__Fibrobacteres;c__Fibrobacteria;o__258ds10;f__;g__;s__	1
OTU_10670	AOA-c	0.000385	0.38	0.000840249	D_0__Bacteria;D_1__Fibrobacteres;D_2__Fibrobacteria;D_3__Fibrobacterales;D_4__Fibrobacteraceae;D_5__uncultured;D_6__uncultured deep-sea bacterium	0.85	k__Bacteria;p__Fibrobacteres;c__Fibrobacteria;o__Ucp1540;f__;g__;s__	1
OTU_10077	AOA-c	1e-06	0.56	4.23409e-06	D_0__Bacteria;D_1__Gemmatimonadetes;D_2__Gemmatimonadetes;D_3__Gemmatimonadales;D_4__Gemmatimonadaceae	1	k__Bacteria;p__Gemmatimonadetes;c__Gemmatimonadetes;o__;f__;g__;s__	0.99
OTU_11677	AOA-c	4.3e-05	0.5	0.000118257	D_0__Bacteria;D_1__Gemmatimonadetes;D_2__Gemmatimonadetes;D_3__Gemmatimonadales;D_4__Gemmatimonadaceae;D_5__Gemmatimonas	1	k__Bacteria;p__Gemmatimonadetes;c__Gemmatimonadetes;o__Gemmatimonadales;f__Ellin5301;g__;s__	0.95
OTU_1554	AOA-c	1e-06	0.88	4.23409e-06	D_0__Bacteria;D_1__Gemmatimonadetes;D_2__Gemmatimonadetes;D_3__Gemmatimonadales;D_4__Gemmatimonadaceae;D_5__Gemmatimonas	0.86	k__Bacteria;p__Gemmatimonadetes;c__Gemmatimonadetes;o__;f__;g__;s__	0.79
OTU_4060	AOA-c	2e-06	0.53	7.69339e-06	D_0__Bacteria;D_1__Gemmatimonadetes;D_2__Gemmatimonadetes;D_3__Gemmatimonadales;D_4__Gemmatimonadaceae;D_5__Gemmatimonas	0.84	k__Bacteria;p__Gemmatimonadetes;c__Gemmatimonadetes;o__;f__;g__;s__	0.68
OTU_11567	AOA-c	1e-06	0.66	4.23409e-06	D_0__Bacteria;D_1__Gemmatimonadetes;D_2__Gemmatimonadetes;D_3__Gemmatimonadales;D_4__Gemmatimonadaceae;D_5__Gemmatimonas;D_6__uncultured bacterium	0.94	k__Bacteria;p__Gemmatimonadetes;c__Gemmatimonadetes;o__Ellin5290;f__;g__;s__	1
OTU_12877	AOA-c	1.3e-05	0.46	4.03713e-05	D_0__Bacteria;D_1__Gemmatimonadetes;D_2__Gemmatimonadetes;D_3__Gemmatimonadales;D_4__Gemmatimonadaceae;D_5__Gemmatimonas;D_6__uncultured bacterium	0.8	k__Bacteria;p__Gemmatimonadetes;c__Gemmatimonadetes;o__Ellin5290;f__;g__;s__	1
OTU_5427	AOA-c	0.00016	0.4	0.000382025	D_0__Bacteria;D_1__Gemmatimonadetes;D_2__Gemmatimonadetes;D_3__Gemmatimonadales;D_4__Gemmatimonadaceae;D_5__Gemmatimonas;D_6__uncultured bacterium	0.99	k__Bacteria;p__Gemmatimonadetes;c__Gemmatimonadetes;o__Ellin5290;f__;g__;s__	1
OTU_10086	AOA-c	8e-06	0.52	2.62785e-05	D_0__Bacteria;D_1__Gemmatimonadetes;D_2__Gemmatimonadetes;D_3__Gemmatimonadales;D_4__Gemmatimonadaceae;D_5__Gemmatimonas;D_6__uncultured Gemmatimonadetes bacterium	0.75	k__Bacteria;p__Gemmatimonadetes;c__Gemmatimonadetes;o__Gemmatimonadales;f__Ellin5301;g__;s__	1
OTU_2176	AOA-c	2e-06	0.67	7.69339e-06	D_0__Bacteria;D_1__Gemmatimonadetes;D_2__Gemmatimonadetes;D_3__Gemmatimonadales;D_4__Gemmatimonadaceae;D_5__Gemmatimonas;D_6__uncultured soil bacterium	0.72	k__Bacteria;p__Gemmatimonadetes;c__Gemmatimonadetes;o__Gemmatimonadales;f__Ellin5301;g__;s__	0.99
OTU_5007	AOA-c	1e-06	0.94	4.23409e-06	D_0__Bacteria;D_1__Gemmatimonadetes;D_2__Gemmatimonadetes;D_3__Gemmatimonadales;D_4__Gemmatimonadaceae;D_5__uncultured	1	k__Bacteria;p__Gemmatimonadetes;c__Gemm-1;o__;f__;g__;s__	1
OTU_824	AOA-c	1e-06	0.79	4.23409e-06	D_0__Bacteria;D_1__Gemmatimonadetes;D_2__Gemmatimonadetes;D_3__Gemmatimonadales;D_4__Gemmatimonadaceae;D_5__uncultured	0.61	k__Bacteria;p__Gemmatimonadetes;c__Gemmatimonadetes;o__;f__;g__;s__	0.98
OTU_3043	AOA-c	3e-06	0.61	1.09567e-05	D_0__Bacteria;D_1__Gemmatimonadetes;D_2__Gemmatimonadetes;D_3__Gemmatimonadales;D_4__Gemmatimonadaceae;D_5__uncultured;D_6__uncultured actinobacterium	1	k__Bacteria;p__Gemmatimonadetes;c__Gemm-1;o__;f__;g__;s__	1
OTU_1525	AOA-c	1e-06	0.8	4.23409e-06	D_0__Bacteria;D_1__Gemmatimonadetes;D_2__Gemmatimonadetes;D_3__Gemmatimonadales;D_4__Gemmatimonadaceae;D_5__uncultured;D_6__uncultured bacterium	0.78	k__Bacteria;p__Gemmatimonadetes;c__Gemm-1;o__;f__;g__;s__	1
OTU_1583	AOA-c	2e-06	0.65	7.69339e-06	D_0__Bacteria;D_1__Gemmatimonadetes;D_2__Gemmatimonadetes;D_3__Gemmatimonadales;D_4__Gemmatimonadaceae;D_5__uncultured;D_6__uncultured bacterium	0.6	k__Bacteria;p__Gemmatimonadetes;c__Gemm-1;o__;f__;g__;s__	1
OTU_2213	AOA-c	1e-06	0.8	4.23409e-06	D_0__Bacteria;D_1__Gemmatimonadetes;D_2__Gemmatimonadetes;D_3__Gemmatimonadales;D_4__Gemmatimonadaceae;D_5__uncultured;D_6__uncultured bacterium	0.72	k__Bacteria;p__Gemmatimonadetes;c__Gemm-1;o__;f__;g__;s__	1
OTU_224	AOA-c	1.8e-05	0.64	5.40947e-05	D_0__Bacteria;D_1__Gemmatimonadetes;D_2__Gemmatimonadetes;D_3__Gemmatimonadales;D_4__Gemmatimonadaceae;D_5__uncultured;D_6__uncultured bacterium	0.61	k__Bacteria;p__Gemmatimonadetes;c__Gemmatimonadetes;o__;f__;g__;s__	0.86
OTU_4020	AOA-c	1e-06	0.73	4.23409e-06	D_0__Bacteria;D_1__Gemmatimonadetes;D_2__Gemmatimonadetes;D_3__Gemmatimonadales;D_4__Gemmatimonadaceae;D_5__uncultured;D_6__uncultured bacterium	0.53	k__Bacteria;p__Gemmatimonadetes;c__Gemm-1;o__;f__;g__;s__	1
OTU_4585	AOA-c	3e-06	0.68	1.09567e-05	D_0__Bacteria;D_1__Gemmatimonadetes;D_2__Gemmatimonadetes;D_3__Gemmatimonadales;D_4__Gemmatimonadaceae;D_5__uncultured;D_6__uncultured bacterium	0.72	k__Bacteria;p__Gemmatimonadetes;c__Gemm-1;o__;f__;g__;s__	1
OTU_5406	AOA-c	1e-06	0.88	4.23409e-06	D_0__Bacteria;D_1__Gemmatimonadetes;D_2__Gemmatimonadetes;D_3__Gemmatimonadales;D_4__Gemmatimonadaceae;D_5__uncultured;D_6__uncultured bacterium	0.96	k__Bacteria;p__Gemmatimonadetes;c__Gemm-1;o__;f__;g__;s__	1
OTU_6780	AOA-c	0.000155	0.53	0.000371215	D_0__Bacteria;D_1__Gemmatimonadetes;D_2__Gemmatimonadetes;D_3__Gemmatimonadales;D_4__Gemmatimonadaceae;D_5__uncultured;D_6__uncultured bacterium	0.62	k__Bacteria;p__Gemmatimonadetes;c__Gemm-1;o__;f__;g__;s__	0.93
OTU_6915	AOA-c	1e-06	0.88	4.23409e-06	D_0__Bacteria;D_1__Gemmatimonadetes;D_2__Gemmatimonadetes;D_3__Gemmatimonadales;D_4__Gemmatimonadaceae;D_5__uncultured;D_6__uncultured bacterium	0.56	k__Bacteria;p__Gemmatimonadetes;c__Gemmatimonadetes;o__KD8-87;f__;g__;s__	0.99
OTU_8205	AOA-c	1e-06	0.66	4.23409e-06	D_0__Bacteria;D_1__Gemmatimonadetes;D_2__Gemmatimonadetes;D_3__Gemmatimonadales;D_4__Gemmatimonadaceae;D_5__uncultured;D_6__uncultured bacterium	0.57	k__Bacteria;p__Gemmatimonadetes;c__Gemmatimonadetes;o__KD8-87;f__;g__;s__	1
OTU_9247	AOA-c	1e-06	0.91	4.23409e-06	D_0__Bacteria;D_1__Gemmatimonadetes;D_2__Gemmatimonadetes;D_3__Gemmatimonadales;D_4__Gemmatimonadaceae;D_5__uncultured;D_6__uncultured bacterium	0.77	k__Bacteria;p__Gemmatimonadetes;c__Gemmatimonadetes;o__KD8-87;f__;g__;s__	1
OTU_6905	AOA-c	1e-06	0.6	4.23409e-06	D_0__Bacteria;D_1__Gemmatimonadetes;D_2__Gemmatimonadetes;D_3__Gemmatimonadales;D_4__Gemmatimonadaceae;D_5__uncultured;D_6__uncultured Gemmatimonadaceae bacterium	0.97	k__Bacteria;p__Gemmatimonadetes;c__Gemmatimonadetes;o__N1423WL;f__;g__;s__	1
OTU_6297	AOA-c	1e-06	0.69	4.23409e-06	D_0__Bacteria;D_1__Gemmatimonadetes;D_2__Gemmatimonadetes;D_3__Gemmatimonadales;D_4__Gemmatimonadaceae;D_5__uncultured;D_6__uncultured Gemmatimonadales bacterium	0.89	k__Bacteria;p__Gemmatimonadetes;c__Gemm-1;o__;f__;g__;s__	1
OTU_5077	AOA-c	5.3e-05	0.51	0.000142791	D_0__Bacteria;D_1__Gemmatimonadetes;D_2__Gemmatimonadetes;D_3__Gemmatimonadales;D_4__Gemmatimonadaceae;D_5__uncultured;D_6__uncultured Gemmatimonadetes bacterium	0.84	k__Bacteria;p__Gemmatimonadetes;c__Gemmatimonadetes;o__N1423WL;f__;g__;s__	1
OTU_841	AOA-c	0.000152	0.52	0.000364725	D_0__Bacteria;D_1__Gemmatimonadetes;D_2__Gemmatimonadetes;D_3__Gemmatimonadales;D_4__Gemmatimonadaceae;D_5__uncultured;D_6__uncultured Gemmatimonadetes bacterium	0.72	k__Bacteria;p__Gemmatimonadetes;c__Gemmatimonadetes;o__N1423WL;f__;g__;s__	1
OTU_3807	AOA-c	1e-06	0.69	4.23409e-06	D_0__Bacteria;D_1__Gemmatimonadetes;D_2__Gemmatimonadetes;D_3__Gemmatimonadales;D_4__Gemmatimonadaceae;D_5__uncultured;D_6__uncultured Gemmatimonas sp.	0.75	k__Bacteria;p__Gemmatimonadetes;c__Gemmatimonadetes;o__C114;f__;g__;s__	1
OTU_9978	AOA-c	1e-06	0.83	4.23409e-06	D_0__Bacteria;D_1__Gemmatimonadetes;D_2__Gemmatimonadetes;D_3__Gemmatimonadales;D_4__Gemmatimonadaceae;D_5__uncultured;D_6__uncultured Nitrospira sp.	0.57	k__Bacteria;p__Gemmatimonadetes;c__Gemm-1;o__;f__;g__;s__	1
OTU_13033	AOA-c	1e-06	0.63	4.23409e-06	D_0__Bacteria;D_1__Gemmatimonadetes;D_2__Gemmatimonadetes;D_3__Gemmatimonadales;D_4__Gemmatimonadaceae;D_5__uncultured;D_6__uncultured prokaryote	0.75	k__Bacteria;p__Gemmatimonadetes;c__Gemm-1;o__;f__;g__;s__	1
OTU_1416	AOA-c	1e-06	0.96	4.23409e-06	D_0__Bacteria;D_1__Gemmatimonadetes;D_2__Gemmatimonadetes;D_3__Gemmatimonadales;D_4__Gemmatimonadaceae;D_5__uncultured;D_6__uncultured prokaryote	0.88	k__Bacteria;p__Gemmatimonadetes;c__Gemm-1;o__;f__;g__;s__	1
OTU_3812	AOA-c	1e-06	0.85	4.23409e-06	D_0__Bacteria;D_1__Gemmatimonadetes;D_2__Gemmatimonadetes;D_3__Gemmatimonadales;D_4__Gemmatimonadaceae;D_5__uncultured;D_6__uncultured proteobacterium	0.95	k__Bacteria;p__Gemmatimonadetes;c__Gemm-1;o__;f__;g__;s__	1
OTU_2187	AOA-c	1e-06	0.84	4.23409e-06	D_0__Bacteria;D_1__Gemmatimonadetes;D_2__Gemmatimonadetes;D_3__Kazan-1B-37;D_4__uncultured proteobacterium;D_5__uncultured proteobacterium;D_6__uncultured proteobacterium	0.66	k__Bacteria;p__Gemmatimonadetes;c__Gemm-1;o__;f__;g__;s__	1
OTU_12787	AOA-c	6.3e-05	0.44	0.000166801	D_0__Bacteria;D_1__Lentisphaerae;D_2__PBS-III-20;D_3__uncultured bacterium;D_4__uncultured bacterium;D_5__uncultured bacterium;D_6__uncultured bacterium	1	k__Bacteria;p__Verrucomicrobia;c__Verruco-5;o__LD1-PB3;f__;g__;s__	1
OTU_4680	AOA-c	1e-06	0.59	4.23409e-06	D_0__Bacteria;D_1__Nitrospirae;D_2__Nitrospira;D_3__Nitrospirales	0.78	k__Bacteria;p__NC10;c__12-24;o__;f__;g__;s__	0.96
OTU_2667	AOA-c	1e-06	0.68	4.23409e-06	D_0__Bacteria;D_1__Nitrospirae;D_2__Nitrospira;D_3__Nitrospirales;D_4__0319-6A21;D_5__uncultured bacterium;D_6__uncultured bacterium	0.95	k__Bacteria;p__Nitrospirae;c__Nitrospira;o__Nitrospirales;f__0319-6A21;g__;s__	1
OTU_2668	AOA-c	1e-06	0.69	4.23409e-06	D_0__Bacteria;D_1__Nitrospirae;D_2__Nitrospira;D_3__Nitrospirales;D_4__0319-6A21;D_5__uncultured bacterium;D_6__uncultured bacterium	1	k__Bacteria;p__Nitrospirae;c__Nitrospira;o__Nitrospirales;f__0319-6A21;g__;s__	1
OTU_3484	AOA-c	1e-06	0.59	4.23409e-06	D_0__Bacteria;D_1__Nitrospirae;D_2__Nitrospira;D_3__Nitrospirales;D_4__0319-6A21;D_5__uncultured bacterium;D_6__uncultured bacterium	0.69	k__Bacteria;p__Nitrospirae;c__Nitrospira;o__Nitrospirales;f__0319-6A21;g__;s__	1
OTU_4668	AOA-c	1e-06	0.84	4.23409e-06	D_0__Bacteria;D_1__Nitrospirae;D_2__Nitrospira;D_3__Nitrospirales;D_4__0319-6A21;D_5__uncultured bacterium;D_6__uncultured bacterium	0.96	k__Bacteria;p__Nitrospirae;c__Nitrospira;o__Nitrospirales;f__0319-6A21;g__;s__	1
OTU_4670	AOA-c	1e-06	0.79	4.23409e-06	D_0__Bacteria;D_1__Nitrospirae;D_2__Nitrospira;D_3__Nitrospirales;D_4__0319-6A21;D_5__uncultured bacterium;D_6__uncultured bacterium	1	k__Bacteria;p__Nitrospirae;c__Nitrospira;o__Nitrospirales;f__0319-6A21;g__;s__	1
OTU_520	AOA-c	1e-06	0.66	4.23409e-06	D_0__Bacteria;D_1__Nitrospirae;D_2__Nitrospira;D_3__Nitrospirales;D_4__0319-6A21;D_5__uncultured bacterium;D_6__uncultured bacterium	0.92	k__Bacteria;p__Nitrospirae;c__Nitrospira;o__Nitrospirales;f__0319-6A21;g__;s__	1
OTU_5586	AOA-c	1e-06	0.79	4.23409e-06	D_0__Bacteria;D_1__Nitrospirae;D_2__Nitrospira;D_3__Nitrospirales;D_4__0319-6A21;D_5__uncultured bacterium;D_6__uncultured bacterium	0.97	k__Bacteria;p__Nitrospirae;c__Nitrospira;o__Nitrospirales;f__0319-6A21;g__;s__	1
OTU_683	AOA-c	1e-06	0.94	4.23409e-06	D_0__Bacteria;D_1__Nitrospirae;D_2__Nitrospira;D_3__Nitrospirales;D_4__0319-6A21;D_5__uncultured bacterium;D_6__uncultured bacterium	0.72	k__Bacteria;p__Nitrospirae;c__Nitrospira;o__Nitrospirales;f__0319-6A21;g__;s__	1
OTU_2013	AOA-c	1e-06	0.86	4.23409e-06	D_0__Bacteria;D_1__Nitrospirae;D_2__Nitrospira;D_3__Nitrospirales;D_4__0319-6A21;D_5__uncultured candidate division SPAM bacterium;D_6__uncultured candidate division SPAM bacterium	1	k__Bacteria;p__Nitrospirae;c__Nitrospira;o__Nitrospirales;f__0319-6A21;g__;s__	1
OTU_701	AOA-c	1e-06	0.9	4.23409e-06	D_0__Bacteria;D_1__Nitrospirae;D_2__Nitrospira;D_3__Nitrospirales;D_4__0319-6A21;D_5__uncultured Gram-positive bacterium;D_6__uncultured Gram-positive bacterium	0.74	k__Bacteria;p__Nitrospirae;c__Nitrospira;o__Nitrospirales;f__0319-6A21;g__;s__	1
OTU_1953	AOA-c	1e-06	0.88	4.23409e-06	D_0__Bacteria;D_1__Nitrospirae;D_2__Nitrospira;D_3__Nitrospirales;D_4__4-29	0.67	k__Bacteria;p__FCPU426;c__;o__;f__;g__;s__	1
OTU_4991	AOA-c	1e-06	0.53	4.23409e-06	D_0__Bacteria;D_1__Nitrospirae;D_2__Nitrospira;D_3__Nitrospirales;D_4__4-29	0.76	k__Bacteria;p__FCPU426;c__;o__;f__;g__;s__	1
OTU_1552	AOA-c	1e-06	0.9	4.23409e-06	D_0__Bacteria;D_1__Nitrospirae;D_2__Nitrospira;D_3__Nitrospirales;D_4__4-29;D_5__uncultured microorganism;D_6__uncultured microorganism	0.64	k__Bacteria;p__FCPU426;c__;o__;f__;g__;s__	1
OTU_12875	AOA-c	0.000248	0.52	0.000564375	D_0__Bacteria;D_1__Nitrospirae;D_2__Nitrospira;D_3__Nitrospirales;D_4__4-29;D_5__uncultured Nitrospirae bacterium;D_6__uncultured Nitrospirae bacterium	0.66	k__Bacteria;p__Nitrospirae;c__Nitrospira;o__Nitrospirales;f__FW;g__4-29;s__	1
OTU_9736	AOA-c	1e-06	0.57	4.23409e-06	D_0__Bacteria;D_1__Nitrospirae;D_2__Nitrospira;D_3__Nitrospirales;D_4__4-29;D_5__uncultured proteobacterium;D_6__uncultured proteobacterium	1	k__Bacteria;p__Nitrospirae;c__Nitrospira;o__Nitrospirales;f__;g__;s__	1
OTU_792	AOA-c	1e-06	0.73	4.23409e-06	D_0__Bacteria;D_1__Nitrospirae;D_2__Nitrospira;D_3__Nitrospirales;D_4__Nitrospiraceae;D_5__Leptospirillum;D_6__uncultured Nitrospirae bacterium	1	k__Bacteria;p__Nitrospirae;c__Nitrospira;o__Nitrospirales;f__;g__;s__	1
OTU_10919	AOA-c	9e-06	0.48	2.91972e-05	D_0__Bacteria;D_1__Nitrospirae;D_2__Nitrospira;D_3__Nitrospirales;D_4__Nitrospiraceae;D_5__Nitrospira;D_6__uncultured bacterium	0.62	k__Bacteria;p__Nitrospirae;c__Nitrospira;o__Nitrospirales;f__Nitrospiraceae;g__;s__	0.54
OTU_1881	AOA-c	1e-06	0.83	4.23409e-06	D_0__Bacteria;D_1__Nitrospirae;D_2__Nitrospira;D_3__Nitrospirales;D_4__Nitrospiraceae;D_5__Nitrospira;D_6__uncultured bacterium	0.71	k__Bacteria;p__Nitrospirae;c__Nitrospira;o__Nitrospirales;f__Nitrospiraceae;g__;s__	0.98
OTU_5336	AOA-c	2e-06	0.49	7.69339e-06	D_0__Bacteria;D_1__Nitrospirae;D_2__Nitrospira;D_3__Nitrospirales;D_4__Nitrospiraceae;D_5__Nitrospira;D_6__uncultured bacterium	0.86	k__Bacteria;p__Nitrospirae;c__Nitrospira;o__Nitrospirales;f__[Leptospirillaceae];g__;s__	1
OTU_103	AOA-c	1e-06	0.95	4.23409e-06	D_0__Bacteria;D_1__Nitrospirae;D_2__Nitrospira;D_3__Nitrospirales;D_4__Nitrospiraceae;D_5__Nitrospira;D_6__uncultured Nitrospira sp.	0.95	k__Bacteria;p__Nitrospirae;c__Nitrospira;o__Nitrospirales;f__Nitrospiraceae;g__JG37-AG-70;s__	1
OTU_13078	AOA-c	1e-06	0.9	4.23409e-06	D_0__Bacteria;D_1__Nitrospirae;D_2__Nitrospira;D_3__Nitrospirales;D_4__Nitrospiraceae;D_5__Nitrospira;D_6__uncultured Nitrospira sp.	0.99	k__Bacteria;p__Nitrospirae;c__Nitrospira;o__Nitrospirales;f__Nitrospiraceae;g__JG37-AG-70;s__	1
OTU_2918	AOA-c	1e-06	0.93	4.23409e-06	D_0__Bacteria;D_1__Nitrospirae;D_2__Nitrospira;D_3__Nitrospirales;D_4__Nitrospiraceae;D_5__Nitrospira;D_6__uncultured Nitrospira sp.	0.94	k__Bacteria;p__Nitrospirae;c__Nitrospira;o__Nitrospirales;f__Nitrospiraceae;g__JG37-AG-70;s__	1
OTU_4747	AOA-c	4e-06	0.59	1.42166e-05	D_0__Bacteria;D_1__Nitrospirae;D_2__Nitrospira;D_3__Nitrospirales;D_4__Nitrospiraceae;D_5__Nitrospira;D_6__uncultured Nitrospira sp.	1	k__Bacteria;p__Nitrospirae;c__Nitrospira;o__Nitrospirales;f__Nitrospiraceae;g__JG37-AG-70;s__	1
OTU_759	AOA-c	1e-06	0.76	4.23409e-06	D_0__Bacteria;D_1__Nitrospirae;D_2__Nitrospira;D_3__Nitrospirales;D_4__Nitrospiraceae;D_5__Nitrospira;D_6__uncultured Nitrospirales bacterium	0.85	k__Bacteria;p__Nitrospirae;c__Nitrospira;o__Nitrospirales;f__Nitrospiraceae;g__Nitrospira;s__	1
OTU_10028	AOA-c	1.5e-05	0.56	4.58461e-05	D_0__Bacteria;D_1__Nitrospirae;D_2__Nitrospira;D_3__Nitrospirales;D_4__Nitrospiraceae;D_5__uncultured;D_6__uncultured bacterium	0.56	k__Bacteria;p__Nitrospirae;c__Nitrospira;o__Nitrospirales;f__[Thermodesulfovibrionaceae];g__;s__	0.9
OTU_4274	AOA-c	0.000295	0.47	0.000661396	D_0__Bacteria;D_1__Nitrospirae;D_2__Nitrospira;D_3__Nitrospirales;D_4__Nitrospirales Incertae Sedis;D_5__Candidatus Methylomirabilis;D_6__uncultured bacterium	0.54	k__Bacteria;p__NC10;c__12-24;o__Methylomirabiliales;f__Methylomirabiliaceae;g__Candidatus Methylomirabilis;s__	0.98
OTU_13197	AOA-c	2e-06	0.49	7.69339e-06	D_0__Bacteria;D_1__NPL-UPA2;D_2__uncultured bacterium;D_3__uncultured bacterium;D_4__uncultured bacterium;D_5__uncultured bacterium;D_6__uncultured bacterium	0.72	k__Bacteria;p__OP3;c__PBS-25;o__;f__;g__;s__	0.98
OTU_12777	AOA-c	1e-06	0.51	4.23409e-06	D_0__Bacteria;D_1__Planctomycetes	0.87	k__Bacteria;p__Planctomycetes	0.88
OTU_11803	AOA-c	0.000188	0.41	0.00044117	D_0__Bacteria;D_1__Planctomycetes;D_2__028H05-P-BN-P5;D_3__uncultured bacterium;D_4__uncultured bacterium;D_5__uncultured bacterium;D_6__uncultured bacterium	1	k__Bacteria;p__Planctomycetes;c__028H05-P-BN-P5;o__;f__;g__;s__	0.83
OTU_4707	AOA-c	5.3e-05	0.54	0.000142791	D_0__Bacteria;D_1__Planctomycetes;D_2__BD7-11;D_3__uncultured bacterium;D_4__uncultured bacterium;D_5__uncultured bacterium;D_6__uncultured bacterium	1	k__Bacteria;p__Planctomycetes;c__BD7-11;o__;f__;g__;s__	1
OTU_4740	AOA-c	1e-06	0.63	4.23409e-06	D_0__Bacteria;D_1__Planctomycetes;D_2__BD7-11;D_3__uncultured bacterium;D_4__uncultured bacterium;D_5__uncultured bacterium;D_6__uncultured bacterium	1	k__Bacteria;p__Planctomycetes;c__BD7-11;o__;f__;g__;s__	1
OTU_4441	AOA-c	9e-06	0.57	2.91972e-05	D_0__Bacteria;D_1__Planctomycetes;D_2__OM190	0.55	k__Bacteria	1
OTU_10656	AOA-c	0.000384	0.42	0.000838649	D_0__Bacteria;D_1__Planctomycetes;D_2__OM190;D_3__uncultured bacterium;D_4__uncultured bacterium;D_5__uncultured bacterium;D_6__uncultured bacterium	0.56	k__Bacteria	1
OTU_10759	AOA-c	0.000132	0.48	0.000321896	D_0__Bacteria;D_1__Planctomycetes;D_2__OM190;D_3__uncultured bacterium;D_4__uncultured bacterium;D_5__uncultured bacterium;D_6__uncultured bacterium	0.87	k__Bacteria;p__Planctomycetes;c__028H05-P-BN-P5;o__;f__;g__;s__	1
OTU_10933	AOA-c	1e-06	0.72	4.23409e-06	D_0__Bacteria;D_1__Planctomycetes;D_2__OM190;D_3__uncultured bacterium;D_4__uncultured bacterium;D_5__uncultured bacterium;D_6__uncultured bacterium	0.91	k__Bacteria;p__Planctomycetes;c__OM190;o__;f__;g__;s__	0.96
OTU_2110	AOA-c	5e-06	0.59	1.72584e-05	D_0__Bacteria;D_1__Planctomycetes;D_2__OM190;D_3__uncultured bacterium;D_4__uncultured bacterium;D_5__uncultured bacterium;D_6__uncultured bacterium	0.56	k__Bacteria;p__Planctomycetes;c__OM190;o__CL500-15;f__;g__;s__	1
OTU_4239	AOA-c	1e-06	0.74	4.23409e-06	D_0__Bacteria;D_1__Planctomycetes;D_2__OM190;D_3__uncultured bacterium;D_4__uncultured bacterium;D_5__uncultured bacterium;D_6__uncultured bacterium	0.81	k__Bacteria;p__Planctomycetes;c__OM190;o__agg27;f__;g__;s__	1
OTU_5995	AOA-c	2e-05	0.54	5.94093e-05	D_0__Bacteria;D_1__Planctomycetes;D_2__OM190;D_3__uncultured bacterium;D_4__uncultured bacterium;D_5__uncultured bacterium;D_6__uncultured bacterium	0.98	k__Bacteria;p__Planctomycetes;c__028H05-P-BN-P5;o__;f__;g__;s__	1
OTU_7539	AOA-c	3e-06	0.51	1.09567e-05	D_0__Bacteria;D_1__Planctomycetes;D_2__OM190;D_3__uncultured bacterium;D_4__uncultured bacterium;D_5__uncultured bacterium;D_6__uncultured bacterium	0.72	k__Bacteria;p__Planctomycetes;c__OM190;o__;f__;g__;s__	0.92
OTU_8200	AOA-c	9e-05	0.54	0.000229771	D_0__Bacteria;D_1__Planctomycetes;D_2__OM190;D_3__uncultured bacterium;D_4__uncultured bacterium;D_5__uncultured bacterium;D_6__uncultured bacterium	0.95	k__Bacteria;p__Planctomycetes;c__OM190;o__agg27;f__;g__;s__	1
OTU_6289	AOA-c	7.2e-05	0.45	0.000187744	D_0__Bacteria;D_1__Planctomycetes;D_2__OM190;D_3__uncultured Planctomycetaceae bacterium;D_4__uncultured Planctomycetaceae bacterium;D_5__uncultured Planctomycetaceae bacterium;D_6__uncultured Planctomycetaceae bacterium	0.53	k__Bacteria;p__Planctomycetes;c__C6;o__d113;f__;g__;s__	1
OTU_6932	AOA-c	1e-06	0.67	4.23409e-06	D_0__Bacteria;D_1__Planctomycetes;D_2__Phycisphaerae;D_3__CCM11a	0.95	k__Bacteria;p__Planctomycetes;c__Phycisphaerae;o__CCM11a;f__;g__;s__	1
OTU_6966	AOA-c	1e-06	0.7	4.23409e-06	D_0__Bacteria;D_1__Planctomycetes;D_2__Phycisphaerae;D_3__CPla-3 termite group;D_4__uncultured planctomycete;D_5__uncultured planctomycete;D_6__uncultured planctomycete	0.66	k__Bacteria;p__Planctomycetes;c__Phycisphaerae;o__CPla-3;f__;g__;s__	1
OTU_10887	AOA-c	2.4e-05	0.55	6.99036e-05	D_0__Bacteria;D_1__Planctomycetes;D_2__Phycisphaerae;D_3__Phycisphaerales;D_4__Phycisphaeraceae;D_5__AKYG587;D_6__uncultured bacterium	1	k__Bacteria;p__Planctomycetes;c__Phycisphaerae;o__Phycisphaerales;f__;g__;s__	1
OTU_11698	AOA-c	1e-06	0.64	4.23409e-06	D_0__Bacteria;D_1__Planctomycetes;D_2__Phycisphaerae;D_3__Phycisphaerales;D_4__Phycisphaeraceae;D_5__SM1A02;D_6__uncultured bacterium	0.51	k__Bacteria;p__Planctomycetes;c__Phycisphaerae;o__Phycisphaerales;f__;g__;s__	1
OTU_13048	AOA-c	3e-06	0.49	1.09567e-05	D_0__Bacteria;D_1__Planctomycetes;D_2__Phycisphaerae;D_3__Phycisphaerales;D_4__Phycisphaeraceae;D_5__SM1A02;D_6__uncultured bacterium	0.91	k__Bacteria;p__Planctomycetes;c__Phycisphaerae;o__Phycisphaerales;f__;g__;s__	0.97
OTU_6791	AOA-c	1e-06	0.67	4.23409e-06	D_0__Bacteria;D_1__Planctomycetes;D_2__Phycisphaerae;D_3__Phycisphaerales;D_4__Phycisphaeraceae;D_5__SM1A02;D_6__uncultured bacterium	0.63	k__Bacteria;p__Planctomycetes;c__Phycisphaerae;o__Phycisphaerales;f__;g__;s__	0.99
OTU_10703	AOA-c	0.000101	0.42	0.000254698	D_0__Bacteria;D_1__Planctomycetes;D_2__Phycisphaerae;D_3__Pla1 lineage;D_4__uncultured bacterium;D_5__uncultured bacterium;D_6__uncultured bacterium	0.82	k__Bacteria;p__Planctomycetes;c__Phycisphaerae;o__Pla1;f__;g__;s__	1
OTU_12472	AOA-c	1e-06	0.62	4.23409e-06	D_0__Bacteria;D_1__Planctomycetes;D_2__Phycisphaerae;D_3__Pla1 lineage;D_4__uncultured bacterium;D_5__uncultured bacterium;D_6__uncultured bacterium	0.98	k__Bacteria;p__Planctomycetes;c__Phycisphaerae;o__Pla1;f__;g__;s__	1
OTU_10654	AOA-c	0.000108	0.39	0.000269593	D_0__Bacteria;D_1__Planctomycetes;D_2__Phycisphaerae;D_3__S-70;D_4__uncultured bacterium;D_5__uncultured bacterium;D_6__uncultured bacterium	0.98	k__Bacteria;p__Planctomycetes;c__Phycisphaerae;o__S-70;f__;g__;s__	0.96
OTU_13029	AOA-c	1e-05	0.45	3.20036e-05	D_0__Bacteria;D_1__Planctomycetes;D_2__Phycisphaerae;D_3__WD2101 soil group;D_4__uncultured bacterium;D_5__uncultured bacterium;D_6__uncultured bacterium	0.93	k__Bacteria;p__Planctomycetes;c__Phycisphaerae;o__WD2101;f__;g__;s__	1
OTU_8647	AOA-c	1e-06	0.69	4.23409e-06	D_0__Bacteria;D_1__Planctomycetes;D_2__Phycisphaerae;D_3__WD2101 soil group;D_4__uncultured bacterium;D_5__uncultured bacterium;D_6__uncultured bacterium	0.69	k__Bacteria;p__Planctomycetes;c__Phycisphaerae;o__WD2101;f__;g__;s__	1
OTU_1948	AOA-c	1e-06	0.74	4.23409e-06	D_0__Bacteria;D_1__Planctomycetes;D_2__Pla4 lineage	0.59	k__Bacteria	1
OTU_10075	AOA-c	1e-06	0.61	4.23409e-06	D_0__Bacteria;D_1__Planctomycetes;D_2__Pla4 lineage;D_3__uncultured bacterium;D_4__uncultured bacterium;D_5__uncultured bacterium;D_6__uncultured bacterium	0.53	k__Bacteria;p__Planctomycetes;c__BD7-11;o__;f__;g__;s__	1
OTU_11394	AOA-c	1e-06	0.92	4.23409e-06	D_0__Bacteria;D_1__Planctomycetes;D_2__Pla4 lineage;D_3__uncultured bacterium;D_4__uncultured bacterium;D_5__uncultured bacterium;D_6__uncultured bacterium	0.92	k__Bacteria;p__Planctomycetes;c__Pla4;o__;f__;g__;s__	1
OTU_4022	AOA-c	1e-06	0.94	4.23409e-06	D_0__Bacteria;D_1__Planctomycetes;D_2__Pla4 lineage;D_3__uncultured bacterium;D_4__uncultured bacterium;D_5__uncultured bacterium;D_6__uncultured bacterium	1	k__Bacteria;p__Planctomycetes;c__Pla4;o__;f__;g__;s__	1
OTU_3584	AOA-c	1e-06	0.62	4.23409e-06	D_0__Bacteria;D_1__Planctomycetes;D_2__Pla4 lineage;D_3__uncultured planctomycete;D_4__uncultured planctomycete;D_5__uncultured planctomycete;D_6__uncultured planctomycete	0.59	k__Bacteria;p__Planctomycetes;c__BD7-11;o__;f__;g__;s__	0.98
OTU_9745	AOA-c	1e-06	0.62	4.23409e-06	D_0__Bacteria;D_1__Planctomycetes;D_2__Pla4 lineage;D_3__uncultured planctomycete;D_4__uncultured planctomycete;D_5__uncultured planctomycete;D_6__uncultured planctomycete	0.89	k__Bacteria;p__Planctomycetes;c__BD7-11;o__;f__;g__;s__	1
OTU_6927	AOA-c	1e-06	0.75	4.23409e-06	D_0__Bacteria;D_1__Planctomycetes;D_2__Pla4 lineage;D_3__uncultured prokaryote;D_4__uncultured prokaryote;D_5__uncultured prokaryote;D_6__uncultured prokaryote	0.86	k__Bacteria;p__Planctomycetes;c__C6;o__MVS-107;f__;g__;s__	0.99
OTU_10023	AOA-c	4e-06	0.56	1.42166e-05	D_0__Bacteria;D_1__Planctomycetes;D_2__Planctomycetacia;D_3__Planctomycetales;D_4__Planctomycetaceae;D_5__Gemmata	1	k__Bacteria;p__Planctomycetes;c__Planctomycetia;o__Gemmatales;f__Gemmataceae;g__Gemmata;s__	1
OTU_12987	AOA-c	1e-06	0.59	4.23409e-06	D_0__Bacteria;D_1__Planctomycetes;D_2__Planctomycetacia;D_3__Planctomycetales;D_4__Planctomycetaceae;D_5__Gemmata;D_6__uncultured bacterium	0.71	k__Bacteria;p__Planctomycetes;c__Planctomycetia;o__Gemmatales;f__Gemmataceae;g__;s__	1
OTU_3984	AOA-c	1e-06	0.66	4.23409e-06	D_0__Bacteria;D_1__Planctomycetes;D_2__Planctomycetacia;D_3__Planctomycetales;D_4__Planctomycetaceae;D_5__Gemmata;D_6__uncultured bacterium	0.89	k__Bacteria;p__Planctomycetes;c__Planctomycetia;o__Gemmatales;f__Gemmataceae;g__Gemmata;s__	0.95
OTU_4290	AOA-c	3e-06	0.5	1.09567e-05	D_0__Bacteria;D_1__Planctomycetes;D_2__Planctomycetacia;D_3__Planctomycetales;D_4__Planctomycetaceae;D_5__Gemmata;D_6__uncultured bacterium	0.9	k__Bacteria;p__Planctomycetes;c__Planctomycetia;o__Gemmatales;f__Gemmataceae;g__Gemmata;s__	0.95
OTU_5344	AOA-c	1e-06	0.66	4.23409e-06	D_0__Bacteria;D_1__Planctomycetes;D_2__Planctomycetacia;D_3__Planctomycetales;D_4__Planctomycetaceae;D_5__Gemmata;D_6__uncultured bacterium	0.91	k__Bacteria;p__Planctomycetes;c__Planctomycetia;o__Gemmatales;f__Gemmataceae;g__Gemmata;s__	0.8
OTU_13052	AOA-c	2e-06	0.55	7.69339e-06	D_0__Bacteria;D_1__Planctomycetes;D_2__Planctomycetacia;D_3__Planctomycetales;D_4__Planctomycetaceae;D_5__Pirellula;D_6__uncultured soil bacterium	0.85	k__Bacteria;p__Planctomycetes;c__Planctomycetia;o__Pirellulales;f__Pirellulaceae;g__Pirellula;s__	1
OTU_9110	AOA-c	2e-06	0.63	7.69339e-06	D_0__Bacteria;D_1__Planctomycetes;D_2__Planctomycetacia;D_3__Planctomycetales;D_4__Planctomycetaceae;D_5__Planctomyces;D_6__agricultural soil bacterium SC-I-11	0.9	k__Bacteria;p__Planctomycetes;c__Planctomycetia;o__Planctomycetales;f__Planctomycetaceae;g__Planctomyces;s__	1
OTU_6017	AOA-c	1e-06	0.61	4.23409e-06	D_0__Bacteria;D_1__Planctomycetes;D_2__Planctomycetacia;D_3__Planctomycetales;D_4__Planctomycetaceae;D_5__Planctomyces;D_6__uncultured bacterium	0.86	k__Bacteria;p__Planctomycetes;c__Planctomycetia;o__Planctomycetales;f__Planctomycetaceae;g__Planctomyces;s__	1
OTU_5353	AOA-c	2.4e-05	0.53	6.99036e-05	D_0__Bacteria;D_1__Planctomycetes;D_2__Planctomycetacia;D_3__Planctomycetales;D_4__Planctomycetaceae;D_5__Planctomyces;D_6__uncultured Planctomycetaceae bacterium	1	k__Bacteria;p__Planctomycetes;c__Planctomycetia;o__Planctomycetales;f__Planctomycetaceae;g__Planctomyces;s__	1
OTU_10073	AOA-c	0.000312	0.41	0.000694801	D_0__Bacteria;D_1__Planctomycetes;D_2__Planctomycetacia;D_3__Planctomycetales;D_4__Planctomycetaceae;D_5__uncultured	0.87	k__Bacteria;p__Planctomycetes;c__Planctomycetia;o__Gemmatales;f__Gemmataceae;g__;s__	0.88
OTU_10648	AOA-c	1e-06	0.66	4.23409e-06	D_0__Bacteria;D_1__Planctomycetes;D_2__Planctomycetacia;D_3__Planctomycetales;D_4__Planctomycetaceae;D_5__uncultured	0.94	k__Bacteria;p__Planctomycetes;c__Planctomycetia;o__Gemmatales;f__Gemmataceae;g__;s__	1
OTU_11889	AOA-c	1e-06	0.58	4.23409e-06	D_0__Bacteria;D_1__Planctomycetes;D_2__Planctomycetacia;D_3__Planctomycetales;D_4__Planctomycetaceae;D_5__uncultured	0.98	k__Bacteria;p__Planctomycetes;c__Planctomycetia;o__Gemmatales;f__Gemmataceae;g__;s__	1
OTU_11947	AOA-c	3e-06	0.54	1.09567e-05	D_0__Bacteria;D_1__Planctomycetes;D_2__Planctomycetacia;D_3__Planctomycetales;D_4__Planctomycetaceae;D_5__uncultured	0.8	k__Bacteria;p__Planctomycetes;c__Planctomycetia;o__Pirellulales;f__Pirellulaceae;g__A17;s__	0.98
OTU_12324	AOA-c	1e-06	0.73	4.23409e-06	D_0__Bacteria;D_1__Planctomycetes;D_2__Planctomycetacia;D_3__Planctomycetales;D_4__Planctomycetaceae;D_5__uncultured	1	k__Bacteria;p__Planctomycetes;c__Planctomycetia;o__Gemmatales;f__Gemmataceae;g__;s__	1
OTU_12355	AOA-c	0.000147	0.51	0.000355031	D_0__Bacteria;D_1__Planctomycetes;D_2__Planctomycetacia;D_3__Planctomycetales;D_4__Planctomycetaceae;D_5__uncultured	0.75	k__Bacteria;p__Planctomycetes;c__Planctomycetia;o__Pirellulales;f__Pirellulaceae;g__;s__	0.64
OTU_12774	AOA-c	0.000179	0.44	0.000422178	D_0__Bacteria;D_1__Planctomycetes;D_2__Planctomycetacia;D_3__Planctomycetales;D_4__Planctomycetaceae;D_5__uncultured	0.59	k__Bacteria;p__Planctomycetes;c__Planctomycetia;o__Pirellulales;f__Pirellulaceae;g__;s__	0.87
OTU_13023	AOA-c	1e-06	0.53	4.23409e-06	D_0__Bacteria;D_1__Planctomycetes;D_2__Planctomycetacia;D_3__Planctomycetales;D_4__Planctomycetaceae;D_5__uncultured	1	k__Bacteria;p__Planctomycetes;c__Planctomycetia;o__Gemmatales;f__Gemmataceae;g__;s__	1
OTU_13046	AOA-c	2e-06	0.5	7.69339e-06	D_0__Bacteria;D_1__Planctomycetes;D_2__Planctomycetacia;D_3__Planctomycetales;D_4__Planctomycetaceae;D_5__uncultured	0.84	k__Bacteria;p__Planctomycetes;c__Planctomycetia;o__Pirellulales;f__Pirellulaceae;g__;s__	0.97
OTU_3510	AOA-c	1e-06	0.91	4.23409e-06	D_0__Bacteria;D_1__Planctomycetes;D_2__Planctomycetacia;D_3__Planctomycetales;D_4__Planctomycetaceae;D_5__uncultured	0.98	k__Bacteria;p__Planctomycetes;c__Planctomycetia;o__Gemmatales;f__Gemmataceae;g__;s__	1
OTU_3764	AOA-c	7e-06	0.54	2.33724e-05	D_0__Bacteria;D_1__Planctomycetes;D_2__Planctomycetacia;D_3__Planctomycetales;D_4__Planctomycetaceae;D_5__uncultured	0.99	k__Bacteria;p__Planctomycetes;c__Planctomycetia;o__Gemmatales;f__Gemmataceae;g__;s__	1
OTU_4351	AOA-c	1e-06	0.65	4.23409e-06	D_0__Bacteria;D_1__Planctomycetes;D_2__Planctomycetacia;D_3__Planctomycetales;D_4__Planctomycetaceae;D_5__uncultured	0.99	k__Bacteria;p__Planctomycetes;c__Planctomycetia;o__Pirellulales;f__Pirellulaceae;g__A17;s__	0.88
OTU_4771	AOA-c	1e-06	0.67	4.23409e-06	D_0__Bacteria;D_1__Planctomycetes;D_2__Planctomycetacia;D_3__Planctomycetales;D_4__Planctomycetaceae;D_5__uncultured	0.92	k__Bacteria;p__Planctomycetes;c__Planctomycetia;o__Gemmatales;f__Gemmataceae;g__;s__	1
OTU_5294	AOA-c	0.000202	0.52	0.000470336	D_0__Bacteria;D_1__Planctomycetes;D_2__Planctomycetacia;D_3__Planctomycetales;D_4__Planctomycetaceae;D_5__uncultured	0.68	k__Bacteria;p__Planctomycetes;c__Planctomycetia;o__Pirellulales;f__Pirellulaceae;g__;s__	0.87
OTU_5396	AOA-c	1e-06	0.68	4.23409e-06	D_0__Bacteria;D_1__Planctomycetes;D_2__Planctomycetacia;D_3__Planctomycetales;D_4__Planctomycetaceae;D_5__uncultured	0.91	k__Bacteria;p__Planctomycetes;c__Planctomycetia;o__Gemmatales;f__Gemmataceae;g__;s__	1
OTU_6547	AOA-c	1e-06	0.61	4.23409e-06	D_0__Bacteria;D_1__Planctomycetes;D_2__Planctomycetacia;D_3__Planctomycetales;D_4__Planctomycetaceae;D_5__uncultured	1	k__Bacteria;p__Planctomycetes;c__Planctomycetia;o__Gemmatales;f__Gemmataceae;g__;s__	1
OTU_8000	AOA-c	2e-06	0.6	7.69339e-06	D_0__Bacteria;D_1__Planctomycetes;D_2__Planctomycetacia;D_3__Planctomycetales;D_4__Planctomycetaceae;D_5__uncultured	0.95	k__Bacteria;p__Planctomycetes;c__Planctomycetia;o__Gemmatales;f__Gemmataceae;g__;s__	1
OTU_8922	AOA-c	2e-06	0.61	7.69339e-06	D_0__Bacteria;D_1__Planctomycetes;D_2__Planctomycetacia;D_3__Planctomycetales;D_4__Planctomycetaceae;D_5__uncultured	0.86	k__Bacteria;p__Planctomycetes;c__Planctomycetia;o__Pirellulales;f__Pirellulaceae;g__;s__	0.87
OTU_9094	AOA-c	0.000377	0.51	0.000825225	D_0__Bacteria;D_1__Planctomycetes;D_2__Planctomycetacia;D_3__Planctomycetales;D_4__Planctomycetaceae;D_5__uncultured	1	k__Bacteria;p__Planctomycetes;c__Planctomycetia;o__Gemmatales;f__Gemmataceae;g__;s__	1
OTU_9604	AOA-c	9e-06	0.52	2.91972e-05	D_0__Bacteria;D_1__Planctomycetes;D_2__Planctomycetacia;D_3__Planctomycetales;D_4__Planctomycetaceae;D_5__uncultured	1	k__Bacteria;p__Planctomycetes;c__Planctomycetia;o__Gemmatales;f__Gemmataceae;g__;s__	1
OTU_9752	AOA-c	1e-06	0.71	4.23409e-06	D_0__Bacteria;D_1__Planctomycetes;D_2__Planctomycetacia;D_3__Planctomycetales;D_4__Planctomycetaceae;D_5__uncultured	1	k__Bacteria;p__Planctomycetes;c__Planctomycetia;o__Gemmatales;f__Gemmataceae;g__;s__	1
OTU_7565	AOA-c	1.9e-05	0.5	5.67742e-05	D_0__Bacteria;D_1__Planctomycetes;D_2__Planctomycetacia;D_3__Planctomycetales;D_4__Planctomycetaceae;D_5__uncultured;D_6__planctomycete WY69	0.5	k__Bacteria;p__Planctomycetes;c__Planctomycetia;o__Gemmatales;f__Gemmataceae;g__;s__	1
OTU_10066	AOA-c	3.3e-05	0.5	9.29724e-05	D_0__Bacteria;D_1__Planctomycetes;D_2__Planctomycetacia;D_3__Planctomycetales;D_4__Planctomycetaceae;D_5__uncultured;D_6__uncultured bacterium	0.52	k__Bacteria;p__Planctomycetes;c__Planctomycetia;o__Gemmatales;f__Gemmataceae;g__;s__	1
OTU_10099	AOA-c	1e-06	0.8	4.23409e-06	D_0__Bacteria;D_1__Planctomycetes;D_2__Planctomycetacia;D_3__Planctomycetales;D_4__Planctomycetaceae;D_5__uncultured;D_6__uncultured bacterium	0.58	k__Bacteria;p__Planctomycetes;c__Planctomycetia;o__Pirellulales;f__Pirellulaceae;g__;s__	0.71
OTU_10109	AOA-c	4e-05	0.49	0.000110807	D_0__Bacteria;D_1__Planctomycetes;D_2__Planctomycetacia;D_3__Planctomycetales;D_4__Planctomycetaceae;D_5__uncultured;D_6__uncultured bacterium	0.7	k__Bacteria;p__Planctomycetes;c__Planctomycetia;o__Gemmatales;f__Gemmataceae;g__;s__	1
OTU_10228	AOA-c	1e-06	0.54	4.23409e-06	D_0__Bacteria;D_1__Planctomycetes;D_2__Planctomycetacia;D_3__Planctomycetales;D_4__Planctomycetaceae;D_5__uncultured;D_6__uncultured bacterium	0.78	k__Bacteria;p__Planctomycetes;c__Planctomycetia;o__Gemmatales;f__Gemmataceae;g__;s__	1
OTU_10672	AOA-c	0.000305	0.41	0.000680901	D_0__Bacteria;D_1__Planctomycetes;D_2__Planctomycetacia;D_3__Planctomycetales;D_4__Planctomycetaceae;D_5__uncultured;D_6__uncultured bacterium	0.8	k__Bacteria;p__Planctomycetes;c__Planctomycetia;o__Gemmatales;f__Gemmataceae;g__;s__	0.94
OTU_10880	AOA-c	1e-06	0.53	4.23409e-06	D_0__Bacteria;D_1__Planctomycetes;D_2__Planctomycetacia;D_3__Planctomycetales;D_4__Planctomycetaceae;D_5__uncultured;D_6__uncultured bacterium	0.64	k__Bacteria;p__Planctomycetes;c__Planctomycetia;o__Gemmatales;f__Gemmataceae;g__;s__	1
OTU_10890	AOA-c	1e-06	0.65	4.23409e-06	D_0__Bacteria;D_1__Planctomycetes;D_2__Planctomycetacia;D_3__Planctomycetales;D_4__Planctomycetaceae;D_5__uncultured;D_6__uncultured bacterium	0.87	k__Bacteria;p__Planctomycetes;c__Planctomycetia;o__Pirellulales;f__Pirellulaceae;g__;s__	0.98
OTU_10891	AOA-c	1e-06	0.62	4.23409e-06	D_0__Bacteria;D_1__Planctomycetes;D_2__Planctomycetacia;D_3__Planctomycetales;D_4__Planctomycetaceae;D_5__uncultured;D_6__uncultured bacterium	0.66	k__Bacteria;p__Planctomycetes;c__Planctomycetia;o__Gemmatales;f__Gemmataceae;g__;s__	1
OTU_10894	AOA-c	1e-06	0.55	4.23409e-06	D_0__Bacteria;D_1__Planctomycetes;D_2__Planctomycetacia;D_3__Planctomycetales;D_4__Planctomycetaceae;D_5__uncultured;D_6__uncultured bacterium	0.53	k__Bacteria;p__Planctomycetes;c__Planctomycetia;o__Gemmatales;f__Gemmataceae;g__;s__	1
OTU_11832	AOA-c	1e-06	0.65	4.23409e-06	D_0__Bacteria;D_1__Planctomycetes;D_2__Planctomycetacia;D_3__Planctomycetales;D_4__Planctomycetaceae;D_5__uncultured;D_6__uncultured bacterium	0.73	k__Bacteria;p__Planctomycetes;c__Planctomycetia;o__Gemmatales;f__Gemmataceae;g__;s__	1
OTU_12798	AOA-c	2.4e-05	0.52	6.99036e-05	D_0__Bacteria;D_1__Planctomycetes;D_2__Planctomycetacia;D_3__Planctomycetales;D_4__Planctomycetaceae;D_5__uncultured;D_6__uncultured bacterium	0.67	k__Bacteria;p__Planctomycetes;c__Planctomycetia;o__Gemmatales;f__Gemmataceae;g__;s__	0.96
OTU_12832	AOA-c	3e-06	0.49	1.09567e-05	D_0__Bacteria;D_1__Planctomycetes;D_2__Planctomycetacia;D_3__Planctomycetales;D_4__Planctomycetaceae;D_5__uncultured;D_6__uncultured bacterium	0.74	k__Bacteria;p__Planctomycetes;c__Planctomycetia;o__Gemmatales;f__Gemmataceae;g__;s__	1
OTU_12951	AOA-c	2e-06	0.52	7.69339e-06	D_0__Bacteria;D_1__Planctomycetes;D_2__Planctomycetacia;D_3__Planctomycetales;D_4__Planctomycetaceae;D_5__uncultured;D_6__uncultured bacterium	0.83	k__Bacteria;p__Planctomycetes;c__Planctomycetia;o__Gemmatales;f__Gemmataceae;g__;s__	1
OTU_12966	AOA-c	3e-06	0.51	1.09567e-05	D_0__Bacteria;D_1__Planctomycetes;D_2__Planctomycetacia;D_3__Planctomycetales;D_4__Planctomycetaceae;D_5__uncultured;D_6__uncultured bacterium	0.72	k__Bacteria;p__Planctomycetes;c__Planctomycetia;o__Gemmatales;f__Gemmataceae;g__;s__	1
OTU_13002	AOA-c	1e-06	0.52	4.23409e-06	D_0__Bacteria;D_1__Planctomycetes;D_2__Planctomycetacia;D_3__Planctomycetales;D_4__Planctomycetaceae;D_5__uncultured;D_6__uncultured bacterium	0.87	k__Bacteria;p__Planctomycetes;c__Planctomycetia;o__Gemmatales;f__Gemmataceae;g__;s__	1
OTU_13004	AOA-c	9e-06	0.45	2.91972e-05	D_0__Bacteria;D_1__Planctomycetes;D_2__Planctomycetacia;D_3__Planctomycetales;D_4__Planctomycetaceae;D_5__uncultured;D_6__uncultured bacterium	0.94	k__Bacteria;p__Planctomycetes;c__Planctomycetia;o__Gemmatales;f__Gemmataceae;g__;s__	1
OTU_13044	AOA-c	1e-06	0.63	4.23409e-06	D_0__Bacteria;D_1__Planctomycetes;D_2__Planctomycetacia;D_3__Planctomycetales;D_4__Planctomycetaceae;D_5__uncultured;D_6__uncultured bacterium	0.72	k__Bacteria;p__Planctomycetes;c__Planctomycetia;o__Gemmatales;f__Gemmataceae;g__;s__	1
OTU_13093	AOA-c	1e-06	0.61	4.23409e-06	D_0__Bacteria;D_1__Planctomycetes;D_2__Planctomycetacia;D_3__Planctomycetales;D_4__Planctomycetaceae;D_5__uncultured;D_6__uncultured bacterium	0.77	k__Bacteria;p__Planctomycetes;c__Planctomycetia;o__Gemmatales;f__Gemmataceae;g__;s__	0.93
OTU_13115	AOA-c	3.5e-05	0.52	9.81014e-05	D_0__Bacteria;D_1__Planctomycetes;D_2__Planctomycetacia;D_3__Planctomycetales;D_4__Planctomycetaceae;D_5__uncultured;D_6__uncultured bacterium	0.76	k__Bacteria;p__Planctomycetes;c__Planctomycetia;o__Gemmatales;f__Gemmataceae;g__;s__	1
OTU_2059	AOA-c	1e-06	0.8	4.23409e-06	D_0__Bacteria;D_1__Planctomycetes;D_2__Planctomycetacia;D_3__Planctomycetales;D_4__Planctomycetaceae;D_5__uncultured;D_6__uncultured bacterium	0.59	k__Bacteria;p__Planctomycetes;c__Planctomycetia;o__Gemmatales;f__Gemmataceae;g__;s__	1
OTU_2551	AOA-c	1e-06	0.7	4.23409e-06	D_0__Bacteria;D_1__Planctomycetes;D_2__Planctomycetacia;D_3__Planctomycetales;D_4__Planctomycetaceae;D_5__uncultured;D_6__uncultured bacterium	0.79	k__Bacteria;p__Planctomycetes;c__Planctomycetia;o__Gemmatales;f__Gemmataceae;g__;s__	1
OTU_3106	AOA-c	8e-06	0.57	2.62785e-05	D_0__Bacteria;D_1__Planctomycetes;D_2__Planctomycetacia;D_3__Planctomycetales;D_4__Planctomycetaceae;D_5__uncultured;D_6__uncultured bacterium	0.74	k__Bacteria;p__Planctomycetes;c__Planctomycetia;o__Pirellulales;f__Pirellulaceae;g__;s__	0.97
OTU_3816	AOA-c	1e-06	0.62	4.23409e-06	D_0__Bacteria;D_1__Planctomycetes;D_2__Planctomycetacia;D_3__Planctomycetales;D_4__Planctomycetaceae;D_5__uncultured;D_6__uncultured bacterium	0.65	k__Bacteria;p__Planctomycetes;c__Planctomycetia;o__Gemmatales;f__Gemmataceae;g__;s__	1
OTU_3915	AOA-c	0.000132	0.52	0.000321896	D_0__Bacteria;D_1__Planctomycetes;D_2__Planctomycetacia;D_3__Planctomycetales;D_4__Planctomycetaceae;D_5__uncultured;D_6__uncultured bacterium	0.5	k__Bacteria;p__Planctomycetes;c__Planctomycetia;o__Gemmatales;f__Gemmataceae;g__;s__	1
OTU_4023	AOA-c	1e-06	0.88	4.23409e-06	D_0__Bacteria;D_1__Planctomycetes;D_2__Planctomycetacia;D_3__Planctomycetales;D_4__Planctomycetaceae;D_5__uncultured;D_6__uncultured bacterium	0.57	k__Bacteria;p__Planctomycetes;c__Planctomycetia;o__Gemmatales;f__Gemmataceae;g__;s__	1
OTU_4242	AOA-c	1.1e-05	0.55	3.48754e-05	D_0__Bacteria;D_1__Planctomycetes;D_2__Planctomycetacia;D_3__Planctomycetales;D_4__Planctomycetaceae;D_5__uncultured;D_6__uncultured bacterium	0.75	k__Bacteria;p__Planctomycetes;c__Planctomycetia;o__Gemmatales;f__Gemmataceae;g__;s__	1
OTU_4695	AOA-c	1e-06	0.86	4.23409e-06	D_0__Bacteria;D_1__Planctomycetes;D_2__Planctomycetacia;D_3__Planctomycetales;D_4__Planctomycetaceae;D_5__uncultured;D_6__uncultured bacterium	0.52	k__Bacteria;p__Planctomycetes;c__Planctomycetia;o__Gemmatales;f__Gemmataceae;g__;s__	1
OTU_4737	AOA-c	2.3e-05	0.44	6.73342e-05	D_0__Bacteria;D_1__Planctomycetes;D_2__Planctomycetacia;D_3__Planctomycetales;D_4__Planctomycetaceae;D_5__uncultured;D_6__uncultured bacterium	0.69	k__Bacteria;p__Planctomycetes;c__Planctomycetia;o__Gemmatales;f__Gemmataceae;g__;s__	0.98
OTU_5123	AOA-c	2e-06	0.56	7.69339e-06	D_0__Bacteria;D_1__Planctomycetes;D_2__Planctomycetacia;D_3__Planctomycetales;D_4__Planctomycetaceae;D_5__uncultured;D_6__uncultured bacterium	0.65	k__Bacteria;p__Planctomycetes;c__Planctomycetia;o__Gemmatales;f__Gemmataceae;g__;s__	1
OTU_5598	AOA-c	1e-06	0.6	4.23409e-06	D_0__Bacteria;D_1__Planctomycetes;D_2__Planctomycetacia;D_3__Planctomycetales;D_4__Planctomycetaceae;D_5__uncultured;D_6__uncultured bacterium	0.64	k__Bacteria;p__Planctomycetes;c__Planctomycetia;o__Pirellulales;f__Pirellulaceae;g__;s__	1
OTU_5977	AOA-c	1e-06	0.64	4.23409e-06	D_0__Bacteria;D_1__Planctomycetes;D_2__Planctomycetacia;D_3__Planctomycetales;D_4__Planctomycetaceae;D_5__uncultured;D_6__uncultured bacterium	0.61	k__Bacteria;p__Planctomycetes;c__Planctomycetia;o__Gemmatales;f__Gemmataceae;g__;s__	1
OTU_6593	AOA-c	1e-06	0.72	4.23409e-06	D_0__Bacteria;D_1__Planctomycetes;D_2__Planctomycetacia;D_3__Planctomycetales;D_4__Planctomycetaceae;D_5__uncultured;D_6__uncultured bacterium	0.87	k__Bacteria;p__Planctomycetes;c__Planctomycetia;o__Gemmatales;f__Gemmataceae;g__;s__	1
OTU_6610	AOA-c	1e-06	0.61	4.23409e-06	D_0__Bacteria;D_1__Planctomycetes;D_2__Planctomycetacia;D_3__Planctomycetales;D_4__Planctomycetaceae;D_5__uncultured;D_6__uncultured bacterium	0.67	k__Bacteria;p__Planctomycetes;c__Planctomycetia;o__Gemmatales;f__Gemmataceae;g__;s__	1
OTU_6792	AOA-c	1e-06	0.61	4.23409e-06	D_0__Bacteria;D_1__Planctomycetes;D_2__Planctomycetacia;D_3__Planctomycetales;D_4__Planctomycetaceae;D_5__uncultured;D_6__uncultured bacterium	0.72	k__Bacteria;p__Planctomycetes;c__Planctomycetia;o__Gemmatales;f__Gemmataceae;g__;s__	1
OTU_6982	AOA-c	1e-06	0.77	4.23409e-06	D_0__Bacteria;D_1__Planctomycetes;D_2__Planctomycetacia;D_3__Planctomycetales;D_4__Planctomycetaceae;D_5__uncultured;D_6__uncultured bacterium	0.56	k__Bacteria;p__Planctomycetes;c__Planctomycetia;o__Gemmatales;f__Gemmataceae;g__Gemmata;s__	1
OTU_7444	AOA-c	1e-06	0.63	4.23409e-06	D_0__Bacteria;D_1__Planctomycetes;D_2__Planctomycetacia;D_3__Planctomycetales;D_4__Planctomycetaceae;D_5__uncultured;D_6__uncultured bacterium	0.53	k__Bacteria;p__Planctomycetes;c__Planctomycetia;o__Gemmatales;f__Gemmataceae;g__;s__	1
OTU_7562	AOA-c	1e-06	0.58	4.23409e-06	D_0__Bacteria;D_1__Planctomycetes;D_2__Planctomycetacia;D_3__Planctomycetales;D_4__Planctomycetaceae;D_5__uncultured;D_6__uncultured bacterium	0.54	k__Bacteria;p__Planctomycetes;c__Planctomycetia;o__Pirellulales;f__Pirellulaceae;g__;s__	1
OTU_7975	AOA-c	5.5e-05	0.49	0.000147736	D_0__Bacteria;D_1__Planctomycetes;D_2__Planctomycetacia;D_3__Planctomycetales;D_4__Planctomycetaceae;D_5__uncultured;D_6__uncultured bacterium	0.74	k__Bacteria;p__Planctomycetes;c__Planctomycetia;o__Gemmatales;f__Gemmataceae;g__;s__	0.99
OTU_8082	AOA-c	1e-06	0.81	4.23409e-06	D_0__Bacteria;D_1__Planctomycetes;D_2__Planctomycetacia;D_3__Planctomycetales;D_4__Planctomycetaceae;D_5__uncultured;D_6__uncultured bacterium	0.68	k__Bacteria;p__Planctomycetes;c__Planctomycetia;o__Gemmatales;f__Gemmataceae;g__;s__	1
OTU_9718	AOA-c	1e-06	0.78	4.23409e-06	D_0__Bacteria;D_1__Planctomycetes;D_2__Planctomycetacia;D_3__Planctomycetales;D_4__Planctomycetaceae;D_5__uncultured;D_6__uncultured bacterium	0.55	k__Bacteria;p__Planctomycetes;c__Planctomycetia;o__Gemmatales;f__Gemmataceae;g__;s__	1
OTU_9720	AOA-c	3.3e-05	0.44	9.29724e-05	D_0__Bacteria;D_1__Planctomycetes;D_2__Planctomycetacia;D_3__Planctomycetales;D_4__Planctomycetaceae;D_5__uncultured;D_6__uncultured bacterium	0.77	k__Bacteria;p__Planctomycetes;c__Planctomycetia;o__Gemmatales;f__Gemmataceae;g__;s__	1
OTU_5792	AOA-c	0.00033	0.46	0.000730743	D_0__Bacteria;D_1__Planctomycetes;D_2__Planctomycetacia;D_3__Planctomycetales;D_4__Planctomycetaceae;D_5__uncultured;D_6__uncultured forest soil bacterium	0.53	k__Bacteria;p__Planctomycetes;c__Planctomycetia;o__Pirellulales;f__Pirellulaceae;g__;s__	0.65
OTU_10669	AOA-c	1e-06	0.56	4.23409e-06	D_0__Bacteria;D_1__Planctomycetes;D_2__Planctomycetacia;D_3__Planctomycetales;D_4__Planctomycetaceae;D_5__uncultured;D_6__uncultured Gemmata sp.	0.7	k__Bacteria;p__Planctomycetes;c__Planctomycetia;o__Gemmatales;f__Gemmataceae;g__;s__	1
OTU_1373	AOA-c	1e-06	0.88	4.23409e-06	D_0__Bacteria;D_1__Planctomycetes;D_2__Planctomycetacia;D_3__Planctomycetales;D_4__Planctomycetaceae;D_5__uncultured;D_6__uncultured Gemmata sp.	0.54	k__Bacteria;p__Planctomycetes;c__Planctomycetia;o__Gemmatales;f__Gemmataceae;g__;s__	1
OTU_6591	AOA-c	1e-06	0.79	4.23409e-06	D_0__Bacteria;D_1__Planctomycetes;D_2__Planctomycetacia;D_3__Planctomycetales;D_4__Planctomycetaceae;D_5__uncultured;D_6__uncultured Gemmata sp.	0.57	k__Bacteria;p__Planctomycetes;c__Planctomycetia;o__Gemmatales;f__Gemmataceae;g__;s__	1
OTU_7437	AOA-c	1e-06	0.87	4.23409e-06	D_0__Bacteria;D_1__Planctomycetes;D_2__Planctomycetacia;D_3__Planctomycetales;D_4__Planctomycetaceae;D_5__uncultured;D_6__uncultured Gemmata sp.	0.88	k__Bacteria;p__Planctomycetes;c__Planctomycetia;o__Gemmatales;f__Gemmataceae;g__;s__	1
OTU_10990	AOA-c	1e-06	0.64	4.23409e-06	D_0__Bacteria;D_1__Planctomycetes;D_2__Planctomycetacia;D_3__Planctomycetales;D_4__Planctomycetaceae;D_5__uncultured;D_6__uncultured Planctomycetia bacterium	0.63	k__Bacteria;p__Planctomycetes;c__Planctomycetia;o__Gemmatales;f__Gemmataceae;g__;s__	1
OTU_12744	AOA-c	1e-06	0.56	4.23409e-06	D_0__Bacteria;D_1__Planctomycetes;D_2__Planctomycetacia;D_3__Planctomycetales;D_4__Planctomycetaceae;D_5__uncultured;D_6__uncultured Planctomycetia bacterium	0.57	k__Bacteria;p__Planctomycetes;c__Planctomycetia;o__Gemmatales;f__Gemmataceae;g__;s__	0.99
OTU_6006	AOA-c	1e-06	0.8	4.23409e-06	D_0__Bacteria;D_1__Planctomycetes;D_2__Planctomycetacia;D_3__Planctomycetales;D_4__Planctomycetaceae;D_5__uncultured;D_6__uncultured Planctomycetia bacterium	0.7	k__Bacteria;p__Planctomycetes;c__Planctomycetia;o__Gemmatales;f__Gemmataceae;g__;s__	1
OTU_8421	AOA-c	1.8e-05	0.55	5.40947e-05	D_0__Bacteria;D_1__Planctomycetes;D_2__Planctomycetacia;D_3__Planctomycetales;D_4__Planctomycetaceae;D_5__uncultured;D_6__uncultured soil bacterium	0.7	k__Bacteria;p__Planctomycetes;c__Planctomycetia;o__Pirellulales;f__Pirellulaceae;g__;s__	1
OTU_10437	AOA-c	5e-06	0.54	1.72584e-05	D_0__Bacteria;D_1__Planctomycetes;D_2__vadinHA49	1	k__Bacteria;p__Planctomycetes;c__vadinHA49;o__p04_C01;f__;g__;s__	1
OTU_4829	AOA-c	1e-06	0.72	4.23409e-06	D_0__Bacteria;D_1__Planctomycetes;D_2__vadinHA49	1	k__Bacteria;p__Planctomycetes;c__vadinHA49;o__DH61;f__;g__;s__	1
OTU_6888	AOA-c	1e-06	0.6	4.23409e-06	D_0__Bacteria;D_1__Planctomycetes;D_2__vadinHA49;D_3__bacterium UW 659-2-F09;D_4__bacterium UW 659-2-F09;D_5__bacterium UW 659-2-F09;D_6__bacterium UW 659-2-F09	0.98	k__Bacteria;p__Planctomycetes;c__vadinHA49;o__p04_C01;f__;g__;s__	0.97
OTU_4230	AOA-c	2e-06	0.6	7.69339e-06	D_0__Bacteria;D_1__Planctomycetes;D_2__vadinHA49;D_3__uncultured bacterium;D_4__uncultured bacterium;D_5__uncultured bacterium;D_6__uncultured bacterium	0.82	k__Bacteria;p__Planctomycetes;c__vadinHA49;o__p04_C01;f__;g__;s__	1
OTU_6957	AOA-c	5.1e-05	0.48	0.000137994	D_0__Bacteria;D_1__Planctomycetes;D_2__vadinHA49;D_3__uncultured bacterium;D_4__uncultured bacterium;D_5__uncultured bacterium;D_6__uncultured bacterium	0.78	k__Bacteria;p__Planctomycetes;c__vadinHA49;o__DH61;f__;g__;s__	1
OTU_6489	AOA-c	1e-06	0.74	4.23409e-06	D_0__Bacteria;D_1__Planctomycetes;D_2__vadinHA49;D_3__uncultured Planctomycetaceae bacterium;D_4__uncultured Planctomycetaceae bacterium;D_5__uncultured Planctomycetaceae bacterium;D_6__uncultured Planctomycetaceae bacterium	0.75	k__Bacteria;p__Planctomycetes;c__vadinHA49;o__p04_C01;f__;g__;s__	1
OTU_10001	AOA-c	1e-06	0.51	4.23409e-06	D_0__Bacteria;D_1__Planctomycetes;D_2__vadinHA49;D_3__uncultured soil bacterium;D_4__uncultured soil bacterium;D_5__uncultured soil bacterium;D_6__uncultured soil bacterium	0.83	k__Bacteria;p__Planctomycetes;c__vadinHA49;o__DH61;f__;g__;s__	0.95
OTU_11855	AOA-c	1.8e-05	0.45	5.40947e-05	D_0__Bacteria;D_1__Proteobacteria;D_2__Alphaproteobacteria	1	k__Bacteria;p__Proteobacteria;c__Alphaproteobacteria	1
OTU_9701	AOA-c	1e-06	0.53	4.23409e-06	D_0__Bacteria;D_1__Proteobacteria;D_2__Alphaproteobacteria;D_3__Caulobacterales;D_4__Caulobacteraceae;D_5__Phenylobacterium	0.67	k__Bacteria;p__Proteobacteria;c__Alphaproteobacteria;o__Caulobacterales;f__Caulobacteraceae;g__Phenylobacterium;s__	0.73
OTU_9744	AOA-c	4e-06	0.53	1.42166e-05	D_0__Bacteria;D_1__Proteobacteria;D_2__Alphaproteobacteria;D_3__Caulobacterales;D_4__Caulobacteraceae;D_5__uncultured;D_6__uncultured Caulobacteraceae bacterium	0.88	k__Bacteria;p__Proteobacteria;c__Alphaproteobacteria;o__Caulobacterales;f__Caulobacteraceae;g__;s__	0.89
OTU_11311	AOA-c	1e-06	0.64	4.23409e-06	D_0__Bacteria;D_1__Proteobacteria;D_2__Alphaproteobacteria;D_3__Caulobacterales;D_4__Hyphomonadaceae;D_5__Woodsholea	1	k__Bacteria;p__Proteobacteria;c__Alphaproteobacteria;o__Rhodobacterales;f__Hyphomonadaceae	1
OTU_4291	AOA-c	1e-06	0.73	4.23409e-06	D_0__Bacteria;D_1__Proteobacteria;D_2__Alphaproteobacteria;D_3__Caulobacterales;D_4__Hyphomonadaceae;D_5__Woodsholea;D_6__uncultured proteobacterium	1	k__Bacteria;p__Proteobacteria;c__Alphaproteobacteria;o__Rhodobacterales;f__Hyphomonadaceae;g__;s__	0.93
OTU_11793	AOA-c	3.3e-05	0.44	9.29724e-05	D_0__Bacteria;D_1__Proteobacteria;D_2__Alphaproteobacteria;D_3__DB1-14;D_4__uncultured alpha proteobacterium;D_5__uncultured alpha proteobacterium;D_6__uncultured alpha proteobacterium	0.62	k__Bacteria;p__Proteobacteria;c__Alphaproteobacteria;o__BD7-3;f__;g__;s__	0.88
OTU_11576	AOA-c	9e-06	0.53	2.91972e-05	D_0__Bacteria;D_1__Proteobacteria;D_2__Alphaproteobacteria;D_3__Rhizobiales	1	k__Bacteria;p__Proteobacteria;c__Alphaproteobacteria;o__Rhizobiales;f__Methylocystaceae;g__;s__	1
OTU_11640	AOA-c	1e-06	0.63	4.23409e-06	D_0__Bacteria;D_1__Proteobacteria;D_2__Alphaproteobacteria;D_3__Rhizobiales	0.86	k__Bacteria;p__Proteobacteria;c__Alphaproteobacteria;o__Rhizobiales	0.91
OTU_11778	AOA-c	2e-06	0.61	7.69339e-06	D_0__Bacteria;D_1__Proteobacteria;D_2__Alphaproteobacteria;D_3__Rhizobiales;D_4__alphaI cluster	0.93	k__Bacteria;p__Proteobacteria;c__Alphaproteobacteria;o__Rhizobiales;f__Methylocystaceae;g__;s__	0.88
OTU_12764	AOA-c	1e-06	0.69	4.23409e-06	D_0__Bacteria;D_1__Proteobacteria;D_2__Alphaproteobacteria;D_3__Rhizobiales;D_4__Bradyrhizobiaceae;D_5__Bradyrhizobium;D_6__uncultured Rhizobiales bacterium	0.89	k__Bacteria;p__Proteobacteria;c__Alphaproteobacteria;o__Rhodospirillales;f__Rhodospirillaceae;g__;s__	0.86
OTU_6174	AOA-c	1e-06	0.73	4.23409e-06	D_0__Bacteria;D_1__Proteobacteria;D_2__Alphaproteobacteria;D_3__Rhizobiales;D_4__Hyphomicrobiaceae;D_5__Blastochloris;D_6__uncultured Methylocystaceae bacterium	1	k__Bacteria;p__Proteobacteria;c__Alphaproteobacteria;o__Rhizobiales;f__;g__;s__	0.72
OTU_2792	AOA-c	3e-06	0.78	1.09567e-05	D_0__Bacteria;D_1__Proteobacteria;D_2__Alphaproteobacteria;D_3__Rhizobiales;D_4__Hyphomicrobiaceae;D_5__Pedomicrobium;D_6__uncultured Rhizobiales bacterium	0.56	k__Bacteria;p__Proteobacteria;c__Alphaproteobacteria;o__Rhizobiales;f__Hyphomicrobiaceae;g__Pedomicrobium;s__	0.99
OTU_4956	AOA-c	1e-06	0.88	4.23409e-06	D_0__Bacteria;D_1__Proteobacteria;D_2__Alphaproteobacteria;D_3__Rhizobiales;D_4__Hyphomicrobiaceae;D_5__Rhodoplanes;D_6__uncultured alpha proteobacterium	0.89	k__Bacteria;p__Proteobacteria;c__Alphaproteobacteria;o__Rhizobiales;f__Hyphomicrobiaceae;g__Rhodoplanes;s__	0.69
OTU_5349	AOA-c	1e-06	0.94	4.23409e-06	D_0__Bacteria;D_1__Proteobacteria;D_2__Alphaproteobacteria;D_3__Rhizobiales;D_4__KF-JG30-B3;D_5__uncultured bacterium;D_6__uncultured bacterium	0.97	k__Bacteria;p__Proteobacteria;c__Alphaproteobacteria;o__Ellin329;f__;g__;s__	1
OTU_11227	AOA-c	1e-06	0.7	4.23409e-06	D_0__Bacteria;D_1__Proteobacteria;D_2__Alphaproteobacteria;D_3__Rhizobiales;D_4__Rhizobiales Incertae Sedis;D_5__Bauldia;D_6__uncultured bacterium	0.88	k__Bacteria;p__Proteobacteria;c__Alphaproteobacteria;o__Rhizobiales;f__Methylocystaceae;g__Methylosinus;s__sporium	0.54
OTU_5056	AOA-c	1e-06	0.86	4.23409e-06	D_0__Bacteria;D_1__Proteobacteria;D_2__Alphaproteobacteria;D_3__Rhizobiales;D_4__Rhizobiales Incertae Sedis;D_5__Bauldia;D_6__uncultured bacterium	0.8	k__Bacteria;p__Proteobacteria;c__Alphaproteobacteria;o__Rhizobiales;f__;g__;s__	0.89
OTU_11304	AOA-c	1e-06	0.8	4.23409e-06	D_0__Bacteria;D_1__Proteobacteria;D_2__Alphaproteobacteria;D_3__Rhizobiales;D_4__Rhizobiales Incertae Sedis;D_5__Rhizomicrobium;D_6__uncultured alpha proteobacterium	0.97	k__Bacteria;p__Proteobacteria;c__Alphaproteobacteria;o__Ellin329;f__;g__;s__	1
OTU_10004	AOA-c	1e-06	0.82	4.23409e-06	D_0__Bacteria;D_1__Proteobacteria;D_2__Alphaproteobacteria;D_3__Rhizobiales;D_4__Rhizobiales Incertae Sedis;D_5__Rhizomicrobium;D_6__uncultured bacterium	0.64	k__Bacteria;p__Proteobacteria;c__Alphaproteobacteria;o__Ellin329;f__;g__;s__	1
OTU_840	AOA-c	1e-06	0.92	4.23409e-06	D_0__Bacteria;D_1__Proteobacteria;D_2__Alphaproteobacteria;D_3__Rhizobiales;D_4__Rhizobiales Incertae Sedis;D_5__Rhizomicrobium;D_6__uncultured proteobacterium	0.87	k__Bacteria;p__Proteobacteria;c__Alphaproteobacteria;o__Ellin329;f__;g__;s__	1
OTU_5629	AOA-c	1e-06	0.87	4.23409e-06	D_0__Bacteria;D_1__Proteobacteria;D_2__Alphaproteobacteria;D_3__Rhizobiales;D_4__Xanthobacteraceae;D_5__uncultured	0.79	k__Bacteria;p__Proteobacteria;c__Alphaproteobacteria;o__Rhizobiales;f__Hyphomicrobiaceae;g__Rhodoplanes;s__	0.98
OTU_3923	AOA-c	1e-06	0.8	4.23409e-06	D_0__Bacteria;D_1__Proteobacteria;D_2__Alphaproteobacteria;D_3__Rhodospirillales	0.93	k__Bacteria;p__Proteobacteria;c__Alphaproteobacteria;o__Rhodospirillales;f__Rhodospirillaceae;g__;s__	0.85
OTU_12749	AOA-c	1e-06	0.73	4.23409e-06	D_0__Bacteria;D_1__Proteobacteria;D_2__Alphaproteobacteria;D_3__Rhodospirillales;D_4__Acetobacteraceae;D_5__Acidicaldus;D_6__uncultured bacterium	0.5	k__Bacteria;p__Proteobacteria;c__Alphaproteobacteria;o__Rhodospirillales;f__Acetobacteraceae;g__;s__	0.64
OTU_13013	AOA-c	2e-06	0.49	7.69339e-06	D_0__Bacteria;D_1__Proteobacteria;D_2__Alphaproteobacteria;D_3__Rhodospirillales;D_4__B79;D_5__uncultured bacterium;D_6__uncultured bacterium	0.8	k__Bacteria;p__Proteobacteria;c__Alphaproteobacteria;o__Rhodospirillales;f__Rhodospirillaceae;g__;s__	1
OTU_11789	AOA-c	1e-06	0.64	4.23409e-06	D_0__Bacteria;D_1__Proteobacteria;D_2__Alphaproteobacteria;D_3__Rhodospirillales;D_4__DA111	0.88	k__Bacteria;p__Proteobacteria;c__Alphaproteobacteria;o__Rhodospirillales;f__Rhodospirillaceae;g__;s__	0.6
OTU_12959	AOA-c	1e-06	0.69	4.23409e-06	D_0__Bacteria;D_1__Proteobacteria;D_2__Alphaproteobacteria;D_3__Rhodospirillales;D_4__DA111	1	k__Bacteria;p__Proteobacteria;c__Alphaproteobacteria;o__Rhodospirillales;f__Rhodospirillaceae;g__;s__	0.96
OTU_3222	AOA-c	1e-06	0.96	4.23409e-06	D_0__Bacteria;D_1__Proteobacteria;D_2__Alphaproteobacteria;D_3__Rhodospirillales;D_4__DA111	0.98	k__Bacteria;p__Proteobacteria;c__Alphaproteobacteria;o__Rhodospirillales;f__Rhodospirillaceae;g__;s__	0.93
OTU_6295	AOA-c	1e-06	0.87	4.23409e-06	D_0__Bacteria;D_1__Proteobacteria;D_2__Alphaproteobacteria;D_3__Rhodospirillales;D_4__DA111	1	k__Bacteria;p__Proteobacteria;c__Alphaproteobacteria;o__Rhodospirillales;f__Rhodospirillaceae;g__;s__	0.95
OTU_3080	AOA-c	1e-06	0.95	4.23409e-06	D_0__Bacteria;D_1__Proteobacteria;D_2__Alphaproteobacteria;D_3__Rhodospirillales;D_4__DA111;D_5__uncultured alpha proteobacterium;D_6__uncultured alpha proteobacterium	0.66	k__Bacteria;p__Proteobacteria;c__Alphaproteobacteria;o__Rhodospirillales;f__Rhodospirillaceae;g__;s__	0.97
OTU_7561	AOA-c	1e-06	0.81	4.23409e-06	D_0__Bacteria;D_1__Proteobacteria;D_2__Alphaproteobacteria;D_3__Rhodospirillales;D_4__DA111;D_5__uncultured alpha proteobacterium;D_6__uncultured alpha proteobacterium	0.92	k__Bacteria;p__Proteobacteria;c__Alphaproteobacteria;o__Rhodospirillales;f__Rhodospirillaceae;g__;s__	0.95
OTU_9709	AOA-c	1e-06	0.73	4.23409e-06	D_0__Bacteria;D_1__Proteobacteria;D_2__Alphaproteobacteria;D_3__Rhodospirillales;D_4__DA111;D_5__uncultured alpha proteobacterium;D_6__uncultured alpha proteobacterium	0.84	k__Bacteria;p__Proteobacteria;c__Alphaproteobacteria;o__Rhodospirillales;f__Rhodospirillaceae;g__;s__	0.56
OTU_10653	AOA-c	0.000283	0.48	0.000636763	D_0__Bacteria;D_1__Proteobacteria;D_2__Alphaproteobacteria;D_3__Rhodospirillales;D_4__DA111;D_5__uncultured bacterium;D_6__uncultured bacterium	0.67	k__Bacteria;p__Proteobacteria;c__Alphaproteobacteria;o__Rhodospirillales;f__Rhodospirillaceae;g__;s__	0.99
OTU_11238	AOA-c	1e-06	0.82	4.23409e-06	D_0__Bacteria;D_1__Proteobacteria;D_2__Alphaproteobacteria;D_3__Rhodospirillales;D_4__DA111;D_5__uncultured bacterium;D_6__uncultured bacterium	0.88	k__Bacteria;p__Proteobacteria;c__Alphaproteobacteria;o__Rhodospirillales;f__Rhodospirillaceae;g__;s__	0.95
OTU_11255	AOA-c	1e-06	0.62	4.23409e-06	D_0__Bacteria;D_1__Proteobacteria;D_2__Alphaproteobacteria;D_3__Rhodospirillales;D_4__DA111;D_5__uncultured bacterium;D_6__uncultured bacterium	0.71	k__Bacteria;p__Proteobacteria;c__Alphaproteobacteria;o__Rhodospirillales;f__Rhodospirillaceae;g__;s__	0.94
OTU_11402	AOA-c	1e-06	0.79	4.23409e-06	D_0__Bacteria;D_1__Proteobacteria;D_2__Alphaproteobacteria;D_3__Rhodospirillales;D_4__DA111;D_5__uncultured bacterium;D_6__uncultured bacterium	0.75	k__Bacteria;p__Proteobacteria;c__Alphaproteobacteria;o__Rhodospirillales;f__Rhodospirillaceae;g__;s__	0.95
OTU_13034	AOA-c	1e-06	0.78	4.23409e-06	D_0__Bacteria;D_1__Proteobacteria;D_2__Alphaproteobacteria;D_3__Rhodospirillales;D_4__DA111;D_5__uncultured bacterium;D_6__uncultured bacterium	0.54	k__Bacteria;p__Proteobacteria;c__Alphaproteobacteria;o__Rhodospirillales;f__Rhodospirillaceae;g__;s__	0.99
OTU_9135	AOA-c	1e-06	0.62	4.23409e-06	D_0__Bacteria;D_1__Proteobacteria;D_2__Alphaproteobacteria;D_3__Rhodospirillales;D_4__DA111;D_5__uncultured bacterium;D_6__uncultured bacterium	0.55	k__Bacteria;p__Proteobacteria;c__Alphaproteobacteria;o__Rhodospirillales;f__Rhodospirillaceae;g__;s__	0.98
OTU_11856	AOA-c	1e-06	0.74	4.23409e-06	D_0__Bacteria;D_1__Proteobacteria;D_2__Alphaproteobacteria;D_3__Rhodospirillales;D_4__I-10;D_5__uncultured bacterium;D_6__uncultured bacterium	0.81	k__Bacteria;p__Proteobacteria;c__Alphaproteobacteria;o__Rhodospirillales;f__Rhodospirillaceae;g__;s__	0.96
OTU_11880	AOA-c	1e-06	0.68	4.23409e-06	D_0__Bacteria;D_1__Proteobacteria;D_2__Alphaproteobacteria;D_3__Rhodospirillales;D_4__I-10;D_5__uncultured bacterium;D_6__uncultured bacterium	0.91	k__Bacteria;p__Proteobacteria;c__Alphaproteobacteria;o__Rhodospirillales;f__Rhodospirillaceae;g__;s__	0.99
OTU_10634	AOA-c	3e-06	0.52	1.09567e-05	D_0__Bacteria;D_1__Proteobacteria;D_2__Alphaproteobacteria;D_3__Rhodospirillales;D_4__KCM-B-15;D_5__uncultured bacterium;D_6__uncultured bacterium	0.99	k__Bacteria;p__Proteobacteria;c__Alphaproteobacteria;o__Rhodospirillales;f__Rhodospirillaceae;g__;s__	1
OTU_5036	AOA-c	1e-06	0.7	4.23409e-06	D_0__Bacteria;D_1__Proteobacteria;D_2__Alphaproteobacteria;D_3__Rhodospirillales;D_4__KCM-B-15;D_5__uncultured bacterium;D_6__uncultured bacterium	0.92	k__Bacteria;p__Proteobacteria;c__Alphaproteobacteria;o__Rhodospirillales;f__Rhodospirillaceae;g__;s__	1
OTU_12979	AOA-c	1e-06	0.86	4.23409e-06	D_0__Bacteria;D_1__Proteobacteria;D_2__Alphaproteobacteria;D_3__Rhodospirillales;D_4__KCM-B-60;D_5__uncultured bacterium;D_6__uncultured bacterium	0.91	k__Bacteria;p__Proteobacteria;c__Alphaproteobacteria;o__Rhodospirillales;f__Rhodospirillaceae	0.76
OTU_10915	AOA-c	1e-06	0.71	4.23409e-06	D_0__Bacteria;D_1__Proteobacteria;D_2__Alphaproteobacteria;D_3__Rhodospirillales;D_4__Rhodospirillaceae	0.76	k__Bacteria;p__Proteobacteria;c__Alphaproteobacteria;o__Rhodospirillales;f__Rhodospirillaceae;g__;s__	0.69
OTU_13043	AOA-c	0.000464	0.49	0.000989809	D_0__Bacteria;D_1__Proteobacteria;D_2__Alphaproteobacteria;D_3__Rhodospirillales;D_4__Rhodospirillaceae;D_5__Defluviicoccus;D_6__Defluviicoccus vanus	0.94	k__Bacteria;p__Proteobacteria;c__Alphaproteobacteria;o__Rhodospirillales;f__Rhodospirillaceae;g__Defluviicoccus;s__vanus	0.97
OTU_10963	AOA-c	1e-06	0.69	4.23409e-06	D_0__Bacteria;D_1__Proteobacteria;D_2__Alphaproteobacteria;D_3__Rhodospirillales;D_4__Rhodospirillaceae;D_5__Defluviicoccus;D_6__uncultured proteobacterium	0.97	k__Bacteria;p__Proteobacteria;c__Alphaproteobacteria;o__Rhodospirillales;f__Rhodospirillaceae;g__;s__	0.75
OTU_3999	AOA-c	1e-06	0.8	4.23409e-06	D_0__Bacteria;D_1__Proteobacteria;D_2__Alphaproteobacteria;D_3__Rhodospirillales;D_4__Rhodospirillaceae;D_5__Defluviicoccus;D_6__uncultured Roseospira sp.	0.58	k__Bacteria;p__Proteobacteria;c__Alphaproteobacteria;o__Rhodospirillales;f__Rhodospirillaceae;g__;s__	0.87
OTU_6955	AOA-c	9.6e-05	0.51	0.00024385	D_0__Bacteria;D_1__Proteobacteria;D_2__Alphaproteobacteria;D_3__Rhodospirillales;D_4__Rhodospirillaceae;D_5__Dongia;D_6__uncultured alpha proteobacterium	0.81	k__Bacteria;p__Proteobacteria;c__Alphaproteobacteria;o__Rhodospirillales;f__Rhodospirillaceae;g__Dongia;s__mobilis	0.64
OTU_10932	AOA-c	1e-06	0.68	4.23409e-06	D_0__Bacteria;D_1__Proteobacteria;D_2__Alphaproteobacteria;D_3__Rhodospirillales;D_4__Rhodospirillaceae;D_5__Elstera;D_6__uncultured bacterium	1	k__Bacteria;p__Proteobacteria;c__Alphaproteobacteria;o__Rhodospirillales;f__Rhodospirillaceae;g__;s__	0.72
OTU_3502	AOA-c	1e-06	0.89	4.23409e-06	D_0__Bacteria;D_1__Proteobacteria;D_2__Alphaproteobacteria;D_3__Rhodospirillales;D_4__Rhodospirillaceae;D_5__Elstera;D_6__uncultured bacterium	0.99	k__Bacteria;p__Proteobacteria;c__Alphaproteobacteria;o__Rhodospirillales;f__Rhodospirillaceae;g__;s__	0.87
OTU_6997	AOA-c	2e-06	0.55	7.69339e-06	D_0__Bacteria;D_1__Proteobacteria;D_2__Alphaproteobacteria;D_3__Rhodospirillales;D_4__Rhodospirillaceae;D_5__Telmatospirillum	0.78	k__Bacteria;p__Proteobacteria;c__Alphaproteobacteria;o__Rhodospirillales;f__Rhodospirillaceae;g__Telmatospirillum;s__	0.59
OTU_11782	AOA-c	0.000262	0.47	0.000593442	D_0__Bacteria;D_1__Proteobacteria;D_2__Alphaproteobacteria;D_3__Rhodospirillales;D_4__Rhodospirillaceae;D_5__Telmatospirillum;D_6__bacterium enrichment culture clone SBIb49	0.51	k__Bacteria;p__Proteobacteria;c__Alphaproteobacteria;o__Rhodospirillales;f__Rhodospirillaceae;g__Telmatospirillum;s__siberiense	1
OTU_8044	AOA-c	0.000214	0.44	0.000494703	D_0__Bacteria;D_1__Proteobacteria;D_2__Alphaproteobacteria;D_3__Rhodospirillales;D_4__Rhodospirillaceae;D_5__uncultured	0.59	k__Bacteria;p__Proteobacteria;c__Alphaproteobacteria;o__Rhodospirillales;f__Rhodospirillaceae;g__;s__	0.98
OTU_11854	AOA-c	1e-06	0.63	4.23409e-06	D_0__Bacteria;D_1__Proteobacteria;D_2__Alphaproteobacteria;D_3__Rhodospirillales;D_4__Rhodospirillaceae;D_5__uncultured;D_6__uncultured eubacterium WD229	0.52	k__Bacteria;p__Proteobacteria;c__Alphaproteobacteria;o__Rhodospirillales;f__Rhodospirillaceae;g__Telmatospirillum;s__	0.98
OTU_6974	AOA-c	1e-06	0.69	4.23409e-06	D_0__Bacteria;D_1__Proteobacteria;D_2__Alphaproteobacteria;D_3__Rhodospirillales;D_4__Rhodospirillaceae;D_5__uncultured;D_6__uncultured soil bacterium	0.85	k__Bacteria;p__Proteobacteria;c__Alphaproteobacteria;o__BD7-3;f__;g__;s__	0.97
OTU_10644	AOA-c	7e-06	0.56	2.33724e-05	D_0__Bacteria;D_1__Proteobacteria;D_2__Alphaproteobacteria;D_3__Rhodospirillales;D_4__Rhodospirillales Incertae Sedis;D_5__Candidatus Alysiosphaera	0.89	k__Bacteria;p__Proteobacteria;c__Alphaproteobacteria;o__Rhodospirillales;f__;g__;s__	1
OTU_11268	AOA-c	6e-06	0.61	2.02922e-05	D_0__Bacteria;D_1__Proteobacteria;D_2__Alphaproteobacteria;D_3__Rickettsiales;D_4__Rickettsiales Incertae Sedis;D_5__Candidatus Odyssella;D_6__uncultured bacterium	1	k__Bacteria;p__Proteobacteria;c__Alphaproteobacteria;o__Rickettsiales;f__;g__;s__	1
OTU_9751	AOA-c	0.000273	0.44	0.000616469	D_0__Bacteria;D_1__Proteobacteria;D_2__Alphaproteobacteria;D_3__Rickettsiales;D_4__Rickettsiales Incertae Sedis;D_5__Candidatus Odyssella;D_6__uncultured Candidatus Odyssella sp.	0.56	k__Bacteria;p__Proteobacteria;c__Alphaproteobacteria;o__Rickettsiales;f__;g__;s__	0.97
OTU_13020	AOA-c	1e-06	0.73	4.23409e-06	D_0__Bacteria;D_1__Proteobacteria;D_2__Alphaproteobacteria;D_3__Rickettsiales;D_4__SM2D12;D_5__uncultured alpha proteobacterium;D_6__uncultured alpha proteobacterium	0.64	k__Bacteria;p__Proteobacteria;c__Alphaproteobacteria	1
OTU_11308	AOA-c	1e-06	0.69	4.23409e-06	D_0__Bacteria;D_1__Proteobacteria;D_2__Alphaproteobacteria;D_3__Rickettsiales;D_4__SM2D12;D_5__uncultured bacterium;D_6__uncultured bacterium	0.8	k__Bacteria;p__Proteobacteria;c__Alphaproteobacteria;o__;f__;g__;s__	0.68
OTU_5106	AOA-c	1e-06	0.9	4.23409e-06	D_0__Bacteria;D_1__Proteobacteria;D_2__Alphaproteobacteria;D_3__Rickettsiales;D_4__TK34;D_5__uncultured bacterium;D_6__uncultured bacterium	0.72	k__Bacteria;p__Proteobacteria;c__Alphaproteobacteria;o__Rhodospirillales;f__Rhodospirillaceae;g__;s__	0.6
OTU_13154	AOA-c	2e-06	0.52	7.69339e-06	D_0__Bacteria;D_1__Proteobacteria;D_2__Alphaproteobacteria;D_3__Rickettsiales;D_4__uncultured;D_5__uncultured alpha proteobacterium;D_6__uncultured alpha proteobacterium	0.98	k__Bacteria;p__Proteobacteria;c__Alphaproteobacteria;o__Rickettsiales;f__;g__;s__	0.67
OTU_3759	AOA-c	1e-06	0.71	4.23409e-06	D_0__Bacteria;D_1__Proteobacteria;D_2__ARKDMS-49;D_3__uncultured proteobacterium;D_4__uncultured proteobacterium;D_5__uncultured proteobacterium;D_6__uncultured proteobacterium	0.89	k__Bacteria;p__Proteobacteria;c__Deltaproteobacteria;o__Myxococcales;f__;g__;s__	0.96
OTU_11663	AOA-c	0.000327	0.38	0.000724739	D_0__Bacteria;D_1__Proteobacteria;D_2__Betaproteobacteria	0.97	k__Bacteria;p__Proteobacteria;c__Betaproteobacteria;o__;f__;g__;s__	0.65
OTU_2118	AOA-c	1e-06	0.73	4.23409e-06	D_0__Bacteria;D_1__Proteobacteria;D_2__Betaproteobacteria	1	k__Bacteria;p__Proteobacteria;c__Betaproteobacteria;o__;f__;g__;s__	0.96
OTU_3042	AOA-c	1e-06	0.6	4.23409e-06	D_0__Bacteria;D_1__Proteobacteria;D_2__Betaproteobacteria	1	k__Bacteria;p__Proteobacteria;c__Betaproteobacteria	1
OTU_3382	AOA-c	6.6e-05	0.45	0.000173829	D_0__Bacteria;D_1__Proteobacteria;D_2__Betaproteobacteria	0.94	k__Bacteria;p__Proteobacteria;c__Betaproteobacteria	0.9
OTU_4602	AOA-c	3e-06	0.57	1.09567e-05	D_0__Bacteria;D_1__Proteobacteria;D_2__Betaproteobacteria	1	k__Bacteria;p__Proteobacteria;c__Betaproteobacteria;o__;f__;g__;s__	0.71
OTU_390	AOA-c	1.6e-05	0.63	4.86071e-05	D_0__Bacteria;D_1__Proteobacteria;D_2__Betaproteobacteria;D_3__B1-7BS;D_4__uncultured bacterium;D_5__uncultured bacterium;D_6__uncultured bacterium	1	k__Bacteria;p__Proteobacteria;c__Betaproteobacteria;o__;f__;g__;s__	0.98
OTU_5726	AOA-c	2e-06	0.6	7.69339e-06	D_0__Bacteria;D_1__Proteobacteria;D_2__Betaproteobacteria;D_3__Burkholderiales;D_4__Alcaligenaceae;D_5__uncultured;D_6__uncultured bacterium	0.53	k__Bacteria;p__Proteobacteria;c__Betaproteobacteria;o__Burkholderiales;f__Alcaligenaceae;g__;s__	0.66
OTU_10641	AOA-c	1e-06	0.52	4.23409e-06	D_0__Bacteria;D_1__Proteobacteria;D_2__Betaproteobacteria;D_3__Burkholderiales;D_4__Burkholderiaceae;D_5__Chitinimonas;D_6__uncultured bacterium	0.51	k__Bacteria;p__Proteobacteria;c__Betaproteobacteria;o__Neisseriales;f__Neisseriaceae;g__Chitinimonas	0.52
OTU_3420	AOA-c	1e-06	0.61	4.23409e-06	D_0__Bacteria;D_1__Proteobacteria;D_2__Betaproteobacteria;D_3__Burkholderiales;D_4__Burkholderiaceae;D_5__Lautropia	0.62	k__Bacteria;p__Proteobacteria;c__Betaproteobacteria;o__Burkholderiales;f__;g__;s__	0.68
OTU_3487	AOA-c	2.3e-05	0.57	6.73342e-05	D_0__Bacteria;D_1__Proteobacteria;D_2__Betaproteobacteria;D_3__Burkholderiales;D_4__Burkholderiaceae;D_5__Limnobacter;D_6__uncultured beta proteobacterium	0.63	k__Bacteria;p__Proteobacteria;c__Betaproteobacteria;o__Burkholderiales;f__;g__;s__	0.86
OTU_2624	AOA-c	1e-06	0.71	4.23409e-06	D_0__Bacteria;D_1__Proteobacteria;D_2__Betaproteobacteria;D_3__Burkholderiales;D_4__Comamonadaceae;D_5__Ideonella;D_6__uncultured beta proteobacterium	0.53	k__Bacteria;p__Proteobacteria;c__Betaproteobacteria;o__Burkholderiales;f__Comamonadaceae;g__Rubrivivax;s__gelatinosus	0.98
OTU_8844	AOA-c	2e-06	0.59	7.69339e-06	D_0__Bacteria;D_1__Proteobacteria;D_2__Betaproteobacteria;D_3__Burkholderiales;D_4__Oxalobacteraceae;D_5__Undibacterium	0.56	k__Bacteria;p__Proteobacteria;c__Betaproteobacteria;o__Burkholderiales;f__Oxalobacteraceae;g__;s__	0.9
OTU_1768	AOA-c	1e-06	0.52	4.23409e-06	D_0__Bacteria;D_1__Proteobacteria;D_2__Betaproteobacteria;D_3__Methylophilales;D_4__Methylophilaceae	0.55	k__Bacteria;p__Proteobacteria;c__Betaproteobacteria	1
OTU_720	AOA-c	1e-06	0.66	4.23409e-06	D_0__Bacteria;D_1__Proteobacteria;D_2__Betaproteobacteria;D_3__Methylophilales;D_4__Methylophilaceae;D_5__uncultured	0.66	k__Bacteria;p__Proteobacteria;c__Betaproteobacteria;o__Methylophilales;f__Methylophilaceae;g__;s__	0.93
OTU_13151	AOA-c	2e-06	0.65	7.69339e-06	D_0__Bacteria;D_1__Proteobacteria;D_2__Betaproteobacteria;D_3__Methylophilales;D_4__Methylophilaceae;D_5__uncultured;D_6__uncultured bacterium	0.71	k__Bacteria;p__Proteobacteria;c__Betaproteobacteria;o__Methylophilales;f__Methylophilaceae;g__;s__	0.58
OTU_1335	AOA-c	1.3e-05	0.64	4.03713e-05	D_0__Bacteria;D_1__Proteobacteria;D_2__Betaproteobacteria;D_3__Nitrosomonadales;D_4__Gallionellaceae;D_5__Sideroxydans;D_6__uncultured beta proteobacterium	0.83	k__Bacteria;p__Proteobacteria;c__Betaproteobacteria;o__SBla14;f__;g__;s__	0.99
OTU_10628	AOA-c	1e-06	0.58	4.23409e-06	D_0__Bacteria;D_1__Proteobacteria;D_2__Betaproteobacteria;D_3__Nitrosomonadales;D_4__Nitrosomonadaceae;D_5__uncultured	1	k__Bacteria;p__Proteobacteria;c__Betaproteobacteria;o__MND1;f__;g__;s__	1
OTU_1695	AOA-c	1e-06	0.66	4.23409e-06	D_0__Bacteria;D_1__Proteobacteria;D_2__Betaproteobacteria;D_3__Nitrosomonadales;D_4__Nitrosomonadaceae;D_5__uncultured	0.77	k__Bacteria;p__Proteobacteria;c__Betaproteobacteria;o__;f__;g__;s__	0.81
OTU_1991	AOA-c	1e-06	0.74	4.23409e-06	D_0__Bacteria;D_1__Proteobacteria;D_2__Betaproteobacteria;D_3__Nitrosomonadales;D_4__Nitrosomonadaceae;D_5__uncultured	0.98	k__Bacteria;p__Proteobacteria;c__Betaproteobacteria;o__Ellin6067;f__;g__;s__	0.95
OTU_2135	AOA-c	0.000385	0.45	0.000840249	D_0__Bacteria;D_1__Proteobacteria;D_2__Betaproteobacteria;D_3__Nitrosomonadales;D_4__Nitrosomonadaceae;D_5__uncultured	0.83	k__Bacteria;p__Proteobacteria;c__Betaproteobacteria;o__;f__;g__;s__	0.93
OTU_2815	AOA-c	1e-06	0.89	4.23409e-06	D_0__Bacteria;D_1__Proteobacteria;D_2__Betaproteobacteria;D_3__Nitrosomonadales;D_4__Nitrosomonadaceae;D_5__uncultured	1	k__Bacteria;p__Proteobacteria;c__Betaproteobacteria;o__MND1;f__;g__;s__	1
OTU_343	AOA-c	1e-06	0.79	4.23409e-06	D_0__Bacteria;D_1__Proteobacteria;D_2__Betaproteobacteria;D_3__Nitrosomonadales;D_4__Nitrosomonadaceae;D_5__uncultured	0.95	k__Bacteria;p__Proteobacteria;c__Betaproteobacteria;o__;f__;g__;s__	0.91
OTU_3519	AOA-c	1e-06	0.89	4.23409e-06	D_0__Bacteria;D_1__Proteobacteria;D_2__Betaproteobacteria;D_3__Nitrosomonadales;D_4__Nitrosomonadaceae;D_5__uncultured	0.74	k__Bacteria;p__Proteobacteria;c__Betaproteobacteria;o__;f__;g__;s__	0.98
OTU_5831	AOA-c	1e-06	0.67	4.23409e-06	D_0__Bacteria;D_1__Proteobacteria;D_2__Betaproteobacteria;D_3__Nitrosomonadales;D_4__Nitrosomonadaceae;D_5__uncultured	0.77	k__Bacteria;p__Proteobacteria;c__Betaproteobacteria;o__;f__;g__;s__	0.98
OTU_687	AOA-c	1e-06	0.91	4.23409e-06	D_0__Bacteria;D_1__Proteobacteria;D_2__Betaproteobacteria;D_3__Nitrosomonadales;D_4__Nitrosomonadaceae;D_5__uncultured	1	k__Bacteria;p__Proteobacteria;c__Betaproteobacteria;o__MND1;f__;g__;s__	0.99
OTU_9097	AOA-c	1e-06	0.77	4.23409e-06	D_0__Bacteria;D_1__Proteobacteria;D_2__Betaproteobacteria;D_3__Nitrosomonadales;D_4__Nitrosomonadaceae;D_5__uncultured	0.93	k__Bacteria;p__Proteobacteria;c__Betaproteobacteria;o__MND1;f__;g__;s__	0.94
OTU_6163	AOA-c	1e-06	0.78	4.23409e-06	D_0__Bacteria;D_1__Proteobacteria;D_2__Betaproteobacteria;D_3__Nitrosomonadales;D_4__Nitrosomonadaceae;D_5__uncultured alpha proteobacterium;D_6__uncultured alpha proteobacterium	1	k__Bacteria;p__Proteobacteria;c__Betaproteobacteria;o__;f__;g__;s__	0.77
OTU_6787	AOA-c	1e-06	0.61	4.23409e-06	D_0__Bacteria;D_1__Proteobacteria;D_2__Betaproteobacteria;D_3__Nitrosomonadales;D_4__Nitrosomonadaceae;D_5__uncultured;D_6__uncultured bacterium	0.52	k__Bacteria;p__Proteobacteria;c__Betaproteobacteria;o__;f__;g__;s__	0.68
OTU_6946	AOA-c	1e-06	0.87	4.23409e-06	D_0__Bacteria;D_1__Proteobacteria;D_2__Betaproteobacteria;D_3__Nitrosomonadales;D_4__Nitrosomonadaceae;D_5__uncultured;D_6__uncultured bacterium	0.67	k__Bacteria;p__Proteobacteria;c__Betaproteobacteria;o__MND1;f__;g__;s__	1
OTU_1527	AOA-c	1e-06	0.81	4.23409e-06	D_0__Bacteria;D_1__Proteobacteria;D_2__Betaproteobacteria;D_3__Nitrosomonadales;D_4__Nitrosomonadaceae;D_5__uncultured;D_6__uncultured beta proteobacterium	0.6	k__Bacteria;p__Proteobacteria;c__Betaproteobacteria;o__;f__;g__;s__	0.97
OTU_2553	AOA-c	2e-06	0.64	7.69339e-06	D_0__Bacteria;D_1__Proteobacteria;D_2__Betaproteobacteria;D_3__Nitrosomonadales;D_4__Nitrosomonadaceae;D_5__uncultured;D_6__uncultured beta proteobacterium	0.68	k__Bacteria;p__Proteobacteria;c__Betaproteobacteria;o__;f__;g__;s__	0.88
OTU_7876	AOA-c	1e-06	0.68	4.23409e-06	D_0__Bacteria;D_1__Proteobacteria;D_2__Betaproteobacteria;D_3__Nitrosomonadales;D_4__Nitrosomonadaceae;D_5__uncultured;D_6__uncultured beta proteobacterium	0.52	k__Bacteria;p__Proteobacteria;c__Betaproteobacteria;o__;f__;g__;s__	0.97
OTU_898	AOA-c	1e-06	0.89	4.23409e-06	D_0__Bacteria;D_1__Proteobacteria;D_2__Betaproteobacteria;D_3__Nitrosomonadales;D_4__Nitrosomonadaceae;D_5__uncultured;D_6__uncultured beta proteobacterium	0.8	k__Bacteria;p__Proteobacteria;c__Betaproteobacteria;o__MND1;f__;g__;s__	1
OTU_1498	AOA-c	1e-06	0.76	4.23409e-06	D_0__Bacteria;D_1__Proteobacteria;D_2__Betaproteobacteria;D_3__Nitrosomonadales;D_4__Nitrosomonadaceae;D_5__uncultured;D_6__uncultured Burkholderiaceae bacterium	0.66	k__Bacteria;p__Proteobacteria;c__Betaproteobacteria;o__MND1;f__;g__;s__	1
OTU_4080	AOA-c	1e-06	0.78	4.23409e-06	D_0__Bacteria;D_1__Proteobacteria;D_2__Betaproteobacteria;D_3__Nitrosomonadales;D_4__Nitrosomonadaceae;D_5__uncultured;D_6__uncultured Burkholderiaceae bacterium	0.81	k__Bacteria;p__Proteobacteria;c__Betaproteobacteria;o__MND1;f__;g__;s__	1
OTU_870	AOA-c	1e-06	0.98	4.23409e-06	D_0__Bacteria;D_1__Proteobacteria;D_2__Betaproteobacteria;D_3__Nitrosomonadales;D_4__Nitrosomonadaceae;D_5__uncultured;D_6__uncultured Burkholderiaceae bacterium	0.98	k__Bacteria;p__Proteobacteria;c__Betaproteobacteria;o__MND1;f__;g__;s__	1
OTU_1582	AOA-c	1e-06	0.71	4.23409e-06	D_0__Bacteria;D_1__Proteobacteria;D_2__Betaproteobacteria;D_3__Nitrosomonadales;D_4__Nitrosomonadaceae;D_5__uncultured;D_6__uncultured Burkholderiales bacterium	0.51	k__Bacteria;p__Proteobacteria;c__Betaproteobacteria;o__;f__;g__;s__	1
OTU_4292	AOA-c	1e-06	0.61	4.23409e-06	D_0__Bacteria;D_1__Proteobacteria;D_2__Betaproteobacteria;D_3__Nitrosomonadales;D_4__Nitrosomonadaceae;D_5__uncultured;D_6__uncultured Burkholderiales bacterium	0.71	k__Bacteria;p__Proteobacteria;c__Betaproteobacteria;o__MND1;f__;g__;s__	1
OTU_11582	AOA-c	0.000223	0.47	0.000513149	D_0__Bacteria;D_1__Proteobacteria;D_2__Betaproteobacteria;D_3__Nitrosomonadales;D_4__Nitrosomonadaceae;D_5__uncultured;D_6__uncultured delta proteobacterium	0.59	k__Bacteria;p__Proteobacteria;c__Betaproteobacteria;o__Ellin6067;f__;g__;s__	1
OTU_2479	AOA-c	1e-06	0.77	4.23409e-06	D_0__Bacteria;D_1__Proteobacteria;D_2__Betaproteobacteria;D_3__Nitrosomonadales;D_4__Nitrosomonadaceae;D_5__uncultured;D_6__uncultured Green Bay ferromanganous micronodule bacterium MNC9	0.99	k__Bacteria;p__Proteobacteria;c__Betaproteobacteria;o__;f__;g__;s__	1
OTU_954	AOA-c	1e-06	0.91	4.23409e-06	D_0__Bacteria;D_1__Proteobacteria;D_2__Betaproteobacteria;D_3__Nitrosomonadales;D_4__Nitrosomonadaceae;D_5__uncultured;D_6__uncultured Nitrosomonadaceae bacterium	0.95	k__Bacteria;p__Proteobacteria;c__Betaproteobacteria;o__;f__;g__;s__	1
OTU_11595	AOA-c	7e-06	0.66	2.33724e-05	D_0__Bacteria;D_1__Proteobacteria;D_2__Betaproteobacteria;D_3__Nitrosomonadales;D_4__Nitrosomonadaceae;D_5__uncultured;D_6__uncultured Oxalobacteraceae bacterium	0.63	k__Bacteria;p__Proteobacteria;c__Betaproteobacteria;o__Ellin6067;f__;g__;s__	1
OTU_2273	AOA-c	1e-06	0.76	4.23409e-06	D_0__Bacteria;D_1__Proteobacteria;D_2__Betaproteobacteria;D_3__Nitrosomonadales;D_4__Nitrosomonadaceae;D_5__uncultured;D_6__uncultured Oxalobacteraceae bacterium	0.92	k__Bacteria;p__Proteobacteria;c__Betaproteobacteria;o__Ellin6067;f__;g__;s__	1
OTU_597	AOA-c	1e-06	0.93	4.23409e-06	D_0__Bacteria;D_1__Proteobacteria;D_2__Betaproteobacteria;D_3__Nitrosomonadales;D_4__Nitrosomonadaceae;D_5__uncultured;D_6__uncultured Oxalobacteraceae bacterium	0.97	k__Bacteria;p__Proteobacteria;c__Betaproteobacteria;o__Ellin6067;f__;g__;s__	1
OTU_1035	AOA-c	1e-06	0.85	4.23409e-06	D_0__Bacteria;D_1__Proteobacteria;D_2__Betaproteobacteria;D_3__Nitrosomonadales;D_4__Nitrosomonadaceae;D_5__uncultured;D_6__uncultured Rhodocyclaceae bacterium	0.87	k__Bacteria;p__Proteobacteria;c__Betaproteobacteria;o__;f__;g__;s__	0.97
OTU_531	AOA-c	1e-06	0.83	4.23409e-06	D_0__Bacteria;D_1__Proteobacteria;D_2__Betaproteobacteria;D_3__Rhodocyclales;D_4__Rhodocyclaceae	0.73	k__Bacteria;p__Proteobacteria;c__Betaproteobacteria;o__;f__;g__;s__	0.5
OTU_1580	AOA-c	6.2e-05	0.45	0.000164465	D_0__Bacteria;D_1__Proteobacteria;D_2__Betaproteobacteria;D_3__SC-I-84	1	k__Bacteria;p__Proteobacteria;c__Betaproteobacteria;o__A21b;f__EB1003;g__;s__	1
OTU_6452	AOA-c	1e-06	0.75	4.23409e-06	D_0__Bacteria;D_1__Proteobacteria;D_2__Betaproteobacteria;D_3__SC-I-84	0.88	k__Bacteria;p__Proteobacteria;c__Betaproteobacteria;o__A21b;f__UD5;g__;s__	1
OTU_6790	AOA-c	2e-06	0.48	7.69339e-06	D_0__Bacteria;D_1__Proteobacteria;D_2__Betaproteobacteria;D_3__SC-I-84;D_4__uncultured bacterium;D_5__uncultured bacterium;D_6__uncultured bacterium	0.85	k__Bacteria;p__Proteobacteria;c__Betaproteobacteria;o__SC-I-84;f__;g__;s__	1
OTU_6911	AOA-c	0.000104	0.44	0.000260955	D_0__Bacteria;D_1__Proteobacteria;D_2__Betaproteobacteria;D_3__SC-I-84;D_4__uncultured bacterium;D_5__uncultured bacterium;D_6__uncultured bacterium	0.78	k__Bacteria;p__Proteobacteria;c__Betaproteobacteria;o__SC-I-84;f__;g__;s__	1
OTU_7534	AOA-c	6.1e-05	0.49	0.000162189	D_0__Bacteria;D_1__Proteobacteria;D_2__Betaproteobacteria;D_3__SC-I-84;D_4__uncultured bacterium;D_5__uncultured bacterium;D_6__uncultured bacterium	0.67	k__Bacteria;p__Proteobacteria;c__Betaproteobacteria;o__SC-I-84;f__;g__;s__	0.99
OTU_8294	AOA-c	1e-06	0.72	4.23409e-06	D_0__Bacteria;D_1__Proteobacteria;D_2__Betaproteobacteria;D_3__SC-I-84;D_4__uncultured beta proteobacterium;D_5__uncultured beta proteobacterium;D_6__uncultured beta proteobacterium	0.94	k__Bacteria;p__Proteobacteria;c__Betaproteobacteria;o__A21b;f__EB1003;g__;s__	1
OTU_3360	AOA-c	0.000107	0.52	0.000267521	D_0__Bacteria;D_1__Proteobacteria;D_2__Betaproteobacteria;D_3__SC-I-84;D_4__uncultured Burkholderia sp.;D_5__uncultured Burkholderia sp.;D_6__uncultured Burkholderia sp.	0.57	k__Bacteria;p__Proteobacteria;c__Betaproteobacteria;o__A21b;f__EB1003;g__;s__	0.98
OTU_4058	AOA-c	1e-06	0.83	4.23409e-06	D_0__Bacteria;D_1__Proteobacteria;D_2__Betaproteobacteria;D_3__SC-I-84;D_4__uncultured delta proteobacterium;D_5__uncultured delta proteobacterium;D_6__uncultured delta proteobacterium	0.63	k__Bacteria;p__Proteobacteria;c__Betaproteobacteria;o__A21b;f__UD5;g__;s__	1
OTU_10696	AOA-c	1e-06	0.68	4.23409e-06	D_0__Bacteria;D_1__Proteobacteria;D_2__Deltaproteobacteria	0.82	k__Bacteria;p__Proteobacteria;c__Deltaproteobacteria;o__FAC87;f__;g__;s__	1
OTU_11305	AOA-c	5e-06	0.52	1.72584e-05	D_0__Bacteria;D_1__Proteobacteria;D_2__Deltaproteobacteria	0.79	k__Bacteria;p__Proteobacteria;c__Deltaproteobacteria	0.77
OTU_12783	AOA-c	0.000166	0.44	0.000394105	D_0__Bacteria;D_1__Proteobacteria;D_2__Deltaproteobacteria	0.66	k__Bacteria;p__Proteobacteria;c__Deltaproteobacteria	0.79
OTU_6774	AOA-c	1e-06	0.55	4.23409e-06	D_0__Bacteria;D_1__Proteobacteria;D_2__Deltaproteobacteria	0.91	k__Bacteria;p__Proteobacteria;c__Deltaproteobacteria;o__;f__;g__;s__	0.5
OTU_4082	AOA-c	5e-06	0.56	1.72584e-05	D_0__Bacteria;D_1__Proteobacteria;D_2__Deltaproteobacteria;D_3__Bdellovibrionales;D_4__Bacteriovoracaceae;D_5__Bacteriovorax	0.75	k__Bacteria;p__Proteobacteria;c__Deltaproteobacteria;o__Bdellovibrionales;f__Bacteriovoracaceae;g__;s__	0.6
OTU_10065	AOA-c	1e-06	0.65	4.23409e-06	D_0__Bacteria;D_1__Proteobacteria;D_2__Deltaproteobacteria;D_3__Bdellovibrionales;D_4__Bdellovibrionaceae;D_5__Bdellovibrio;D_6__uncultured bacterium	0.97	k__Bacteria;p__Proteobacteria;c__Deltaproteobacteria;o__Bdellovibrionales;f__Bdellovibrionaceae;g__Bdellovibrio;s__	1
OTU_11312	AOA-c	1e-06	0.6	4.23409e-06	D_0__Bacteria;D_1__Proteobacteria;D_2__Deltaproteobacteria;D_3__Bdellovibrionales;D_4__Bdellovibrionaceae;D_5__Bdellovibrio;D_6__uncultured bacterium	0.97	k__Bacteria;p__Proteobacteria;c__Deltaproteobacteria;o__Bdellovibrionales;f__Bdellovibrionaceae;g__Bdellovibrio;s__	1
OTU_12696	AOA-c	2e-06	0.57	7.69339e-06	D_0__Bacteria;D_1__Proteobacteria;D_2__Deltaproteobacteria;D_3__Bdellovibrionales;D_4__Bdellovibrionaceae;D_5__Bdellovibrio;D_6__uncultured bacterium	0.52	k__Bacteria;p__Proteobacteria;c__Deltaproteobacteria;o__Bdellovibrionales;f__Bdellovibrionaceae;g__Bdellovibrio;s__	1
OTU_12850	AOA-c	0.000121	0.4	0.000297961	D_0__Bacteria;D_1__Proteobacteria;D_2__Deltaproteobacteria;D_3__Bdellovibrionales;D_4__Bdellovibrionaceae;D_5__Bdellovibrio;D_6__uncultured bacterium	0.72	k__Bacteria;p__Proteobacteria;c__Deltaproteobacteria;o__Bdellovibrionales;f__Bdellovibrionaceae;g__Bdellovibrio;s__	0.87
OTU_4914	AOA-c	1e-06	0.63	4.23409e-06	D_0__Bacteria;D_1__Proteobacteria;D_2__Deltaproteobacteria;D_3__Bdellovibrionales;D_4__Bdellovibrionaceae;D_5__Bdellovibrio;D_6__uncultured bacterium	0.96	k__Bacteria;p__Proteobacteria;c__Deltaproteobacteria;o__Bdellovibrionales;f__Bdellovibrionaceae;g__Bdellovibrio;s__	1
OTU_6273	AOA-c	0.000433	0.46	0.000932381	D_0__Bacteria;D_1__Proteobacteria;D_2__Deltaproteobacteria;D_3__Bdellovibrionales;D_4__Bdellovibrionaceae;D_5__Bdellovibrio;D_6__uncultured bacterium	0.81	k__Bacteria;p__Proteobacteria;c__Deltaproteobacteria;o__Bdellovibrionales;f__Bdellovibrionaceae;g__Bdellovibrio;s__	0.98
OTU_6764	AOA-c	0.000105	0.48	0.000263254	D_0__Bacteria;D_1__Proteobacteria;D_2__Deltaproteobacteria;D_3__Bdellovibrionales;D_4__Bdellovibrionaceae;D_5__Bdellovibrio;D_6__uncultured bacterium	1	k__Bacteria;p__Proteobacteria;c__Deltaproteobacteria;o__Bdellovibrionales;f__Bdellovibrionaceae;g__Bdellovibrio;s__	1
OTU_6978	AOA-c	4e-06	0.57	1.42166e-05	D_0__Bacteria;D_1__Proteobacteria;D_2__Deltaproteobacteria;D_3__Bdellovibrionales;D_4__Bdellovibrionaceae;D_5__Bdellovibrio;D_6__uncultured bacterium	0.69	k__Bacteria;p__Proteobacteria;c__Deltaproteobacteria;o__Bdellovibrionales;f__Bdellovibrionaceae;g__Bdellovibrio;s__	0.96
OTU_9794	AOA-c	0.000167	0.45	0.000396404	D_0__Bacteria;D_1__Proteobacteria;D_2__Deltaproteobacteria;D_3__Bdellovibrionales;D_4__Bdellovibrionaceae;D_5__Bdellovibrio;D_6__uncultured bacterium	0.61	k__Bacteria;p__Proteobacteria;c__Deltaproteobacteria;o__Bdellovibrionales;f__Bdellovibrionaceae;g__Bdellovibrio;s__	0.97
OTU_9890	AOA-c	3e-06	0.64	1.09567e-05	D_0__Bacteria;D_1__Proteobacteria;D_2__Deltaproteobacteria;D_3__Bdellovibrionales;D_4__Bdellovibrionaceae;D_5__Bdellovibrio;D_6__uncultured bacterium	0.92	k__Bacteria;p__Proteobacteria;c__Deltaproteobacteria;o__Bdellovibrionales;f__Bdellovibrionaceae;g__Bdellovibrio;s__	1
OTU_11299	AOA-c	1e-06	0.58	4.23409e-06	D_0__Bacteria;D_1__Proteobacteria;D_2__Deltaproteobacteria;D_3__Bdellovibrionales;D_4__Bdellovibrionaceae;D_5__Bdellovibrio;D_6__uncultured soil bacterium	0.86	k__Bacteria;p__Proteobacteria;c__Deltaproteobacteria;o__Bdellovibrionales;f__Bdellovibrionaceae;g__Bdellovibrio;s__	1
OTU_11706	AOA-c	1e-06	0.61	4.23409e-06	D_0__Bacteria;D_1__Proteobacteria;D_2__Deltaproteobacteria;D_3__Bdellovibrionales;D_4__Bdellovibrionaceae;D_5__OM27 clade;D_6__uncultured bacterium	0.96	k__Bacteria;p__Proteobacteria;c__Deltaproteobacteria;o__Myxococcales;f__OM27;g__;s__	1
OTU_11381	AOA-c	0.000302	0.39	0.000675043	D_0__Bacteria;D_1__Proteobacteria;D_2__Deltaproteobacteria;D_3__Desulfobacterales;D_4__Nitrospinaceae	0.51	k__Bacteria;p__GN04;c__MSB-5A5;o__;f__;g__;s__	0.97
OTU_10651	AOA-c	9e-06	0.49	2.91972e-05	D_0__Bacteria;D_1__Proteobacteria;D_2__Deltaproteobacteria;D_3__Desulfobacterales;D_4__Nitrospinaceae;D_5__Candidatus Entotheonella;D_6__uncultured bacterium	0.91	k__Bacteria;p__Proteobacteria;c__Deltaproteobacteria;o__[Entotheonellales];f__[Entotheonellaceae];g__;s__	1
OTU_2898	AOA-c	2e-06	0.57	7.69339e-06	D_0__Bacteria;D_1__Proteobacteria;D_2__Deltaproteobacteria;D_3__Desulfobacterales;D_4__Nitrospinaceae;D_5__Candidatus Entotheonella;D_6__uncultured bacterium	0.96	k__Bacteria;p__Proteobacteria;c__Deltaproteobacteria;o__[Entotheonellales];f__[Entotheonellaceae];g__;s__	1
OTU_4871	AOA-c	4e-06	0.57	1.42166e-05	D_0__Bacteria;D_1__Proteobacteria;D_2__Deltaproteobacteria;D_3__Desulfobacterales;D_4__Nitrospinaceae;D_5__Candidatus Entotheonella;D_6__uncultured bacterium	0.96	k__Bacteria;p__Proteobacteria;c__Deltaproteobacteria;o__[Entotheonellales];f__[Entotheonellaceae];g__;s__	1
OTU_6827	AOA-c	1e-06	0.63	4.23409e-06	D_0__Bacteria;D_1__Proteobacteria;D_2__Deltaproteobacteria;D_3__Desulfobacterales;D_4__Nitrospinaceae;D_5__Candidatus Entotheonella;D_6__uncultured bacterium	0.9	k__Bacteria;p__Proteobacteria;c__Deltaproteobacteria;o__[Entotheonellales];f__[Entotheonellaceae];g__;s__	1
OTU_7542	AOA-c	1e-06	0.67	4.23409e-06	D_0__Bacteria;D_1__Proteobacteria;D_2__Deltaproteobacteria;D_3__Desulfobacterales;D_4__Nitrospinaceae;D_5__Candidatus Entotheonella;D_6__uncultured bacterium	1	k__Bacteria;p__Proteobacteria;c__Deltaproteobacteria;o__[Entotheonellales];f__[Entotheonellaceae];g__;s__	1
OTU_7529	AOA-c	0.000339	0.43	0.000749221	D_0__Bacteria;D_1__Proteobacteria;D_2__Deltaproteobacteria;D_3__Desulfobacterales;D_4__Nitrospinaceae;D_5__uncultured;D_6__uncultured candidate division GN04 bacterium	0.98	k__Bacteria;p__GN04;c__5bav_B12;o__;f__;g__;s__	0.9
OTU_2491	AOA-c	2e-06	0.63	7.69339e-06	D_0__Bacteria;D_1__Proteobacteria;D_2__Deltaproteobacteria;D_3__Desulfurellales;D_4__Desulfurellaceae;D_5__uncultured	1	k__Bacteria;p__Proteobacteria;c__Deltaproteobacteria;o__Syntrophobacterales;f__Syntrophobacteraceae;g__;s__	0.99
OTU_3483	AOA-c	2.4e-05	0.53	6.99036e-05	D_0__Bacteria;D_1__Proteobacteria;D_2__Deltaproteobacteria;D_3__Desulfurellales;D_4__Desulfurellaceae;D_5__uncultured;D_6__uncultured bacterium	0.94	k__Bacteria;p__Proteobacteria;c__Deltaproteobacteria;o__Syntrophobacterales;f__Syntrophobacteraceae;g__;s__	0.98
OTU_3526	AOA-c	1e-06	0.67	4.23409e-06	D_0__Bacteria;D_1__Proteobacteria;D_2__Deltaproteobacteria;D_3__Desulfurellales;D_4__Desulfurellaceae;D_5__uncultured;D_6__uncultured bacterium	1	k__Bacteria;p__Proteobacteria;c__Deltaproteobacteria;o__Syntrophobacterales;f__Syntrophobacteraceae;g__;s__	1
OTU_4289	AOA-c	5e-06	0.51	1.72584e-05	D_0__Bacteria;D_1__Proteobacteria;D_2__Deltaproteobacteria;D_3__Desulfurellales;D_4__Desulfurellaceae;D_5__uncultured;D_6__uncultured bacterium	0.56	k__Bacteria;p__Proteobacteria;c__Deltaproteobacteria;o__Syntrophobacterales;f__Syntrophobacteraceae;g__;s__	1
OTU_6524	AOA-c	3e-06	0.52	1.09567e-05	D_0__Bacteria;D_1__Proteobacteria;D_2__Deltaproteobacteria;D_3__Desulfurellales;D_4__Desulfurellaceae;D_5__uncultured;D_6__uncultured bacterium	0.95	k__Bacteria;p__Proteobacteria;c__Deltaproteobacteria;o__Syntrophobacterales;f__Syntrophobacteraceae;g__;s__	1
OTU_10682	AOA-c	2e-06	0.61	7.69339e-06	D_0__Bacteria;D_1__Proteobacteria;D_2__Deltaproteobacteria;D_3__Desulfuromonadales;D_4__Geobacteraceae;D_5__Geobacter	0.62	k__Bacteria;p__Proteobacteria;c__Deltaproteobacteria;o__Desulfuromonadales;f__Geobacteraceae;g__Geobacter;s__	0.97
OTU_12312	AOA-c	3.5e-05	0.48	9.81014e-05	D_0__Bacteria;D_1__Proteobacteria;D_2__Deltaproteobacteria;D_3__Desulfuromonadales;D_4__Geobacteraceae;D_5__Geobacter	0.53	k__Bacteria;p__Proteobacteria;c__Deltaproteobacteria	0.67
OTU_3125	AOA-c	1.1e-05	0.57	3.48754e-05	D_0__Bacteria;D_1__Proteobacteria;D_2__Deltaproteobacteria;D_3__Desulfuromonadales;D_4__Geobacteraceae;D_5__Geobacter;D_6__uncultured bacterium	0.87	k__Bacteria;p__Proteobacteria;c__Deltaproteobacteria;o__Desulfuromonadales;f__Geobacteraceae;g__Geobacter;s__	1
OTU_3924	AOA-c	1e-06	0.75	4.23409e-06	D_0__Bacteria;D_1__Proteobacteria;D_2__Deltaproteobacteria;D_3__Desulfuromonadales;D_4__Geobacteraceae;D_5__Geobacter;D_6__uncultured bacterium	0.83	k__Bacteria;p__Proteobacteria;c__Deltaproteobacteria;o__Desulfuromonadales;f__Geobacteraceae;g__Geobacter;s__	0.99
OTU_4000	AOA-c	1e-06	0.69	4.23409e-06	D_0__Bacteria;D_1__Proteobacteria;D_2__Deltaproteobacteria;D_3__Desulfuromonadales;D_4__Geobacteraceae;D_5__Geobacter;D_6__uncultured bacterium	1	k__Bacteria;p__Proteobacteria;c__Deltaproteobacteria;o__Desulfuromonadales;f__Geobacteraceae;g__Geobacter;s__	1
OTU_11821	AOA-c	2e-06	0.57	7.69339e-06	D_0__Bacteria;D_1__Proteobacteria;D_2__Deltaproteobacteria;D_3__Desulfuromonadales;D_4__Geobacteraceae;D_5__Geobacter;D_6__uncultured deep-sea bacterium	0.61	k__Bacteria;p__Proteobacteria;c__Deltaproteobacteria;o__;f__;g__;s__	0.78
OTU_12699	AOA-c	3.9e-05	0.43	0.000108251	D_0__Bacteria;D_1__Proteobacteria;D_2__Deltaproteobacteria;D_3__Desulfuromonadales;D_4__Geobacteraceae;D_5__Geobacter;D_6__uncultured deep-sea bacterium	0.74	k__Bacteria;p__Proteobacteria;c__Deltaproteobacteria;o__;f__;g__;s__	0.84
OTU_13026	AOA-c	9e-06	0.44	2.91972e-05	D_0__Bacteria;D_1__Proteobacteria;D_2__Deltaproteobacteria;D_3__Desulfuromonadales;D_4__Geobacteraceae;D_5__Geobacter;D_6__uncultured deep-sea bacterium	0.62	k__Bacteria;p__Proteobacteria;c__Deltaproteobacteria	0.85
OTU_4583	AOA-c	1e-06	0.61	4.23409e-06	D_0__Bacteria;D_1__Proteobacteria;D_2__Deltaproteobacteria;D_3__Desulfuromonadales;D_4__Geobacteraceae;D_5__Geobacter;D_6__uncultured deep-sea bacterium	0.7	k__Bacteria;p__Proteobacteria;c__Deltaproteobacteria	0.91
OTU_1256	AOA-c	1e-06	0.78	4.23409e-06	D_0__Bacteria;D_1__Proteobacteria;D_2__Deltaproteobacteria;D_3__Desulfuromonadales;D_4__Geobacteraceae;D_5__Geobacter;D_6__uncultured Geobacteraceae bacterium	0.92	k__Bacteria;p__Proteobacteria;c__Deltaproteobacteria;o__Desulfuromonadales;f__Geobacteraceae;g__Geobacter;s__	1
OTU_8128	AOA-c	1e-06	0.71	4.23409e-06	D_0__Bacteria;D_1__Proteobacteria;D_2__Deltaproteobacteria;D_3__Desulfuromonadales;D_4__Geobacteraceae;D_5__Geobacter;D_6__uncultured Geobacteraceae bacterium	0.87	k__Bacteria;p__Proteobacteria;c__Deltaproteobacteria;o__Desulfuromonadales;f__Geobacteraceae;g__Geobacter;s__	0.94
OTU_10702	AOA-c	1e-06	0.71	4.23409e-06	D_0__Bacteria;D_1__Proteobacteria;D_2__Deltaproteobacteria;D_3__GR-WP33-30	0.86	k__Bacteria;p__Proteobacteria;c__Deltaproteobacteria;o__FAC87;f__;g__;s__	1
OTU_10881	AOA-c	1.3e-05	0.45	4.03713e-05	D_0__Bacteria;D_1__Proteobacteria;D_2__Deltaproteobacteria;D_3__GR-WP33-30	0.62	k__Bacteria;p__Proteobacteria;c__Deltaproteobacteria;o__FAC87;f__;g__;s__	0.98
OTU_10909	AOA-c	6.3e-05	0.43	0.000166801	D_0__Bacteria;D_1__Proteobacteria;D_2__Deltaproteobacteria;D_3__GR-WP33-30	0.99	k__Bacteria;p__Proteobacteria;c__Deltaproteobacteria;o__Syntrophobacterales;f__Syntrophobacteraceae;g__;s__	0.9
OTU_11234	AOA-c	1e-06	0.48	4.23409e-06	D_0__Bacteria;D_1__Proteobacteria;D_2__Deltaproteobacteria;D_3__GR-WP33-30	0.85	k__Bacteria;p__Proteobacteria;c__Deltaproteobacteria;o__FAC87;f__;g__;s__	1
OTU_1130	AOA-c	1e-06	0.88	4.23409e-06	D_0__Bacteria;D_1__Proteobacteria;D_2__Deltaproteobacteria;D_3__GR-WP33-30	0.97	k__Bacteria;p__Proteobacteria;c__Deltaproteobacteria;o__Syntrophobacterales;f__Syntrophobacteraceae;g__;s__	1
OTU_11392	AOA-c	4e-06	0.55	1.42166e-05	D_0__Bacteria;D_1__Proteobacteria;D_2__Deltaproteobacteria;D_3__GR-WP33-30	0.99	k__Bacteria;p__Proteobacteria;c__Deltaproteobacteria;o__Syntrophobacterales;f__Syntrophobacteraceae;g__;s__	0.99
OTU_13001	AOA-c	1e-06	0.59	4.23409e-06	D_0__Bacteria;D_1__Proteobacteria;D_2__Deltaproteobacteria;D_3__GR-WP33-30	0.94	k__Bacteria;p__Proteobacteria;c__Deltaproteobacteria;o__FAC87;f__;g__;s__	0.99
OTU_13040	AOA-c	5e-06	0.55	1.72584e-05	D_0__Bacteria;D_1__Proteobacteria;D_2__Deltaproteobacteria;D_3__GR-WP33-30	0.98	k__Bacteria;p__Proteobacteria;c__Deltaproteobacteria;o__Syntrophobacterales;f__Syntrophobacteraceae;g__;s__	1
OTU_13095	AOA-c	1e-06	0.56	4.23409e-06	D_0__Bacteria;D_1__Proteobacteria;D_2__Deltaproteobacteria;D_3__GR-WP33-30	0.91	k__Bacteria;p__Proteobacteria;c__Deltaproteobacteria;o__FAC87;f__;g__;s__	1
OTU_13164	AOA-c	1e-06	0.58	4.23409e-06	D_0__Bacteria;D_1__Proteobacteria;D_2__Deltaproteobacteria;D_3__GR-WP33-30	0.69	k__Bacteria;p__Proteobacteria;c__Deltaproteobacteria;o__FAC87;f__;g__;s__	1
OTU_1458	AOA-c	1e-06	0.83	4.23409e-06	D_0__Bacteria;D_1__Proteobacteria;D_2__Deltaproteobacteria;D_3__GR-WP33-30	0.88	k__Bacteria;p__Proteobacteria;c__Deltaproteobacteria;o__FAC87;f__;g__;s__	1
OTU_2399	AOA-c	1e-06	0.95	4.23409e-06	D_0__Bacteria;D_1__Proteobacteria;D_2__Deltaproteobacteria;D_3__GR-WP33-30	0.96	k__Bacteria;p__Proteobacteria;c__Deltaproteobacteria;o__FAC87;f__;g__;s__	1
OTU_242	AOA-c	0.00035	0.64	0.000771092	D_0__Bacteria;D_1__Proteobacteria;D_2__Deltaproteobacteria;D_3__GR-WP33-30	1	k__Bacteria;p__Proteobacteria;c__Deltaproteobacteria;o__Syntrophobacterales;f__Syntrophobacteraceae;g__;s__	1
OTU_2663	AOA-c	1e-06	0.8	4.23409e-06	D_0__Bacteria;D_1__Proteobacteria;D_2__Deltaproteobacteria;D_3__GR-WP33-30	0.98	k__Bacteria;p__Proteobacteria;c__Deltaproteobacteria;o__Syntrophobacterales;f__Syntrophobacteraceae;g__;s__	1
OTU_3102	AOA-c	1e-06	0.78	4.23409e-06	D_0__Bacteria;D_1__Proteobacteria;D_2__Deltaproteobacteria;D_3__GR-WP33-30	0.95	k__Bacteria;p__Proteobacteria;c__Deltaproteobacteria;o__FAC87;f__;g__;s__	0.97
OTU_4281	AOA-c	6.6e-05	0.47	0.000173829	D_0__Bacteria;D_1__Proteobacteria;D_2__Deltaproteobacteria;D_3__GR-WP33-30	1	k__Bacteria;p__Proteobacteria;c__Deltaproteobacteria;o__Syntrophobacterales;f__Syntrophobacteraceae;g__;s__	1
OTU_4293	AOA-c	1e-06	0.79	4.23409e-06	D_0__Bacteria;D_1__Proteobacteria;D_2__Deltaproteobacteria;D_3__GR-WP33-30	1	k__Bacteria;p__Proteobacteria;c__Deltaproteobacteria;o__Syntrophobacterales;f__Syntrophobacteraceae;g__;s__	1
OTU_4386	AOA-c	4e-06	0.66	1.42166e-05	D_0__Bacteria;D_1__Proteobacteria;D_2__Deltaproteobacteria;D_3__GR-WP33-30	0.78	k__Bacteria;p__Proteobacteria;c__Deltaproteobacteria;o__FAC87;f__;g__;s__	0.84
OTU_4825	AOA-c	1e-06	0.6	4.23409e-06	D_0__Bacteria;D_1__Proteobacteria;D_2__Deltaproteobacteria;D_3__GR-WP33-30	0.69	k__Bacteria;p__Proteobacteria;c__Deltaproteobacteria;o__FAC87;f__;g__;s__	1
OTU_5368	AOA-c	0.000233	0.45	0.000534204	D_0__Bacteria;D_1__Proteobacteria;D_2__Deltaproteobacteria;D_3__GR-WP33-30	0.81	k__Bacteria;p__Proteobacteria;c__Deltaproteobacteria;o__FAC87;f__;g__;s__	0.96
OTU_5393	AOA-c	0.000117	0.6	0.0002897	D_0__Bacteria;D_1__Proteobacteria;D_2__Deltaproteobacteria;D_3__GR-WP33-30	0.97	k__Bacteria;p__Proteobacteria;c__Deltaproteobacteria;o__Syntrophobacterales;f__Syntrophobacteraceae;g__;s__	1
OTU_6142	AOA-c	1e-06	0.65	4.23409e-06	D_0__Bacteria;D_1__Proteobacteria;D_2__Deltaproteobacteria;D_3__GR-WP33-30	0.65	k__Bacteria;p__Proteobacteria;c__Deltaproteobacteria;o__FAC87;f__;g__;s__	0.99
OTU_6261	AOA-c	1e-06	0.81	4.23409e-06	D_0__Bacteria;D_1__Proteobacteria;D_2__Deltaproteobacteria;D_3__GR-WP33-30	0.66	k__Bacteria;p__Proteobacteria;c__Deltaproteobacteria;o__FAC87;f__;g__;s__	1
OTU_6528	AOA-c	9.8e-05	0.39	0.000248228	D_0__Bacteria;D_1__Proteobacteria;D_2__Deltaproteobacteria;D_3__GR-WP33-30	0.83	k__Bacteria;p__Proteobacteria;c__Deltaproteobacteria;o__FAC87;f__;g__;s__	0.94
OTU_6616	AOA-c	1e-06	0.52	4.23409e-06	D_0__Bacteria;D_1__Proteobacteria;D_2__Deltaproteobacteria;D_3__GR-WP33-30	0.94	k__Bacteria;p__Proteobacteria;c__Deltaproteobacteria;o__FAC87;f__;g__;s__	1
OTU_6979	AOA-c	1e-06	0.55	4.23409e-06	D_0__Bacteria;D_1__Proteobacteria;D_2__Deltaproteobacteria;D_3__GR-WP33-30	0.82	k__Bacteria;p__Proteobacteria;c__Deltaproteobacteria;o__FAC87;f__;g__;s__	0.96
OTU_7593	AOA-c	1e-06	0.75	4.23409e-06	D_0__Bacteria;D_1__Proteobacteria;D_2__Deltaproteobacteria;D_3__GR-WP33-30	0.97	k__Bacteria;p__Proteobacteria;c__Deltaproteobacteria;o__FAC87;f__;g__;s__	1
OTU_7727	AOA-c	1e-06	0.75	4.23409e-06	D_0__Bacteria;D_1__Proteobacteria;D_2__Deltaproteobacteria;D_3__GR-WP33-30	1	k__Bacteria;p__Proteobacteria;c__Deltaproteobacteria;o__Syntrophobacterales;f__Syntrophobacteraceae;g__;s__	0.99
OTU_8550	AOA-c	1e-06	0.58	4.23409e-06	D_0__Bacteria;D_1__Proteobacteria;D_2__Deltaproteobacteria;D_3__GR-WP33-30	0.74	k__Bacteria;p__Proteobacteria;c__Deltaproteobacteria;o__FAC87;f__;g__;s__	0.99
OTU_9998	AOA-c	1e-06	0.69	4.23409e-06	D_0__Bacteria;D_1__Proteobacteria;D_2__Deltaproteobacteria;D_3__GR-WP33-30	0.94	k__Bacteria;p__Proteobacteria;c__Deltaproteobacteria;o__FAC87;f__;g__;s__	1
OTU_10606	AOA-c	7.2e-05	0.49	0.000187744	D_0__Bacteria;D_1__Proteobacteria;D_2__Deltaproteobacteria;D_3__GR-WP33-30;D_4__bacterium enrichment culture clone B30(2011);D_5__bacterium enrichment culture clone B30(2011);D_6__bacterium enrichment culture clone B30(2011)	0.88	k__Bacteria;p__Proteobacteria;c__Deltaproteobacteria;o__Syntrophobacterales;f__Syntrophobacteraceae;g__;s__	0.99
OTU_12755	AOA-c	1e-06	0.58	4.23409e-06	D_0__Bacteria;D_1__Proteobacteria;D_2__Deltaproteobacteria;D_3__GR-WP33-30;D_4__bacterium enrichment culture clone B30(2011);D_5__bacterium enrichment culture clone B30(2011);D_6__bacterium enrichment culture clone B30(2011)	0.98	k__Bacteria;p__Proteobacteria;c__Deltaproteobacteria;o__Syntrophobacterales;f__Syntrophobacteraceae;g__;s__	0.86
OTU_13009	AOA-c	1e-06	0.73	4.23409e-06	D_0__Bacteria;D_1__Proteobacteria;D_2__Deltaproteobacteria;D_3__GR-WP33-30;D_4__bacterium enrichment culture clone B30(2011);D_5__bacterium enrichment culture clone B30(2011);D_6__bacterium enrichment culture clone B30(2011)	0.86	k__Bacteria;p__Proteobacteria;c__Deltaproteobacteria;o__Syntrophobacterales;f__Syntrophobacteraceae;g__;s__	0.99
OTU_4609	AOA-c	1e-06	0.73	4.23409e-06	D_0__Bacteria;D_1__Proteobacteria;D_2__Deltaproteobacteria;D_3__GR-WP33-30;D_4__bacterium enrichment culture clone B30(2011);D_5__bacterium enrichment culture clone B30(2011);D_6__bacterium enrichment culture clone B30(2011)	0.74	k__Bacteria;p__Proteobacteria;c__Deltaproteobacteria;o__Syntrophobacterales;f__Syntrophobacteraceae;g__;s__	0.95
OTU_5351	AOA-c	1e-06	0.61	4.23409e-06	D_0__Bacteria;D_1__Proteobacteria;D_2__Deltaproteobacteria;D_3__GR-WP33-30;D_4__bacterium enrichment culture clone B30(2011);D_5__bacterium enrichment culture clone B30(2011);D_6__bacterium enrichment culture clone B30(2011)	0.94	k__Bacteria;p__Proteobacteria;c__Deltaproteobacteria;o__Syntrophobacterales;f__Syntrophobacteraceae;g__;s__	1
OTU_10652	AOA-c	1e-06	0.69	4.23409e-06	D_0__Bacteria;D_1__Proteobacteria;D_2__Deltaproteobacteria;D_3__GR-WP33-30;D_4__uncultured bacterium;D_5__uncultured bacterium;D_6__uncultured bacterium	0.81	k__Bacteria;p__Proteobacteria;c__Deltaproteobacteria;o__Syntrophobacterales;f__Syntrophobacteraceae;g__;s__	0.99
OTU_10713	AOA-c	0.000448	0.39	0.000960568	D_0__Bacteria;D_1__Proteobacteria;D_2__Deltaproteobacteria;D_3__GR-WP33-30;D_4__uncultured bacterium;D_5__uncultured bacterium;D_6__uncultured bacterium	1	k__Bacteria;p__Proteobacteria;c__Deltaproteobacteria;o__Syntrophobacterales;f__Syntrophobacteraceae;g__;s__	1
OTU_11241	AOA-c	1e-06	0.85	4.23409e-06	D_0__Bacteria;D_1__Proteobacteria;D_2__Deltaproteobacteria;D_3__GR-WP33-30;D_4__uncultured bacterium;D_5__uncultured bacterium;D_6__uncultured bacterium	1	k__Bacteria;p__Proteobacteria;c__Deltaproteobacteria;o__Syntrophobacterales;f__Syntrophobacteraceae;g__;s__	1
OTU_11781	AOA-c	2e-06	0.55	7.69339e-06	D_0__Bacteria;D_1__Proteobacteria;D_2__Deltaproteobacteria;D_3__GR-WP33-30;D_4__uncultured bacterium;D_5__uncultured bacterium;D_6__uncultured bacterium	0.93	k__Bacteria;p__Proteobacteria;c__Deltaproteobacteria;o__Syntrophobacterales;f__Syntrophobacteraceae;g__;s__	0.99
OTU_12931	AOA-c	1e-06	0.62	4.23409e-06	D_0__Bacteria;D_1__Proteobacteria;D_2__Deltaproteobacteria;D_3__GR-WP33-30;D_4__uncultured bacterium;D_5__uncultured bacterium;D_6__uncultured bacterium	0.98	k__Bacteria;p__Proteobacteria;c__Deltaproteobacteria;o__Syntrophobacterales;f__Syntrophobacteraceae;g__;s__	1
OTU_12957	AOA-c	1e-06	0.6	4.23409e-06	D_0__Bacteria;D_1__Proteobacteria;D_2__Deltaproteobacteria;D_3__GR-WP33-30;D_4__uncultured bacterium;D_5__uncultured bacterium;D_6__uncultured bacterium	0.55	k__Bacteria;p__Proteobacteria;c__Deltaproteobacteria;o__Syntrophobacterales;f__Syntrophobacteraceae;g__;s__	1
OTU_13022	AOA-c	4e-06	0.51	1.42166e-05	D_0__Bacteria;D_1__Proteobacteria;D_2__Deltaproteobacteria;D_3__GR-WP33-30;D_4__uncultured bacterium;D_5__uncultured bacterium;D_6__uncultured bacterium	0.64	k__Bacteria;p__Proteobacteria;c__Deltaproteobacteria;o__Syntrophobacterales;f__Syntrophobacteraceae;g__;s__	1
OTU_1334	AOA-c	1.3e-05	0.59	4.03713e-05	D_0__Bacteria;D_1__Proteobacteria;D_2__Deltaproteobacteria;D_3__GR-WP33-30;D_4__uncultured bacterium;D_5__uncultured bacterium;D_6__uncultured bacterium	0.91	k__Bacteria;p__Proteobacteria;c__Deltaproteobacteria;o__Syntrophobacterales;f__Syntrophobacteraceae;g__;s__	0.98
OTU_1730	AOA-c	2e-05	0.45	5.94093e-05	D_0__Bacteria;D_1__Proteobacteria;D_2__Deltaproteobacteria;D_3__GR-WP33-30;D_4__uncultured bacterium;D_5__uncultured bacterium;D_6__uncultured bacterium	0.83	k__Bacteria;p__Proteobacteria;c__Deltaproteobacteria;o__Syntrophobacterales;f__Syntrophobacteraceae;g__;s__	0.99
OTU_2780	AOA-c	1e-06	0.84	4.23409e-06	D_0__Bacteria;D_1__Proteobacteria;D_2__Deltaproteobacteria;D_3__GR-WP33-30;D_4__uncultured bacterium;D_5__uncultured bacterium;D_6__uncultured bacterium	1	k__Bacteria;p__Proteobacteria;c__Deltaproteobacteria;o__Syntrophobacterales;f__Syntrophobacteraceae;g__;s__	1
OTU_2793	AOA-c	1e-06	0.91	4.23409e-06	D_0__Bacteria;D_1__Proteobacteria;D_2__Deltaproteobacteria;D_3__GR-WP33-30;D_4__uncultured bacterium;D_5__uncultured bacterium;D_6__uncultured bacterium	0.82	k__Bacteria;p__Proteobacteria;c__Deltaproteobacteria;o__Syntrophobacterales;f__Syntrophobacteraceae;g__;s__	0.98
OTU_3160	AOA-c	1e-06	0.89	4.23409e-06	D_0__Bacteria;D_1__Proteobacteria;D_2__Deltaproteobacteria;D_3__GR-WP33-30;D_4__uncultured bacterium;D_5__uncultured bacterium;D_6__uncultured bacterium	0.56	k__Bacteria;p__Proteobacteria;c__Deltaproteobacteria;o__Syntrophobacterales;f__Syntrophobacteraceae;g__;s__	1
OTU_3283	AOA-c	1e-06	0.66	4.23409e-06	D_0__Bacteria;D_1__Proteobacteria;D_2__Deltaproteobacteria;D_3__GR-WP33-30;D_4__uncultured bacterium;D_5__uncultured bacterium;D_6__uncultured bacterium	1	k__Bacteria;p__Proteobacteria;c__Deltaproteobacteria;o__Syntrophobacterales;f__Syntrophobacteraceae;g__;s__	1
OTU_3618	AOA-c	1e-06	0.66	4.23409e-06	D_0__Bacteria;D_1__Proteobacteria;D_2__Deltaproteobacteria;D_3__GR-WP33-30;D_4__uncultured bacterium;D_5__uncultured bacterium;D_6__uncultured bacterium	0.76	k__Bacteria;p__Proteobacteria;c__Deltaproteobacteria;o__Syntrophobacterales;f__Syntrophobacteraceae;g__;s__	0.97
OTU_4288	AOA-c	1e-06	0.96	4.23409e-06	D_0__Bacteria;D_1__Proteobacteria;D_2__Deltaproteobacteria;D_3__GR-WP33-30;D_4__uncultured bacterium;D_5__uncultured bacterium;D_6__uncultured bacterium	0.98	k__Bacteria;p__Proteobacteria;c__Deltaproteobacteria;o__Syntrophobacterales;f__Syntrophobacteraceae;g__;s__	1
OTU_7560	AOA-c	1e-06	0.91	4.23409e-06	D_0__Bacteria;D_1__Proteobacteria;D_2__Deltaproteobacteria;D_3__GR-WP33-30;D_4__uncultured bacterium;D_5__uncultured bacterium;D_6__uncultured bacterium	0.94	k__Bacteria;p__Proteobacteria;c__Deltaproteobacteria;o__Syntrophobacterales;f__Syntrophobacteraceae;g__;s__	1
OTU_925	AOA-c	1e-06	0.96	4.23409e-06	D_0__Bacteria;D_1__Proteobacteria;D_2__Deltaproteobacteria;D_3__GR-WP33-30;D_4__uncultured bacterium;D_5__uncultured bacterium;D_6__uncultured bacterium	0.93	k__Bacteria;p__Proteobacteria;c__Deltaproteobacteria;o__Syntrophobacterales;f__Syntrophobacteraceae;g__;s__	1
OTU_9713	AOA-c	1e-06	0.62	4.23409e-06	D_0__Bacteria;D_1__Proteobacteria;D_2__Deltaproteobacteria;D_3__GR-WP33-30;D_4__uncultured bacterium;D_5__uncultured bacterium;D_6__uncultured bacterium	0.91	k__Bacteria;p__Proteobacteria;c__Deltaproteobacteria;o__Syntrophobacterales;f__Syntrophobacteraceae;g__;s__	0.95
OTU_4238	AOA-c	1e-06	0.69	4.23409e-06	D_0__Bacteria;D_1__Proteobacteria;D_2__Deltaproteobacteria;D_3__GR-WP33-30;D_4__uncultured deep-sea bacterium;D_5__uncultured deep-sea bacterium;D_6__uncultured deep-sea bacterium	0.64	k__Bacteria;p__Proteobacteria;c__Deltaproteobacteria;o__FAC87;f__;g__;s__	1
OTU_6545	AOA-c	2e-06	0.49	7.69339e-06	D_0__Bacteria;D_1__Proteobacteria;D_2__Deltaproteobacteria;D_3__GR-WP33-30;D_4__uncultured delta proteobacterium;D_5__uncultured delta proteobacterium;D_6__uncultured delta proteobacterium	0.78	k__Bacteria;p__Proteobacteria;c__Deltaproteobacteria;o__Syntrophobacterales;f__Syntrophobacteraceae;g__;s__	1
OTU_10570	AOA-c	4.9e-05	0.54	0.000133127	D_0__Bacteria;D_1__Proteobacteria;D_2__Deltaproteobacteria;D_3__GR-WP33-30;D_4__uncultured Gemmatimonadetes bacterium;D_5__uncultured Gemmatimonadetes bacterium;D_6__uncultured Gemmatimonadetes bacterium	0.6	k__Bacteria;p__Proteobacteria;c__Deltaproteobacteria;o__Syntrophobacterales;f__Syntrophobacteraceae;g__;s__	0.95
OTU_4278	AOA-c	1e-06	0.7	4.23409e-06	D_0__Bacteria;D_1__Proteobacteria;D_2__Deltaproteobacteria;D_3__GR-WP33-30;D_4__uncultured Gemmatimonadetes bacterium;D_5__uncultured Gemmatimonadetes bacterium;D_6__uncultured Gemmatimonadetes bacterium	0.79	k__Bacteria;p__Proteobacteria;c__Deltaproteobacteria;o__Syntrophobacterales;f__Syntrophobacteraceae;g__;s__	1
OTU_11811	AOA-c	2e-06	0.51	7.69339e-06	D_0__Bacteria;D_1__Proteobacteria;D_2__Deltaproteobacteria;D_3__GR-WP33-30;D_4__uncultured marine bacterium;D_5__uncultured marine bacterium;D_6__uncultured marine bacterium	0.62	k__Bacteria;p__Proteobacteria;c__Deltaproteobacteria;o__FAC87;f__;g__;s__	0.95
OTU_5119	AOA-c	1e-06	0.68	4.23409e-06	D_0__Bacteria;D_1__Proteobacteria;D_2__Deltaproteobacteria;D_3__GR-WP33-30;D_4__uncultured marine bacterium;D_5__uncultured marine bacterium;D_6__uncultured marine bacterium	0.74	k__Bacteria;p__Proteobacteria;c__Deltaproteobacteria;o__FAC87;f__;g__;s__	0.99
OTU_5143	AOA-c	0.000177	0.44	0.00041801	D_0__Bacteria;D_1__Proteobacteria;D_2__Deltaproteobacteria;D_3__GR-WP33-30;D_4__uncultured marine bacterium;D_5__uncultured marine bacterium;D_6__uncultured marine bacterium	0.7	k__Bacteria;p__Proteobacteria;c__Deltaproteobacteria;o__FAC87;f__;g__;s__	0.56
OTU_5348	AOA-c	1e-06	0.57	4.23409e-06	D_0__Bacteria;D_1__Proteobacteria;D_2__Deltaproteobacteria;D_3__GR-WP33-30;D_4__uncultured marine bacterium;D_5__uncultured marine bacterium;D_6__uncultured marine bacterium	0.83	k__Bacteria;p__Proteobacteria;c__Deltaproteobacteria;o__;f__;g__;s__	0.71
OTU_7446	AOA-c	1.2e-05	0.45	3.76096e-05	D_0__Bacteria;D_1__Proteobacteria;D_2__Deltaproteobacteria;D_3__GR-WP33-30;D_4__uncultured marine bacterium;D_5__uncultured marine bacterium;D_6__uncultured marine bacterium	0.63	k__Bacteria;p__Proteobacteria;c__Deltaproteobacteria;o__FAC87;f__;g__;s__	0.72
OTU_3518	AOA-c	1e-06	0.63	4.23409e-06	D_0__Bacteria;D_1__Proteobacteria;D_2__Deltaproteobacteria;D_3__GR-WP33-30;D_4__uncultured organism;D_5__uncultured organism;D_6__uncultured organism	0.64	k__Bacteria;p__Proteobacteria;c__Deltaproteobacteria;o__FAC87;f__;g__;s__	0.88
OTU_10633	AOA-c	1e-06	0.65	4.23409e-06	D_0__Bacteria;D_1__Proteobacteria;D_2__Deltaproteobacteria;D_3__GR-WP33-30;D_4__uncultured proteobacterium;D_5__uncultured proteobacterium;D_6__uncultured proteobacterium	0.5	k__Bacteria;p__Proteobacteria;c__Deltaproteobacteria;o__Syntrophobacterales;f__Syntrophobacteraceae;g__;s__	1
OTU_10637	AOA-c	8e-06	0.68	2.62785e-05	D_0__Bacteria;D_1__Proteobacteria;D_2__Deltaproteobacteria;D_3__GR-WP33-30;D_4__uncultured proteobacterium;D_5__uncultured proteobacterium;D_6__uncultured proteobacterium	0.89	k__Bacteria;p__Proteobacteria;c__Deltaproteobacteria;o__Syntrophobacterales;f__Syntrophobacteraceae;g__;s__	1
OTU_1861	AOA-c	1e-06	0.87	4.23409e-06	D_0__Bacteria;D_1__Proteobacteria;D_2__Deltaproteobacteria;D_3__GR-WP33-30;D_4__uncultured proteobacterium;D_5__uncultured proteobacterium;D_6__uncultured proteobacterium	0.7	k__Bacteria;p__Proteobacteria;c__Deltaproteobacteria;o__Syntrophobacterales;f__Syntrophobacteraceae;g__;s__	1
OTU_2571	AOA-c	1e-06	0.62	4.23409e-06	D_0__Bacteria;D_1__Proteobacteria;D_2__Deltaproteobacteria;D_3__GR-WP33-30;D_4__uncultured proteobacterium;D_5__uncultured proteobacterium;D_6__uncultured proteobacterium	0.6	k__Bacteria;p__Proteobacteria;c__Deltaproteobacteria;o__Syntrophobacterales;f__Syntrophobacteraceae;g__;s__	1
OTU_7515	AOA-c	1e-06	0.7	4.23409e-06	D_0__Bacteria;D_1__Proteobacteria;D_2__Deltaproteobacteria;D_3__GR-WP33-30;D_4__uncultured proteobacterium;D_5__uncultured proteobacterium;D_6__uncultured proteobacterium	0.6	k__Bacteria;p__Proteobacteria;c__Deltaproteobacteria;o__Syntrophobacterales;f__Syntrophobacteraceae;g__;s__	1
OTU_8220	AOA-c	2.3e-05	0.53	6.73342e-05	D_0__Bacteria;D_1__Proteobacteria;D_2__Deltaproteobacteria;D_3__GR-WP33-30;D_4__uncultured proteobacterium;D_5__uncultured proteobacterium;D_6__uncultured proteobacterium	0.68	k__Bacteria;p__Proteobacteria;c__Deltaproteobacteria;o__Syntrophobacterales;f__Syntrophobacteraceae;g__;s__	1
OTU_13018	AOA-c	0.00034	0.42	0.000751035	D_0__Bacteria;D_1__Proteobacteria;D_2__Deltaproteobacteria;D_3__GR-WP33-30;D_4__uncultured sludge bacterium H16;D_5__uncultured sludge bacterium H16;D_6__uncultured sludge bacterium H16	0.53	k__Bacteria;p__Proteobacteria;c__Deltaproteobacteria;o__Syntrophobacterales;f__Syntrophobacteraceae;g__;s__	1
OTU_12148	AOA-c	2e-05	0.58	5.94093e-05	D_0__Bacteria;D_1__Proteobacteria;D_2__Deltaproteobacteria;D_3__GR-WP33-30;D_4__uncultured soil bacterium;D_5__uncultured soil bacterium;D_6__uncultured soil bacterium	0.74	k__Bacteria;p__Proteobacteria;c__Deltaproteobacteria;o__FAC87;f__;g__;s__	1
OTU_2912	AOA-c	2e-06	0.68	7.69339e-06	D_0__Bacteria;D_1__Proteobacteria;D_2__Deltaproteobacteria;D_3__GR-WP33-30;D_4__uncultured soil bacterium;D_5__uncultured soil bacterium;D_6__uncultured soil bacterium	0.64	k__Bacteria;p__Proteobacteria;c__Deltaproteobacteria;o__FAC87;f__;g__;s__	1
OTU_4077	AOA-c	1e-06	0.71	4.23409e-06	D_0__Bacteria;D_1__Proteobacteria;D_2__Deltaproteobacteria;D_3__GR-WP33-30;D_4__uncultured soil bacterium;D_5__uncultured soil bacterium;D_6__uncultured soil bacterium	0.54	k__Bacteria;p__Proteobacteria;c__Deltaproteobacteria;o__FAC87;f__;g__;s__	1
OTU_10711	AOA-c	0.000226	0.61	0.000519767	D_0__Bacteria;D_1__Proteobacteria;D_2__Deltaproteobacteria;D_3__GR-WP33-30;D_4__uncultured Syntrophobacteraceae bacterium;D_5__uncultured Syntrophobacteraceae bacterium;D_6__uncultured Syntrophobacteraceae bacterium	0.63	k__Bacteria;p__Proteobacteria;c__Deltaproteobacteria;o__Syntrophobacterales;f__Syntrophobacteraceae;g__;s__	1
OTU_12210	AOA-c	1e-06	0.72	4.23409e-06	D_0__Bacteria;D_1__Proteobacteria;D_2__Deltaproteobacteria;D_3__GR-WP33-30;D_4__uncultured Syntrophobacteraceae bacterium;D_5__uncultured Syntrophobacteraceae bacterium;D_6__uncultured Syntrophobacteraceae bacterium	0.95	k__Bacteria;p__Proteobacteria;c__Deltaproteobacteria;o__Syntrophobacterales;f__Syntrophobacteraceae;g__;s__	0.99
OTU_3509	AOA-c	6e-06	0.49	2.02922e-05	D_0__Bacteria;D_1__Proteobacteria;D_2__Deltaproteobacteria;D_3__GR-WP33-30;D_4__uncultured Syntrophobacteraceae bacterium;D_5__uncultured Syntrophobacteraceae bacterium;D_6__uncultured Syntrophobacteraceae bacterium	0.7	k__Bacteria;p__Proteobacteria;c__Deltaproteobacteria;o__Syntrophobacterales;f__Syntrophobacteraceae;g__;s__	1
OTU_4978	AOA-c	2e-06	0.57	7.69339e-06	D_0__Bacteria;D_1__Proteobacteria;D_2__Deltaproteobacteria;D_3__GR-WP33-30;D_4__uncultured Syntrophobacteraceae bacterium;D_5__uncultured Syntrophobacteraceae bacterium;D_6__uncultured Syntrophobacteraceae bacterium	0.61	k__Bacteria;p__Proteobacteria;c__Deltaproteobacteria;o__Syntrophobacterales;f__Syntrophobacteraceae;g__;s__	0.99
OTU_5399	AOA-c	3e-06	0.59	1.09567e-05	D_0__Bacteria;D_1__Proteobacteria;D_2__Deltaproteobacteria;D_3__GR-WP33-30;D_4__uncultured Syntrophobacteraceae bacterium;D_5__uncultured Syntrophobacteraceae bacterium;D_6__uncultured Syntrophobacteraceae bacterium	0.51	k__Bacteria;p__Proteobacteria;c__Deltaproteobacteria;o__Syntrophobacterales;f__Syntrophobacteraceae;g__;s__	1
OTU_6823	AOA-c	0.000291	0.47	0.000652893	D_0__Bacteria;D_1__Proteobacteria;D_2__Deltaproteobacteria;D_3__GR-WP33-30;D_4__uncultured Syntrophobacteraceae bacterium;D_5__uncultured Syntrophobacteraceae bacterium;D_6__uncultured Syntrophobacteraceae bacterium	0.66	k__Bacteria;p__Proteobacteria;c__Deltaproteobacteria;o__Syntrophobacterales;f__Syntrophobacteraceae;g__;s__	1
OTU_10476	AOA-c	2e-05	0.52	5.94093e-05	D_0__Bacteria;D_1__Proteobacteria;D_2__Deltaproteobacteria;D_3__Myxococcales	1	k__Bacteria;p__Proteobacteria;c__Deltaproteobacteria;o__Myxococcales;f__Cystobacteraceae	0.87
OTU_1330	AOA-c	1e-06	0.93	4.23409e-06	D_0__Bacteria;D_1__Proteobacteria;D_2__Deltaproteobacteria;D_3__Myxococcales	0.99	k__Bacteria;p__Proteobacteria;c__Deltaproteobacteria;o__Myxococcales;f__;g__;s__	0.9
OTU_4297	AOA-c	1e-06	0.73	4.23409e-06	D_0__Bacteria;D_1__Proteobacteria;D_2__Deltaproteobacteria;D_3__Myxococcales	0.67	k__Bacteria;p__Proteobacteria;c__Deltaproteobacteria;o__Syntrophobacterales;f__Syntrophobacteraceae;g__;s__	0.62
OTU_7545	AOA-c	1e-06	0.63	4.23409e-06	D_0__Bacteria;D_1__Proteobacteria;D_2__Deltaproteobacteria;D_3__Myxococcales	0.99	k__Bacteria;p__Proteobacteria;c__Deltaproteobacteria;o__Myxococcales;f__;g__;s__	0.85
OTU_10841	AOA-c	4.6e-05	0.43	0.000125819	D_0__Bacteria;D_1__Proteobacteria;D_2__Deltaproteobacteria;D_3__Myxococcales;D_4__0319-6G20	0.96	k__Bacteria;p__Proteobacteria;c__Deltaproteobacteria	0.73
OTU_3366	AOA-c	1e-06	0.62	4.23409e-06	D_0__Bacteria;D_1__Proteobacteria;D_2__Deltaproteobacteria;D_3__Myxococcales;D_4__0319-6G20	1	k__Bacteria;p__Proteobacteria;c__Deltaproteobacteria;o__MIZ46;f__;g__;s__	1
OTU_4888	AOA-c	1e-06	0.62	4.23409e-06	D_0__Bacteria;D_1__Proteobacteria;D_2__Deltaproteobacteria;D_3__Myxococcales;D_4__0319-6G20	1	k__Bacteria;p__Proteobacteria;c__Deltaproteobacteria;o__MIZ46;f__;g__;s__	1
OTU_5005	AOA-c	2e-06	0.61	7.69339e-06	D_0__Bacteria;D_1__Proteobacteria;D_2__Deltaproteobacteria;D_3__Myxococcales;D_4__0319-6G20	1	k__Bacteria;p__Proteobacteria;c__Deltaproteobacteria;o__Spirobacillales;f__;g__;s__	0.86
OTU_5395	AOA-c	1e-06	0.53	4.23409e-06	D_0__Bacteria;D_1__Proteobacteria;D_2__Deltaproteobacteria;D_3__Myxococcales;D_4__0319-6G20	0.7	k__Bacteria;p__Proteobacteria	0.81
OTU_5407	AOA-c	6.9e-05	0.4	0.000180972	D_0__Bacteria;D_1__Proteobacteria;D_2__Deltaproteobacteria;D_3__Myxococcales;D_4__0319-6G20	1	k__Bacteria;p__Proteobacteria;c__Deltaproteobacteria;o__MIZ46;f__;g__;s__	1
OTU_6730	AOA-c	0.000102	0.48	0.000256962	D_0__Bacteria;D_1__Proteobacteria;D_2__Deltaproteobacteria;D_3__Myxococcales;D_4__0319-6G20	0.95	k__Bacteria;p__Proteobacteria;c__Deltaproteobacteria	0.54
OTU_6945	AOA-c	1e-06	0.78	4.23409e-06	D_0__Bacteria;D_1__Proteobacteria;D_2__Deltaproteobacteria;D_3__Myxococcales;D_4__0319-6G20	1	k__Bacteria;p__Proteobacteria;c__Deltaproteobacteria;o__MIZ46;f__;g__;s__	1
OTU_7440	AOA-c	1e-06	0.66	4.23409e-06	D_0__Bacteria;D_1__Proteobacteria;D_2__Deltaproteobacteria;D_3__Myxococcales;D_4__0319-6G20	1	k__Bacteria;p__Proteobacteria;c__Deltaproteobacteria;o__MIZ46;f__;g__;s__	1
OTU_7596	AOA-c	0.000148	0.43	0.000356966	D_0__Bacteria;D_1__Proteobacteria;D_2__Deltaproteobacteria;D_3__Myxococcales;D_4__0319-6G20	1	k__Bacteria;p__Proteobacteria;c__Deltaproteobacteria;o__MIZ46;f__;g__;s__	1
OTU_7955	AOA-c	0.000368	0.44	0.000807775	D_0__Bacteria;D_1__Proteobacteria;D_2__Deltaproteobacteria;D_3__Myxococcales;D_4__0319-6G20	0.96	k__Bacteria;p__Proteobacteria;c__Deltaproteobacteria;o__;f__;g__;s__	0.61
OTU_3330	AOA-c	1e-06	0.74	4.23409e-06	D_0__Bacteria;D_1__Proteobacteria;D_2__Deltaproteobacteria;D_3__Myxococcales;D_4__0319-6G20;D_5__Geobacter sp. enrichment culture clone VanCtr1;D_6__Geobacter sp. enrichment culture clone VanCtr1	0.53	k__Bacteria;p__Proteobacteria;c__Deltaproteobacteria;o__MIZ46;f__;g__;s__	1
OTU_11872	AOA-c	0.000149	0.51	0.000358896	D_0__Bacteria;D_1__Proteobacteria;D_2__Deltaproteobacteria;D_3__Myxococcales;D_4__0319-6G20;D_5__uncultured bacterium;D_6__uncultured bacterium	0.76	k__Bacteria;p__Proteobacteria;c__Deltaproteobacteria;o__Spirobacillales;f__;g__;s__	0.91
OTU_6573	AOA-c	9e-06	0.58	2.91972e-05	D_0__Bacteria;D_1__Proteobacteria;D_2__Deltaproteobacteria;D_3__Myxococcales;D_4__0319-6G20;D_5__uncultured bacterium;D_6__uncultured bacterium	0.96	k__Bacteria;p__Proteobacteria;c__Deltaproteobacteria;o__MIZ46;f__;g__;s__	1
OTU_2932	AOA-c	1e-06	0.73	4.23409e-06	D_0__Bacteria;D_1__Proteobacteria;D_2__Deltaproteobacteria;D_3__Myxococcales;D_4__0319-6G20;D_5__uncultured marine bacterium;D_6__uncultured marine bacterium	1	k__Bacteria;p__Proteobacteria;c__Deltaproteobacteria;o__Spirobacillales;f__;g__;s__	1
OTU_3365	AOA-c	1e-06	0.82	4.23409e-06	D_0__Bacteria;D_1__Proteobacteria;D_2__Deltaproteobacteria;D_3__Myxococcales;D_4__0319-6G20;D_5__uncultured marine bacterium;D_6__uncultured marine bacterium	0.98	k__Bacteria;p__Proteobacteria;c__Deltaproteobacteria;o__Spirobacillales;f__;g__;s__	1
OTU_5408	AOA-c	1e-06	0.75	4.23409e-06	D_0__Bacteria;D_1__Proteobacteria;D_2__Deltaproteobacteria;D_3__Myxococcales;D_4__0319-6G20;D_5__uncultured marine bacterium;D_6__uncultured marine bacterium	0.94	k__Bacteria;p__Proteobacteria;c__Deltaproteobacteria;o__Spirobacillales;f__;g__;s__	1
OTU_9995	AOA-c	0.000292	0.45	0.00065502	D_0__Bacteria;D_1__Proteobacteria;D_2__Deltaproteobacteria;D_3__Myxococcales;D_4__0319-6G20;D_5__uncultured marine bacterium;D_6__uncultured marine bacterium	1	k__Bacteria;p__Proteobacteria;c__Deltaproteobacteria;o__Spirobacillales;f__;g__;s__	0.99
OTU_2556	AOA-c	1e-06	0.82	4.23409e-06	D_0__Bacteria;D_1__Proteobacteria;D_2__Deltaproteobacteria;D_3__Myxococcales;D_4__0319-6G20;D_5__uncultured soil bacterium;D_6__uncultured soil bacterium	1	k__Bacteria;p__Proteobacteria;c__Deltaproteobacteria;o__;f__;g__;s__	0.81
OTU_6758	AOA-c	1e-06	0.64	4.23409e-06	D_0__Bacteria;D_1__Proteobacteria;D_2__Deltaproteobacteria;D_3__Myxococcales;D_4__0319-6G20;D_5__uncultured soil bacterium;D_6__uncultured soil bacterium	0.82	k__Bacteria;p__Proteobacteria;c__Deltaproteobacteria;o__;f__;g__;s__	0.7
OTU_10361	AOA-c	8e-06	0.67	2.62785e-05	D_0__Bacteria;D_1__Proteobacteria;D_2__Deltaproteobacteria;D_3__Myxococcales;D_4__0319-6G20;D_5__uncultured Syntrophobacteraceae bacterium;D_6__uncultured Syntrophobacteraceae bacterium	0.93	k__Bacteria;p__Proteobacteria;c__Deltaproteobacteria;o__MIZ46;f__;g__;s__	1
OTU_11257	AOA-c	2e-06	0.49	7.69339e-06	D_0__Bacteria;D_1__Proteobacteria;D_2__Deltaproteobacteria;D_3__Myxococcales;D_4__0319-6G20;D_5__uncultured Syntrophobacteraceae bacterium;D_6__uncultured Syntrophobacteraceae bacterium	0.74	k__Bacteria;p__Proteobacteria;c__Deltaproteobacteria;o__MIZ46;f__;g__;s__	1
OTU_11466	AOA-c	1.7e-05	0.54	5.14089e-05	D_0__Bacteria;D_1__Proteobacteria;D_2__Deltaproteobacteria;D_3__Myxococcales;D_4__0319-6G20;D_5__uncultured Syntrophobacteraceae bacterium;D_6__uncultured Syntrophobacteraceae bacterium	0.5	k__Bacteria;p__Proteobacteria;c__Deltaproteobacteria;o__MIZ46;f__;g__;s__	1
OTU_11521	AOA-c	1e-05	0.55	3.20036e-05	D_0__Bacteria;D_1__Proteobacteria;D_2__Deltaproteobacteria;D_3__Myxococcales;D_4__0319-6G20;D_5__uncultured Syntrophobacteraceae bacterium;D_6__uncultured Syntrophobacteraceae bacterium	0.54	k__Bacteria;p__Proteobacteria;c__Deltaproteobacteria;o__MIZ46;f__;g__;s__	1
OTU_11866	AOA-c	1e-06	0.6	4.23409e-06	D_0__Bacteria;D_1__Proteobacteria;D_2__Deltaproteobacteria;D_3__Myxococcales;D_4__0319-6G20;D_5__uncultured Syntrophobacteraceae bacterium;D_6__uncultured Syntrophobacteraceae bacterium	0.8	k__Bacteria;p__Proteobacteria;c__Deltaproteobacteria;o__MIZ46;f__;g__;s__	1
OTU_11883	AOA-c	1.1e-05	0.47	3.48754e-05	D_0__Bacteria;D_1__Proteobacteria;D_2__Deltaproteobacteria;D_3__Myxococcales;D_4__0319-6G20;D_5__uncultured Syntrophobacteraceae bacterium;D_6__uncultured Syntrophobacteraceae bacterium	0.73	k__Bacteria;p__Proteobacteria;c__Deltaproteobacteria;o__MIZ46;f__;g__;s__	1
OTU_2568	AOA-c	1e-06	0.55	4.23409e-06	D_0__Bacteria;D_1__Proteobacteria;D_2__Deltaproteobacteria;D_3__Myxococcales;D_4__0319-6G20;D_5__uncultured Syntrophobacteraceae bacterium;D_6__uncultured Syntrophobacteraceae bacterium	0.82	k__Bacteria;p__Proteobacteria;c__Deltaproteobacteria;o__MIZ46;f__;g__;s__	1
OTU_3544	AOA-c	0.000119	0.51	0.000294015	D_0__Bacteria;D_1__Proteobacteria;D_2__Deltaproteobacteria;D_3__Myxococcales;D_4__0319-6G20;D_5__uncultured Syntrophobacteraceae bacterium;D_6__uncultured Syntrophobacteraceae bacterium	0.68	k__Bacteria;p__Proteobacteria;c__Deltaproteobacteria;o__MIZ46;f__;g__;s__	1
OTU_6025	AOA-c	3e-06	0.79	1.09567e-05	D_0__Bacteria;D_1__Proteobacteria;D_2__Deltaproteobacteria;D_3__Myxococcales;D_4__0319-6G20;D_5__uncultured Syntrophobacteraceae bacterium;D_6__uncultured Syntrophobacteraceae bacterium	0.76	k__Bacteria;p__Proteobacteria;c__Deltaproteobacteria;o__MIZ46;f__;g__;s__	1
OTU_6275	AOA-c	1e-06	0.67	4.23409e-06	D_0__Bacteria;D_1__Proteobacteria;D_2__Deltaproteobacteria;D_3__Myxococcales;D_4__0319-6G20;D_5__uncultured Syntrophobacteraceae bacterium;D_6__uncultured Syntrophobacteraceae bacterium	0.89	k__Bacteria;p__Proteobacteria;c__Deltaproteobacteria;o__MIZ46;f__;g__;s__	1
OTU_6529	AOA-c	1.8e-05	0.45	5.40947e-05	D_0__Bacteria;D_1__Proteobacteria;D_2__Deltaproteobacteria;D_3__Myxococcales;D_4__0319-6G20;D_5__uncultured Syntrophobacteraceae bacterium;D_6__uncultured Syntrophobacteraceae bacterium	0.71	k__Bacteria;p__Proteobacteria;c__Deltaproteobacteria;o__MIZ46;f__;g__;s__	1
OTU_8607	AOA-c	1e-06	0.67	4.23409e-06	D_0__Bacteria;D_1__Proteobacteria;D_2__Deltaproteobacteria;D_3__Myxococcales;D_4__0319-6G20;D_5__uncultured Syntrophobacteraceae bacterium;D_6__uncultured Syntrophobacteraceae bacterium	0.51	k__Bacteria;p__Proteobacteria;c__Deltaproteobacteria;o__MIZ46;f__;g__;s__	1
OTU_3041	AOA-c	1e-06	0.63	4.23409e-06	D_0__Bacteria;D_1__Proteobacteria;D_2__Deltaproteobacteria;D_3__Myxococcales;D_4__Cystobacteraceae;D_5__Anaeromyxobacter	1	k__Bacteria;p__Proteobacteria;c__Deltaproteobacteria;o__Myxococcales;f__Myxococcaceae;g__;s__	1
OTU_4733	AOA-c	1e-06	0.66	4.23409e-06	D_0__Bacteria;D_1__Proteobacteria;D_2__Deltaproteobacteria;D_3__Myxococcales;D_4__Cystobacteraceae;D_5__Anaeromyxobacter	1	k__Bacteria;p__Proteobacteria;c__Deltaproteobacteria;o__Myxococcales;f__Myxococcaceae;g__;s__	0.99
OTU_6170	AOA-c	0.000369	0.4	0.000809829	D_0__Bacteria;D_1__Proteobacteria;D_2__Deltaproteobacteria;D_3__Myxococcales;D_4__Cystobacteraceae;D_5__Anaeromyxobacter	1	k__Bacteria;p__Proteobacteria;c__Deltaproteobacteria;o__Myxococcales;f__Myxococcaceae;g__;s__	0.91
OTU_11369	AOA-c	3e-06	0.61	1.09567e-05	D_0__Bacteria;D_1__Proteobacteria;D_2__Deltaproteobacteria;D_3__Myxococcales;D_4__Cystobacteraceae;D_5__Anaeromyxobacter;D_6__bacterium enrichment culture clone auto65_4W	0.88	k__Bacteria;p__Proteobacteria;c__Deltaproteobacteria;o__Myxococcales;f__Myxococcaceae;g__;s__	1
OTU_11723	AOA-c	1.7e-05	0.49	5.14089e-05	D_0__Bacteria;D_1__Proteobacteria;D_2__Deltaproteobacteria;D_3__Myxococcales;D_4__Cystobacteraceae;D_5__Anaeromyxobacter;D_6__bacterium enrichment culture clone auto65_4W	0.84	k__Bacteria;p__Proteobacteria;c__Deltaproteobacteria;o__Myxococcales;f__Myxococcaceae;g__;s__	1
OTU_10643	AOA-c	1e-06	0.74	4.23409e-06	D_0__Bacteria;D_1__Proteobacteria;D_2__Deltaproteobacteria;D_3__Myxococcales;D_4__Cystobacteraceae;D_5__Anaeromyxobacter;D_6__uncultured Anaeromyxobacter sp.	0.64	k__Bacteria;p__Proteobacteria;c__Deltaproteobacteria;o__Myxococcales;f__Myxococcaceae;g__;s__	0.95
OTU_11558	AOA-c	1e-06	0.63	4.23409e-06	D_0__Bacteria;D_1__Proteobacteria;D_2__Deltaproteobacteria;D_3__Myxococcales;D_4__Cystobacteraceae;D_5__Anaeromyxobacter;D_6__uncultured Anaeromyxobacter sp.	0.6	k__Bacteria;p__Proteobacteria;c__Deltaproteobacteria;o__Myxococcales;f__Myxococcaceae;g__;s__	1
OTU_11881	AOA-c	1.2e-05	0.44	3.76096e-05	D_0__Bacteria;D_1__Proteobacteria;D_2__Deltaproteobacteria;D_3__Myxococcales;D_4__Cystobacteraceae;D_5__Anaeromyxobacter;D_6__uncultured Anaeromyxobacter sp.	0.5	k__Bacteria;p__Proteobacteria;c__Deltaproteobacteria;o__Myxococcales;f__Myxococcaceae;g__;s__	0.72
OTU_13161	AOA-c	0.00013	0.4	0.000317882	D_0__Bacteria;D_1__Proteobacteria;D_2__Deltaproteobacteria;D_3__Myxococcales;D_4__Cystobacteraceae;D_5__Anaeromyxobacter;D_6__uncultured bacterium	0.77	k__Bacteria;p__Proteobacteria;c__Deltaproteobacteria;o__Myxococcales;f__Myxococcaceae;g__;s__	0.99
OTU_1960	AOA-c	1e-06	0.68	4.23409e-06	D_0__Bacteria;D_1__Proteobacteria;D_2__Deltaproteobacteria;D_3__Myxococcales;D_4__Cystobacteraceae;D_5__Anaeromyxobacter;D_6__uncultured bacterium	0.56	k__Bacteria;p__Proteobacteria;c__Deltaproteobacteria;o__Myxococcales;f__Myxococcaceae;g__;s__	0.99
OTU_6291	AOA-c	1e-06	0.6	4.23409e-06	D_0__Bacteria;D_1__Proteobacteria;D_2__Deltaproteobacteria;D_3__Myxococcales;D_4__Cystobacteraceae;D_5__Anaeromyxobacter;D_6__uncultured bacterium	0.71	k__Bacteria;p__Proteobacteria;c__Deltaproteobacteria;o__Myxococcales;f__Myxococcaceae;g__;s__	0.98
OTU_10051	AOA-c	1e-06	0.57	4.23409e-06	D_0__Bacteria;D_1__Proteobacteria;D_2__Deltaproteobacteria;D_3__Myxococcales;D_4__Cystobacteraceae;D_5__Anaeromyxobacter;D_6__uncultured delta proteobacterium	0.74	k__Bacteria;p__Proteobacteria;c__Deltaproteobacteria;o__Myxococcales;f__Myxococcaceae;g__;s__	1
OTU_11835	AOA-c	1e-06	0.58	4.23409e-06	D_0__Bacteria;D_1__Proteobacteria;D_2__Deltaproteobacteria;D_3__Myxococcales;D_4__Cystobacteraceae;D_5__Anaeromyxobacter;D_6__uncultured delta proteobacterium	0.94	k__Bacteria;p__Proteobacteria;c__Deltaproteobacteria;o__Myxococcales;f__Myxococcaceae;g__;s__	0.56
OTU_275	AOA-c	1e-06	0.93	4.23409e-06	D_0__Bacteria;D_1__Proteobacteria;D_2__Deltaproteobacteria;D_3__Myxococcales;D_4__Cystobacteraceae;D_5__Anaeromyxobacter;D_6__uncultured delta proteobacterium	0.83	k__Bacteria;p__Proteobacteria;c__Deltaproteobacteria;o__Myxococcales;f__Myxococcaceae;g__;s__	1
OTU_3811	AOA-c	3e-06	0.61	1.09567e-05	D_0__Bacteria;D_1__Proteobacteria;D_2__Deltaproteobacteria;D_3__Myxococcales;D_4__Cystobacteraceae;D_5__Anaeromyxobacter;D_6__uncultured delta proteobacterium	0.63	k__Bacteria;p__Proteobacteria;c__Deltaproteobacteria;o__Myxococcales;f__Myxococcaceae;g__;s__	1
OTU_6526	AOA-c	1e-06	0.6	4.23409e-06	D_0__Bacteria;D_1__Proteobacteria;D_2__Deltaproteobacteria;D_3__Myxococcales;D_4__Cystobacteraceae;D_5__Anaeromyxobacter;D_6__uncultured delta proteobacterium	0.86	k__Bacteria;p__Proteobacteria;c__Deltaproteobacteria;o__Myxococcales;f__Myxococcaceae;g__;s__	1
OTU_6886	AOA-c	1e-06	0.53	4.23409e-06	D_0__Bacteria;D_1__Proteobacteria;D_2__Deltaproteobacteria;D_3__Myxococcales;D_4__Cystobacteraceae;D_5__Anaeromyxobacter;D_6__uncultured delta proteobacterium	0.67	k__Bacteria;p__Proteobacteria;c__Deltaproteobacteria;o__Myxococcales;f__Myxococcaceae;g__;s__	1
OTU_778	AOA-c	1e-06	0.79	4.23409e-06	D_0__Bacteria;D_1__Proteobacteria;D_2__Deltaproteobacteria;D_3__Myxococcales;D_4__Cystobacteraceae;D_5__Anaeromyxobacter;D_6__uncultured delta proteobacterium	0.73	k__Bacteria;p__Proteobacteria;c__Deltaproteobacteria;o__Myxococcales;f__Myxococcaceae;g__;s__	1
OTU_1648	AOA-c	1e-06	0.69	4.23409e-06	D_0__Bacteria;D_1__Proteobacteria;D_2__Deltaproteobacteria;D_3__Myxococcales;D_4__Cystobacteraceae;D_5__Anaeromyxobacter;D_6__uncultured proteobacterium	0.91	k__Bacteria;p__Proteobacteria;c__Deltaproteobacteria;o__Myxococcales;f__Myxococcaceae;g__;s__	0.96
OTU_635	AOA-c	1e-06	0.72	4.23409e-06	D_0__Bacteria;D_1__Proteobacteria;D_2__Deltaproteobacteria;D_3__Myxococcales;D_4__Cystobacteraceae;D_5__Anaeromyxobacter;D_6__uncultured proteobacterium	0.55	k__Bacteria;p__Proteobacteria;c__Deltaproteobacteria;o__Myxococcales;f__Myxococcaceae;g__;s__	0.72
OTU_9991	AOA-c	1e-06	0.63	4.23409e-06	D_0__Bacteria;D_1__Proteobacteria;D_2__Deltaproteobacteria;D_3__Myxococcales;D_4__Cystobacteraceae;D_5__Anaeromyxobacter;D_6__uncultured proteobacterium	0.6	k__Bacteria;p__Proteobacteria;c__Deltaproteobacteria;o__Myxococcales;f__Myxococcaceae;g__;s__	0.99
OTU_3377	AOA-c	2.7e-05	0.49	7.77766e-05	D_0__Bacteria;D_1__Proteobacteria;D_2__Deltaproteobacteria;D_3__Myxococcales;D_4__Cystobacteraceae;D_5__Hyalangium;D_6__uncultured bacterium	0.51	k__Bacteria;p__Proteobacteria;c__Deltaproteobacteria;o__Myxococcales;f__Cystobacteraceae	0.88
OTU_1060	AOA-c	1e-06	0.9	4.23409e-06	D_0__Bacteria;D_1__Proteobacteria;D_2__Deltaproteobacteria;D_3__Myxococcales;D_4__Elev-16S-1158;D_5__uncultured bacterium;D_6__uncultured bacterium	0.99	k__Bacteria;p__Proteobacteria;c__Deltaproteobacteria;o__Myxococcales;f__;g__;s__	1
OTU_1526	AOA-c	1e-06	0.9	4.23409e-06	D_0__Bacteria;D_1__Proteobacteria;D_2__Deltaproteobacteria;D_3__Myxococcales;D_4__Elev-16S-1158;D_5__uncultured bacterium;D_6__uncultured bacterium	1	k__Bacteria;p__Proteobacteria;c__Deltaproteobacteria;o__Myxococcales;f__;g__;s__	0.95
OTU_1929	AOA-c	1e-06	0.72	4.23409e-06	D_0__Bacteria;D_1__Proteobacteria;D_2__Deltaproteobacteria;D_3__Myxococcales;D_4__Elev-16S-1158;D_5__uncultured bacterium;D_6__uncultured bacterium	0.98	k__Bacteria;p__Proteobacteria;c__Deltaproteobacteria;o__Myxococcales;f__;g__;s__	0.96
OTU_12008	AOA-c	1e-06	0.71	4.23409e-06	D_0__Bacteria;D_1__Proteobacteria;D_2__Deltaproteobacteria;D_3__Myxococcales;D_4__Haliangiaceae;D_5__Haliangium	0.87	k__Bacteria;p__Proteobacteria;c__Deltaproteobacteria;o__Myxococcales;f__;g__;s__	0.78
OTU_12081	AOA-c	1e-06	0.74	4.23409e-06	D_0__Bacteria;D_1__Proteobacteria;D_2__Deltaproteobacteria;D_3__Myxococcales;D_4__Haliangiaceae;D_5__Haliangium	1	k__Bacteria;p__Proteobacteria;c__Deltaproteobacteria;o__Myxococcales;f__Haliangiaceae;g__;s__	1
OTU_12772	AOA-c	3e-06	0.51	1.09567e-05	D_0__Bacteria;D_1__Proteobacteria;D_2__Deltaproteobacteria;D_3__Myxococcales;D_4__Haliangiaceae;D_5__Haliangium	0.96	k__Bacteria;p__Proteobacteria;c__Deltaproteobacteria;o__Myxococcales;f__;g__;s__	0.54
OTU_13016	AOA-c	7e-06	0.47	2.33724e-05	D_0__Bacteria;D_1__Proteobacteria;D_2__Deltaproteobacteria;D_3__Myxococcales;D_4__Haliangiaceae;D_5__Haliangium	0.94	k__Bacteria;p__Proteobacteria;c__Deltaproteobacteria;o__Myxococcales;f__;g__;s__	0.66
OTU_2216	AOA-c	4e-06	0.66	1.42166e-05	D_0__Bacteria;D_1__Proteobacteria;D_2__Deltaproteobacteria;D_3__Myxococcales;D_4__Haliangiaceae;D_5__Haliangium	1	k__Bacteria;p__Proteobacteria;c__Deltaproteobacteria;o__Myxococcales;f__;g__;s__	0.97
OTU_2664	AOA-c	0.000359	0.52	0.000789813	D_0__Bacteria;D_1__Proteobacteria;D_2__Deltaproteobacteria;D_3__Myxococcales;D_4__Haliangiaceae;D_5__Haliangium	1	k__Bacteria;p__Proteobacteria;c__Deltaproteobacteria;o__Myxococcales;f__;g__;s__	0.99
OTU_3196	AOA-c	1e-06	0.53	4.23409e-06	D_0__Bacteria;D_1__Proteobacteria;D_2__Deltaproteobacteria;D_3__Myxococcales;D_4__Haliangiaceae;D_5__Haliangium	1	k__Bacteria;p__Proteobacteria;c__Deltaproteobacteria;o__Myxococcales;f__Haliangiaceae;g__;s__	1
OTU_3199	AOA-c	1e-06	0.77	4.23409e-06	D_0__Bacteria;D_1__Proteobacteria;D_2__Deltaproteobacteria;D_3__Myxococcales;D_4__Haliangiaceae;D_5__Haliangium	1	k__Bacteria;p__Proteobacteria;c__Deltaproteobacteria;o__Myxococcales;f__;g__;s__	0.97
OTU_4008	AOA-c	1e-06	0.67	4.23409e-06	D_0__Bacteria;D_1__Proteobacteria;D_2__Deltaproteobacteria;D_3__Myxococcales;D_4__Haliangiaceae;D_5__Haliangium	0.75	k__Bacteria;p__Proteobacteria;c__Deltaproteobacteria;o__Myxococcales;f__;g__;s__	0.8
OTU_4279	AOA-c	1e-06	0.81	4.23409e-06	D_0__Bacteria;D_1__Proteobacteria;D_2__Deltaproteobacteria;D_3__Myxococcales;D_4__Haliangiaceae;D_5__Haliangium	0.9	k__Bacteria;p__Proteobacteria;c__Deltaproteobacteria;o__Myxococcales;f__;g__;s__	0.94
OTU_4868	AOA-c	1e-06	0.91	4.23409e-06	D_0__Bacteria;D_1__Proteobacteria;D_2__Deltaproteobacteria;D_3__Myxococcales;D_4__Haliangiaceae;D_5__Haliangium	0.88	k__Bacteria;p__Proteobacteria;c__Deltaproteobacteria;o__Myxococcales;f__;g__;s__	0.86
OTU_5107	AOA-c	1e-06	0.52	4.23409e-06	D_0__Bacteria;D_1__Proteobacteria;D_2__Deltaproteobacteria;D_3__Myxococcales;D_4__Haliangiaceae;D_5__Haliangium	1	k__Bacteria;p__Proteobacteria;c__Deltaproteobacteria;o__Myxococcales;f__;g__;s__	0.97
OTU_5568	AOA-c	1e-06	0.71	4.23409e-06	D_0__Bacteria;D_1__Proteobacteria;D_2__Deltaproteobacteria;D_3__Myxococcales;D_4__Haliangiaceae;D_5__Haliangium	0.91	k__Bacteria;p__Proteobacteria;c__Deltaproteobacteria;o__Myxococcales;f__;g__;s__	0.96
OTU_2581	AOA-c	1e-06	0.86	4.23409e-06	D_0__Bacteria;D_1__Proteobacteria;D_2__Deltaproteobacteria;D_3__Myxococcales;D_4__Haliangiaceae;D_5__Haliangium;D_6__bacterium Ellin6502	0.73	k__Bacteria;p__Proteobacteria;c__Deltaproteobacteria;o__Myxococcales;f__;g__;s__	0.97
OTU_10058	AOA-c	2e-05	0.44	5.94093e-05	D_0__Bacteria;D_1__Proteobacteria;D_2__Deltaproteobacteria;D_3__Myxococcales;D_4__Haliangiaceae;D_5__Haliangium;D_6__uncultured bacterium	0.68	k__Bacteria;p__Proteobacteria;c__Deltaproteobacteria;o__Myxococcales;f__;g__;s__	0.7
OTU_1008	AOA-c	1e-06	0.8	4.23409e-06	D_0__Bacteria;D_1__Proteobacteria;D_2__Deltaproteobacteria;D_3__Myxococcales;D_4__Haliangiaceae;D_5__Haliangium;D_6__uncultured bacterium	0.98	k__Bacteria;p__Proteobacteria;c__Deltaproteobacteria;o__Myxococcales;f__;g__;s__	0.81
OTU_10443	AOA-c	1e-05	0.6	3.20036e-05	D_0__Bacteria;D_1__Proteobacteria;D_2__Deltaproteobacteria;D_3__Myxococcales;D_4__Haliangiaceae;D_5__Haliangium;D_6__uncultured bacterium	0.53	k__Bacteria;p__Proteobacteria;c__Deltaproteobacteria;o__Myxococcales;f__;g__;s__	0.78
OTU_10710	AOA-c	2e-06	0.61	7.69339e-06	D_0__Bacteria;D_1__Proteobacteria;D_2__Deltaproteobacteria;D_3__Myxococcales;D_4__Haliangiaceae;D_5__Haliangium;D_6__uncultured bacterium	0.5	k__Bacteria;p__Proteobacteria;c__Deltaproteobacteria;o__Myxococcales;f__Haliangiaceae;g__;s__	1
OTU_11857	AOA-c	1e-06	0.7	4.23409e-06	D_0__Bacteria;D_1__Proteobacteria;D_2__Deltaproteobacteria;D_3__Myxococcales;D_4__Haliangiaceae;D_5__Haliangium;D_6__uncultured bacterium	0.8	k__Bacteria;p__Proteobacteria;c__Deltaproteobacteria;o__Myxococcales;f__;g__;s__	0.61
OTU_1186	AOA-c	1e-06	0.86	4.23409e-06	D_0__Bacteria;D_1__Proteobacteria;D_2__Deltaproteobacteria;D_3__Myxococcales;D_4__Haliangiaceae;D_5__Haliangium;D_6__uncultured bacterium	0.85	k__Bacteria;p__Proteobacteria;c__Deltaproteobacteria;o__Myxococcales;f__Haliangiaceae;g__;s__	0.57
OTU_12769	AOA-c	2.9e-05	0.58	8.29108e-05	D_0__Bacteria;D_1__Proteobacteria;D_2__Deltaproteobacteria;D_3__Myxococcales;D_4__Haliangiaceae;D_5__Haliangium;D_6__uncultured bacterium	0.67	k__Bacteria;p__Proteobacteria;c__Deltaproteobacteria;o__Myxococcales;f__;g__;s__	0.66
OTU_12775	AOA-c	0.000136	0.4	0.000331008	D_0__Bacteria;D_1__Proteobacteria;D_2__Deltaproteobacteria;D_3__Myxococcales;D_4__Haliangiaceae;D_5__Haliangium;D_6__uncultured bacterium	0.58	k__Bacteria;p__Proteobacteria;c__Deltaproteobacteria;o__Myxococcales;f__;g__;s__	0.97
OTU_12848	AOA-c	1e-06	0.59	4.23409e-06	D_0__Bacteria;D_1__Proteobacteria;D_2__Deltaproteobacteria;D_3__Myxococcales;D_4__Haliangiaceae;D_5__Haliangium;D_6__uncultured bacterium	0.58	k__Bacteria;p__Proteobacteria;c__Deltaproteobacteria;o__Myxococcales;f__;g__;s__	0.88
OTU_13024	AOA-c	1.9e-05	0.47	5.67742e-05	D_0__Bacteria;D_1__Proteobacteria;D_2__Deltaproteobacteria;D_3__Myxococcales;D_4__Haliangiaceae;D_5__Haliangium;D_6__uncultured bacterium	0.79	k__Bacteria;p__Proteobacteria;c__Deltaproteobacteria;o__Myxococcales;f__Haliangiaceae;g__;s__	1
OTU_2106	AOA-c	1e-06	0.71	4.23409e-06	D_0__Bacteria;D_1__Proteobacteria;D_2__Deltaproteobacteria;D_3__Myxococcales;D_4__Haliangiaceae;D_5__Haliangium;D_6__uncultured bacterium	0.92	k__Bacteria;p__Proteobacteria;c__Deltaproteobacteria;o__Myxococcales;f__;g__;s__	0.99
OTU_2117	AOA-c	1e-06	0.69	4.23409e-06	D_0__Bacteria;D_1__Proteobacteria;D_2__Deltaproteobacteria;D_3__Myxococcales;D_4__Haliangiaceae;D_5__Haliangium;D_6__uncultured bacterium	0.5	k__Bacteria;p__Proteobacteria;c__Deltaproteobacteria;o__Myxococcales;f__;g__;s__	0.89
OTU_2132	AOA-c	1e-06	0.85	4.23409e-06	D_0__Bacteria;D_1__Proteobacteria;D_2__Deltaproteobacteria;D_3__Myxococcales;D_4__Haliangiaceae;D_5__Haliangium;D_6__uncultured bacterium	0.86	k__Bacteria;p__Proteobacteria;c__Deltaproteobacteria;o__Myxococcales;f__;g__;s__	0.85
OTU_2321	AOA-c	1e-06	0.77	4.23409e-06	D_0__Bacteria;D_1__Proteobacteria;D_2__Deltaproteobacteria;D_3__Myxococcales;D_4__Haliangiaceae;D_5__Haliangium;D_6__uncultured bacterium	0.8	k__Bacteria;p__Proteobacteria;c__Deltaproteobacteria;o__Myxococcales;f__Haliangiaceae;g__;s__	1
OTU_2482	AOA-c	1e-06	0.69	4.23409e-06	D_0__Bacteria;D_1__Proteobacteria;D_2__Deltaproteobacteria;D_3__Myxococcales;D_4__Haliangiaceae;D_5__Haliangium;D_6__uncultured bacterium	0.85	k__Bacteria;p__Proteobacteria;c__Deltaproteobacteria;o__Myxococcales;f__;g__;s__	0.8
OTU_2796	AOA-c	1e-06	0.88	4.23409e-06	D_0__Bacteria;D_1__Proteobacteria;D_2__Deltaproteobacteria;D_3__Myxococcales;D_4__Haliangiaceae;D_5__Haliangium;D_6__uncultured bacterium	0.68	k__Bacteria;p__Proteobacteria;c__Deltaproteobacteria;o__Myxococcales;f__;g__;s__	0.98
OTU_3247	AOA-c	1e-06	0.73	4.23409e-06	D_0__Bacteria;D_1__Proteobacteria;D_2__Deltaproteobacteria;D_3__Myxococcales;D_4__Haliangiaceae;D_5__Haliangium;D_6__uncultured bacterium	0.98	k__Bacteria;p__Proteobacteria;c__Deltaproteobacteria;o__Myxococcales;f__;g__;s__	0.93
OTU_3380	AOA-c	1e-06	0.53	4.23409e-06	D_0__Bacteria;D_1__Proteobacteria;D_2__Deltaproteobacteria;D_3__Myxococcales;D_4__Haliangiaceae;D_5__Haliangium;D_6__uncultured bacterium	0.68	k__Bacteria;p__Proteobacteria;c__Deltaproteobacteria;o__Myxococcales;f__Haliangiaceae;g__;s__	1
OTU_3521	AOA-c	1e-06	0.88	4.23409e-06	D_0__Bacteria;D_1__Proteobacteria;D_2__Deltaproteobacteria;D_3__Myxococcales;D_4__Haliangiaceae;D_5__Haliangium;D_6__uncultured bacterium	0.8	k__Bacteria;p__Proteobacteria;c__Deltaproteobacteria;o__Myxococcales;f__;g__;s__	0.81
OTU_4071	AOA-c	1e-06	0.59	4.23409e-06	D_0__Bacteria;D_1__Proteobacteria;D_2__Deltaproteobacteria;D_3__Myxococcales;D_4__Haliangiaceae;D_5__Haliangium;D_6__uncultured bacterium	0.9	k__Bacteria;p__Proteobacteria;c__Deltaproteobacteria;o__Myxococcales;f__;g__;s__	0.91
OTU_4181	AOA-c	0.000401	0.54	0.000870634	D_0__Bacteria;D_1__Proteobacteria;D_2__Deltaproteobacteria;D_3__Myxococcales;D_4__Haliangiaceae;D_5__Haliangium;D_6__uncultured bacterium	0.8	k__Bacteria;p__Proteobacteria;c__Deltaproteobacteria;o__Myxococcales;f__;g__;s__	0.76
OTU_4236	AOA-c	1e-06	0.7	4.23409e-06	D_0__Bacteria;D_1__Proteobacteria;D_2__Deltaproteobacteria;D_3__Myxococcales;D_4__Haliangiaceae;D_5__Haliangium;D_6__uncultured bacterium	0.67	k__Bacteria;p__Proteobacteria;c__Deltaproteobacteria;o__Myxococcales;f__;g__;s__	0.98
OTU_4678	AOA-c	1e-06	0.74	4.23409e-06	D_0__Bacteria;D_1__Proteobacteria;D_2__Deltaproteobacteria;D_3__Myxococcales;D_4__Haliangiaceae;D_5__Haliangium;D_6__uncultured bacterium	0.82	k__Bacteria;p__Proteobacteria;c__Deltaproteobacteria;o__Myxococcales;f__;g__;s__	0.73
OTU_4749	AOA-c	4e-06	0.51	1.42166e-05	D_0__Bacteria;D_1__Proteobacteria;D_2__Deltaproteobacteria;D_3__Myxococcales;D_4__Haliangiaceae;D_5__Haliangium;D_6__uncultured bacterium	0.51	k__Bacteria;p__Proteobacteria;c__Deltaproteobacteria;o__Myxococcales;f__Haliangiaceae;g__;s__	1
OTU_4990	AOA-c	1e-06	0.72	4.23409e-06	D_0__Bacteria;D_1__Proteobacteria;D_2__Deltaproteobacteria;D_3__Myxococcales;D_4__Haliangiaceae;D_5__Haliangium;D_6__uncultured bacterium	0.68	k__Bacteria;p__Proteobacteria;c__Deltaproteobacteria;o__Myxococcales;f__;g__;s__	0.94
OTU_5104	AOA-c	1e-06	0.71	4.23409e-06	D_0__Bacteria;D_1__Proteobacteria;D_2__Deltaproteobacteria;D_3__Myxococcales;D_4__Haliangiaceae;D_5__Haliangium;D_6__uncultured bacterium	0.8	k__Bacteria;p__Proteobacteria;c__Deltaproteobacteria;o__Myxococcales;f__;g__;s__	0.95
OTU_5397	AOA-c	1e-06	0.79	4.23409e-06	D_0__Bacteria;D_1__Proteobacteria;D_2__Deltaproteobacteria;D_3__Myxococcales;D_4__Haliangiaceae;D_5__Haliangium;D_6__uncultured bacterium	0.77	k__Bacteria;p__Proteobacteria;c__Deltaproteobacteria;o__Myxococcales;f__;g__;s__	0.75
OTU_6530	AOA-c	5.2e-05	0.46	0.000140458	D_0__Bacteria;D_1__Proteobacteria;D_2__Deltaproteobacteria;D_3__Myxococcales;D_4__Haliangiaceae;D_5__Haliangium;D_6__uncultured bacterium	0.85	k__Bacteria;p__Proteobacteria;c__Deltaproteobacteria;o__Myxococcales;f__;g__;s__	0.85
OTU_6754	AOA-c	1e-06	0.6	4.23409e-06	D_0__Bacteria;D_1__Proteobacteria;D_2__Deltaproteobacteria;D_3__Myxococcales;D_4__Haliangiaceae;D_5__Haliangium;D_6__uncultured bacterium	0.73	k__Bacteria;p__Proteobacteria;c__Deltaproteobacteria;o__Myxococcales;f__;g__;s__	0.93
OTU_6779	AOA-c	1e-06	0.73	4.23409e-06	D_0__Bacteria;D_1__Proteobacteria;D_2__Deltaproteobacteria;D_3__Myxococcales;D_4__Haliangiaceae;D_5__Haliangium;D_6__uncultured bacterium	0.91	k__Bacteria;p__Proteobacteria;c__Deltaproteobacteria;o__Myxococcales;f__;g__;s__	0.84
OTU_6857	AOA-c	1e-06	0.67	4.23409e-06	D_0__Bacteria;D_1__Proteobacteria;D_2__Deltaproteobacteria;D_3__Myxococcales;D_4__Haliangiaceae;D_5__Haliangium;D_6__uncultured bacterium	0.71	k__Bacteria;p__Proteobacteria;c__Deltaproteobacteria;o__Myxococcales	1
OTU_6936	AOA-c	1e-06	0.69	4.23409e-06	D_0__Bacteria;D_1__Proteobacteria;D_2__Deltaproteobacteria;D_3__Myxococcales;D_4__Haliangiaceae;D_5__Haliangium;D_6__uncultured bacterium	0.89	k__Bacteria;p__Proteobacteria;c__Deltaproteobacteria;o__Myxococcales;f__;g__;s__	1
OTU_6952	AOA-c	1e-06	0.65	4.23409e-06	D_0__Bacteria;D_1__Proteobacteria;D_2__Deltaproteobacteria;D_3__Myxococcales;D_4__Haliangiaceae;D_5__Haliangium;D_6__uncultured bacterium	0.83	k__Bacteria;p__Proteobacteria;c__Deltaproteobacteria;o__Myxococcales;f__;g__;s__	0.94
OTU_7431	AOA-c	1e-06	0.75	4.23409e-06	D_0__Bacteria;D_1__Proteobacteria;D_2__Deltaproteobacteria;D_3__Myxococcales;D_4__Haliangiaceae;D_5__Haliangium;D_6__uncultured bacterium	0.75	k__Bacteria;p__Proteobacteria;c__Deltaproteobacteria;o__Myxococcales;f__;g__;s__	0.77
OTU_7485	AOA-c	1e-06	0.58	4.23409e-06	D_0__Bacteria;D_1__Proteobacteria;D_2__Deltaproteobacteria;D_3__Myxococcales;D_4__Haliangiaceae;D_5__Haliangium;D_6__uncultured bacterium	0.54	k__Bacteria;p__Proteobacteria;c__Deltaproteobacteria;o__Myxococcales;f__;g__;s__	0.98
OTU_8150	AOA-c	1e-06	0.81	4.23409e-06	D_0__Bacteria;D_1__Proteobacteria;D_2__Deltaproteobacteria;D_3__Myxococcales;D_4__Haliangiaceae;D_5__Haliangium;D_6__uncultured bacterium	0.63	k__Bacteria;p__Proteobacteria;c__Deltaproteobacteria;o__Myxococcales;f__;g__;s__	0.78
OTU_8190	AOA-c	1e-06	0.74	4.23409e-06	D_0__Bacteria;D_1__Proteobacteria;D_2__Deltaproteobacteria;D_3__Myxococcales;D_4__Haliangiaceae;D_5__Haliangium;D_6__uncultured bacterium	0.51	k__Bacteria;p__Proteobacteria;c__Deltaproteobacteria;o__Myxococcales;f__;g__;s__	0.54
OTU_8270	AOA-c	6.5e-05	0.58	0.000171447	D_0__Bacteria;D_1__Proteobacteria;D_2__Deltaproteobacteria;D_3__Myxococcales;D_4__Haliangiaceae;D_5__Haliangium;D_6__uncultured bacterium	0.99	k__Bacteria;p__Proteobacteria;c__Deltaproteobacteria;o__Myxococcales;f__;g__;s__	0.96
OTU_9208	AOA-c	1e-06	0.93	4.23409e-06	D_0__Bacteria;D_1__Proteobacteria;D_2__Deltaproteobacteria;D_3__Myxococcales;D_4__Haliangiaceae;D_5__Haliangium;D_6__uncultured bacterium	0.92	k__Bacteria;p__Proteobacteria;c__Deltaproteobacteria;o__Myxococcales;f__;g__;s__	0.83
OTU_9605	AOA-c	1e-06	0.66	4.23409e-06	D_0__Bacteria;D_1__Proteobacteria;D_2__Deltaproteobacteria;D_3__Myxococcales;D_4__Haliangiaceae;D_5__Haliangium;D_6__uncultured bacterium	0.77	k__Bacteria;p__Proteobacteria;c__Deltaproteobacteria;o__Myxococcales;f__Haliangiaceae;g__;s__	0.65
OTU_691	AOA-c	1e-06	0.86	4.23409e-06	D_0__Bacteria;D_1__Proteobacteria;D_2__Deltaproteobacteria;D_3__Myxococcales;D_4__Haliangiaceae;D_5__Haliangium;D_6__uncultured delta proteobacterium	0.84	k__Bacteria;p__Proteobacteria;c__Deltaproteobacteria;o__Myxococcales;f__Haliangiaceae;g__;s__	1
OTU_12843	AOA-c	1e-06	0.57	4.23409e-06	D_0__Bacteria;D_1__Proteobacteria;D_2__Deltaproteobacteria;D_3__Myxococcales;D_4__Haliangiaceae;D_5__Haliangium;D_6__uncultured Kofleria sp.	0.92	k__Bacteria;p__Proteobacteria;c__Deltaproteobacteria;o__Myxococcales;f__;g__;s__	0.91
OTU_13081	AOA-c	1e-06	0.53	4.23409e-06	D_0__Bacteria;D_1__Proteobacteria;D_2__Deltaproteobacteria;D_3__Myxococcales;D_4__Haliangiaceae;D_5__Haliangium;D_6__uncultured Kofleria sp.	0.74	k__Bacteria;p__Proteobacteria;c__Deltaproteobacteria;o__Myxococcales;f__;g__;s__	0.96
OTU_7009	AOA-c	1e-06	0.6	4.23409e-06	D_0__Bacteria;D_1__Proteobacteria;D_2__Deltaproteobacteria;D_3__Myxococcales;D_4__Haliangiaceae;D_5__Haliangium;D_6__uncultured Kofleria sp.	0.96	k__Bacteria;p__Proteobacteria;c__Deltaproteobacteria;o__Myxococcales;f__;g__;s__	0.97
OTU_10676	AOA-c	4.1e-05	0.44	0.000113203	D_0__Bacteria;D_1__Proteobacteria;D_2__Deltaproteobacteria;D_3__Myxococcales;D_4__Haliangiaceae;D_5__Haliangium;D_6__uncultured Myxococcales bacterium	0.95	k__Bacteria;p__Proteobacteria;c__Deltaproteobacteria;o__Myxococcales;f__;g__;s__	0.65
OTU_10912	AOA-c	2e-06	0.61	7.69339e-06	D_0__Bacteria;D_1__Proteobacteria;D_2__Deltaproteobacteria;D_3__Myxococcales;D_4__Haliangiaceae;D_5__Haliangium;D_6__uncultured Myxococcales bacterium	0.81	k__Bacteria;p__Proteobacteria;c__Deltaproteobacteria;o__Myxococcales;f__;g__;s__	0.92
OTU_11176	AOA-c	7e-06	0.6	2.33724e-05	D_0__Bacteria;D_1__Proteobacteria;D_2__Deltaproteobacteria;D_3__Myxococcales;D_4__Haliangiaceae;D_5__Haliangium;D_6__uncultured Myxococcales bacterium	0.85	k__Bacteria;p__Proteobacteria;c__Deltaproteobacteria;o__Myxococcales;f__;g__;s__	0.98
OTU_1696	AOA-c	1e-06	0.9	4.23409e-06	D_0__Bacteria;D_1__Proteobacteria;D_2__Deltaproteobacteria;D_3__Myxococcales;D_4__Haliangiaceae;D_5__Haliangium;D_6__uncultured Myxococcales bacterium	0.79	k__Bacteria;p__Proteobacteria;c__Deltaproteobacteria;o__Myxococcales;f__;g__;s__	0.99
OTU_721	AOA-c	5e-06	0.68	1.72584e-05	D_0__Bacteria;D_1__Proteobacteria;D_2__Deltaproteobacteria;D_3__Myxococcales;D_4__Haliangiaceae;D_5__Haliangium;D_6__uncultured Myxococcales bacterium	0.69	k__Bacteria;p__Proteobacteria;c__Deltaproteobacteria;o__Myxococcales;f__;g__;s__	0.96
OTU_6621	AOA-c	1e-06	0.78	4.23409e-06	D_0__Bacteria;D_1__Proteobacteria;D_2__Deltaproteobacteria;D_3__Myxococcales;D_4__Haliangiaceae;D_5__Haliangium;D_6__uncultured Polyangiaceae bacterium	1	k__Bacteria;p__Proteobacteria;c__Deltaproteobacteria;o__Myxococcales	1
OTU_1732	AOA-c	1e-06	0.63	4.23409e-06	D_0__Bacteria;D_1__Proteobacteria;D_2__Deltaproteobacteria;D_3__Myxococcales;D_4__Haliangiaceae;D_5__Haliangium;D_6__uncultured proteobacterium	0.59	k__Bacteria;p__Proteobacteria;c__Deltaproteobacteria;o__Myxococcales;f__;g__;s__	0.65
OTU_2336	AOA-c	1.3e-05	0.59	4.03713e-05	D_0__Bacteria;D_1__Proteobacteria;D_2__Deltaproteobacteria;D_3__Myxococcales;D_4__Haliangiaceae;D_5__Haliangium;D_6__uncultured proteobacterium	0.57	k__Bacteria;p__Proteobacteria;c__Deltaproteobacteria;o__Myxococcales;f__;g__;s__	1
OTU_6260	AOA-c	1e-06	0.58	4.23409e-06	D_0__Bacteria;D_1__Proteobacteria;D_2__Deltaproteobacteria;D_3__Myxococcales;D_4__Haliangiaceae;D_5__Haliangium;D_6__uncultured proteobacterium	0.54	k__Bacteria;p__Proteobacteria;c__Deltaproteobacteria;o__Myxococcales;f__;g__;s__	0.99
OTU_6532	AOA-c	2e-06	0.55	7.69339e-06	D_0__Bacteria;D_1__Proteobacteria;D_2__Deltaproteobacteria;D_3__Myxococcales;D_4__Haliangiaceae;D_5__Haliangium;D_6__uncultured proteobacterium	0.72	k__Bacteria;p__Proteobacteria;c__Deltaproteobacteria;o__Myxococcales;f__;g__;s__	1
OTU_6832	AOA-c	1.2e-05	0.48	3.76096e-05	D_0__Bacteria;D_1__Proteobacteria;D_2__Deltaproteobacteria;D_3__Myxococcales;D_4__Haliangiaceae;D_5__Haliangium;D_6__uncultured proteobacterium	0.61	k__Bacteria;p__Proteobacteria;c__Deltaproteobacteria;o__Myxococcales;f__;g__;s__	1
OTU_923	AOA-c	2e-06	0.67	7.69339e-06	D_0__Bacteria;D_1__Proteobacteria;D_2__Deltaproteobacteria;D_3__Myxococcales;D_4__Haliangiaceae;D_5__Haliangium;D_6__uncultured proteobacterium	0.87	k__Bacteria;p__Proteobacteria;c__Deltaproteobacteria;o__Myxococcales;f__;g__;s__	0.99
OTU_11865	AOA-c	0.00015	0.42	0.00036089	D_0__Bacteria;D_1__Proteobacteria;D_2__Deltaproteobacteria;D_3__Myxococcales;D_4__mle1-27	0.78	k__Bacteria;p__Proteobacteria;c__Deltaproteobacteria;o__Myxococcales;f__;g__;s__	0.92
OTU_12986	AOA-c	0.000252	0.39	0.000572131	D_0__Bacteria;D_1__Proteobacteria;D_2__Deltaproteobacteria;D_3__Myxococcales;D_4__mle1-27	0.82	k__Bacteria;p__Proteobacteria;c__Deltaproteobacteria;o__Myxococcales;f__;g__;s__	0.97
OTU_3299	AOA-c	2e-06	0.66	7.69339e-06	D_0__Bacteria;D_1__Proteobacteria;D_2__Deltaproteobacteria;D_3__Myxococcales;D_4__mle1-27	0.78	k__Bacteria;p__Proteobacteria;c__Deltaproteobacteria;o__Myxococcales;f__;g__;s__	0.8
OTU_7725	AOA-c	0.000373	0.42	0.000817038	D_0__Bacteria;D_1__Proteobacteria;D_2__Deltaproteobacteria;D_3__Myxococcales;D_4__mle1-27	0.87	k__Bacteria;p__Proteobacteria;c__Deltaproteobacteria;o__Myxococcales;f__;g__;s__	0.78
OTU_3406	AOA-c	4.9e-05	0.53	0.000133127	D_0__Bacteria;D_1__Proteobacteria;D_2__Deltaproteobacteria;D_3__Myxococcales;D_4__mle1-27;D_5__Myxococcales bacterium Gsoil 473;D_6__Myxococcales bacterium Gsoil 473	0.59	k__Bacteria;p__Proteobacteria;c__Deltaproteobacteria;o__Myxococcales;f__;g__;s__	0.88
OTU_7557	AOA-c	1e-06	0.66	4.23409e-06	D_0__Bacteria;D_1__Proteobacteria;D_2__Deltaproteobacteria;D_3__Myxococcales;D_4__mle1-27;D_5__uncultured bacterium;D_6__uncultured bacterium	0.69	k__Bacteria;p__Proteobacteria;c__Deltaproteobacteria;o__Myxococcales;f__;g__;s__	0.99
OTU_9741	AOA-c	0.00014	0.4	0.000339757	D_0__Bacteria;D_1__Proteobacteria;D_2__Deltaproteobacteria;D_3__Myxococcales;D_4__mle1-27;D_5__uncultured bacterium;D_6__uncultured bacterium	0.58	k__Bacteria;p__Proteobacteria;c__Deltaproteobacteria;o__Myxococcales;f__;g__;s__	0.87
OTU_11833	AOA-c	1e-06	0.56	4.23409e-06	D_0__Bacteria;D_1__Proteobacteria;D_2__Deltaproteobacteria;D_3__Myxococcales;D_4__mle1-27;D_5__uncultured delta proteobacterium;D_6__uncultured delta proteobacterium	1	k__Bacteria;p__Proteobacteria;c__Deltaproteobacteria;o__Myxococcales;f__;g__;s__	0.94
OTU_7189	AOA-c	0.000104	0.45	0.000260955	D_0__Bacteria;D_1__Proteobacteria;D_2__Deltaproteobacteria;D_3__Myxococcales;D_4__mle1-27;D_5__uncultured delta proteobacterium;D_6__uncultured delta proteobacterium	0.71	k__Bacteria;p__Proteobacteria;c__Deltaproteobacteria;o__Myxococcales;f__;g__;s__	0.96
OTU_11302	AOA-c	3.3e-05	0.43	9.29724e-05	D_0__Bacteria;D_1__Proteobacteria;D_2__Deltaproteobacteria;D_3__Myxococcales;D_4__mle1-27;D_5__uncultured Myxococcales bacterium;D_6__uncultured Myxococcales bacterium	0.91	k__Bacteria;p__Proteobacteria;c__Deltaproteobacteria;o__Myxococcales;f__;g__;s__	0.85
OTU_9398	AOA-c	1e-06	0.52	4.23409e-06	D_0__Bacteria;D_1__Proteobacteria;D_2__Deltaproteobacteria;D_3__Myxococcales;D_4__mle1-27;D_5__uncultured proteobacterium;D_6__uncultured proteobacterium	0.9	k__Bacteria;p__Proteobacteria;c__Deltaproteobacteria;o__Myxococcales;f__;g__;s__	0.84
OTU_1561	AOA-c	1e-06	0.59	4.23409e-06	D_0__Bacteria;D_1__Proteobacteria;D_2__Deltaproteobacteria;D_3__Myxococcales;D_4__MSB-4B10;D_5__uncultured bacterium;D_6__uncultured bacterium	0.85	k__Bacteria;p__Proteobacteria;c__Deltaproteobacteria;o__Myxococcales;f__;g__;s__	0.97
OTU_4505	AOA-c	6e-06	0.52	2.02922e-05	D_0__Bacteria;D_1__Proteobacteria;D_2__Deltaproteobacteria;D_3__Myxococcales;D_4__MSB-4B10;D_5__uncultured bacterium;D_6__uncultured bacterium	0.91	k__Bacteria;p__Proteobacteria;c__Deltaproteobacteria;o__Myxococcales;f__;g__;s__	0.97
OTU_6944	AOA-c	1e-06	0.59	4.23409e-06	D_0__Bacteria;D_1__Proteobacteria;D_2__Deltaproteobacteria;D_3__Myxococcales;D_4__MSB-4B10;D_5__uncultured proteobacterium;D_6__uncultured proteobacterium	0.83	k__Bacteria;p__Proteobacteria;c__Deltaproteobacteria;o__Myxococcales;f__;g__;s__	1
OTU_2339	AOA-c	1e-06	0.74	4.23409e-06	D_0__Bacteria;D_1__Proteobacteria;D_2__Deltaproteobacteria;D_3__Myxococcales;D_4__Phaselicystidaceae;D_5__Phaselicystis;D_6__uncultured bacterium	0.97	k__Bacteria;p__Proteobacteria;c__Deltaproteobacteria;o__Myxococcales;f__;g__;s__	0.73
OTU_781	AOA-c	1e-06	0.92	4.23409e-06	D_0__Bacteria;D_1__Proteobacteria;D_2__Deltaproteobacteria;D_3__Myxococcales;D_4__Phaselicystidaceae;D_5__Phaselicystis;D_6__uncultured delta proteobacterium	0.84	k__Bacteria;p__Proteobacteria;c__Deltaproteobacteria;o__Myxococcales;f__;g__;s__	0.95
OTU_11771	AOA-c	1e-06	0.69	4.23409e-06	D_0__Bacteria;D_1__Proteobacteria;D_2__Deltaproteobacteria;D_3__Myxococcales;D_4__Polyangiaceae;D_5__Byssovorax;D_6__uncultured bacterium	0.87	k__Bacteria;p__Proteobacteria;c__Deltaproteobacteria;o__Myxococcales;f__Polyangiaceae;g__;s__	0.93
OTU_7554	AOA-c	1e-06	0.68	4.23409e-06	D_0__Bacteria;D_1__Proteobacteria;D_2__Deltaproteobacteria;D_3__Myxococcales;D_4__Polyangiaceae;D_5__Byssovorax;D_6__uncultured bacterium	0.9	k__Bacteria;p__Proteobacteria;c__Deltaproteobacteria;o__Myxococcales;f__Polyangiaceae;g__;s__	0.96
OTU_4285	AOA-c	1e-06	0.8	4.23409e-06	D_0__Bacteria;D_1__Proteobacteria;D_2__Deltaproteobacteria;D_3__Myxococcales;D_4__Polyangiaceae;D_5__Sorangium	1	k__Bacteria;p__Proteobacteria;c__Deltaproteobacteria;o__Myxococcales;f__;g__;s__	0.91
OTU_11863	AOA-c	1e-06	0.64	4.23409e-06	D_0__Bacteria;D_1__Proteobacteria;D_2__Deltaproteobacteria;D_3__Myxococcales;D_4__Polyangiaceae;D_5__Sorangium;D_6__uncultured bacterium	0.89	k__Bacteria;p__Proteobacteria;c__Deltaproteobacteria;o__Myxococcales;f__;g__;s__	1
OTU_1559	AOA-c	1e-06	0.66	4.23409e-06	D_0__Bacteria;D_1__Proteobacteria;D_2__Deltaproteobacteria;D_3__Myxococcales;D_4__Polyangiaceae;D_5__Sorangium;D_6__uncultured bacterium	0.98	k__Bacteria;p__Proteobacteria;c__Deltaproteobacteria;o__Myxococcales;f__;g__;s__	0.98
OTU_1668	AOA-c	1e-06	0.71	4.23409e-06	D_0__Bacteria;D_1__Proteobacteria;D_2__Deltaproteobacteria;D_3__Myxococcales;D_4__Polyangiaceae;D_5__Sorangium;D_6__uncultured bacterium	0.98	k__Bacteria;p__Proteobacteria;c__Deltaproteobacteria;o__Myxococcales;f__;g__;s__	0.98
OTU_2038	AOA-c	0.000362	0.52	0.000796134	D_0__Bacteria;D_1__Proteobacteria;D_2__Deltaproteobacteria;D_3__Myxococcales;D_4__Polyangiaceae;D_5__Sorangium;D_6__uncultured bacterium	0.94	k__Bacteria;p__Proteobacteria;c__Deltaproteobacteria;o__Myxococcales;f__;g__;s__	0.85
OTU_2134	AOA-c	1e-05	0.54	3.20036e-05	D_0__Bacteria;D_1__Proteobacteria;D_2__Deltaproteobacteria;D_3__Myxococcales;D_4__Polyangiaceae;D_5__Sorangium;D_6__uncultured bacterium	0.56	k__Bacteria;p__Proteobacteria;c__Deltaproteobacteria;o__Myxococcales;f__;g__;s__	0.95
OTU_4076	AOA-c	1e-06	0.72	4.23409e-06	D_0__Bacteria;D_1__Proteobacteria;D_2__Deltaproteobacteria;D_3__Myxococcales;D_4__Polyangiaceae;D_5__Sorangium;D_6__uncultured bacterium	1	k__Bacteria;p__Proteobacteria;c__Deltaproteobacteria;o__Myxococcales;f__;g__;s__	1
OTU_6942	AOA-c	1e-06	0.74	4.23409e-06	D_0__Bacteria;D_1__Proteobacteria;D_2__Deltaproteobacteria;D_3__Myxococcales;D_4__Polyangiaceae;D_5__Sorangium;D_6__uncultured bacterium	1	k__Bacteria;p__Proteobacteria;c__Deltaproteobacteria;o__Myxococcales;f__;g__;s__	1
OTU_7714	AOA-c	1.5e-05	0.5	4.58461e-05	D_0__Bacteria;D_1__Proteobacteria;D_2__Deltaproteobacteria;D_3__Myxococcales;D_4__Polyangiaceae;D_5__Sorangium;D_6__uncultured bacterium	0.91	k__Bacteria;p__Proteobacteria;c__Deltaproteobacteria;o__Myxococcales;f__;g__;s__	0.96
OTU_9109	AOA-c	8.9e-05	0.66	0.000227541	D_0__Bacteria;D_1__Proteobacteria;D_2__Deltaproteobacteria;D_3__Myxococcales;D_4__Polyangiaceae;D_5__Sorangium;D_6__uncultured bacterium	0.68	k__Bacteria;p__Proteobacteria;c__Deltaproteobacteria;o__Myxococcales;f__;g__;s__	0.96
OTU_9129	AOA-c	1e-06	0.82	4.23409e-06	D_0__Bacteria;D_1__Proteobacteria;D_2__Deltaproteobacteria;D_3__Myxococcales;D_4__Polyangiaceae;D_5__Sorangium;D_6__uncultured bacterium	0.85	k__Bacteria;p__Proteobacteria;c__Deltaproteobacteria;o__Myxococcales;f__;g__;s__	0.99
OTU_9683	AOA-c	1e-05	0.52	3.20036e-05	D_0__Bacteria;D_1__Proteobacteria;D_2__Deltaproteobacteria;D_3__Myxococcales;D_4__Polyangiaceae;D_5__Sorangium;D_6__uncultured bacterium	0.54	k__Bacteria;p__Proteobacteria;c__Deltaproteobacteria;o__Myxococcales;f__;g__;s__	0.9
OTU_2790	AOA-c	1e-06	0.63	4.23409e-06	D_0__Bacteria;D_1__Proteobacteria;D_2__Deltaproteobacteria;D_3__Myxococcales;D_4__Polyangiaceae;D_5__Sorangium;D_6__uncultured Myxococcales bacterium	0.74	k__Bacteria;p__Proteobacteria;c__Deltaproteobacteria;o__Myxococcales;f__;g__;s__	1
OTU_693	AOA-c	1e-06	0.9	4.23409e-06	D_0__Bacteria;D_1__Proteobacteria;D_2__Deltaproteobacteria;D_3__Myxococcales;D_4__Polyangiaceae;D_5__Sorangium;D_6__uncultured Polyangiaceae bacterium	0.96	k__Bacteria;p__Proteobacteria;c__Deltaproteobacteria;o__Myxococcales;f__;g__;s__	0.98
OTU_1049	AOA-c	1e-06	0.84	4.23409e-06	D_0__Bacteria;D_1__Proteobacteria;D_2__Deltaproteobacteria;D_3__Myxococcales;D_4__Polyangiaceae;D_5__Sorangium;D_6__uncultured proteobacterium	0.71	k__Bacteria;p__Proteobacteria;c__Deltaproteobacteria;o__Myxococcales;f__;g__;s__	0.95
OTU_5085	AOA-c	1e-06	0.55	4.23409e-06	D_0__Bacteria;D_1__Proteobacteria;D_2__Deltaproteobacteria;D_3__Myxococcales;D_4__Polyangiaceae;D_5__Sorangium;D_6__uncultured proteobacterium	0.59	k__Bacteria;p__Proteobacteria;c__Deltaproteobacteria;o__Myxococcales;f__;g__;s__	0.95
OTU_6264	AOA-c	1e-06	0.67	4.23409e-06	D_0__Bacteria;D_1__Proteobacteria;D_2__Deltaproteobacteria;D_3__Myxococcales;D_4__Sandaracinaceae	0.97	k__Bacteria;p__Proteobacteria;c__Deltaproteobacteria;o__Myxococcales;f__;g__;s__	0.99
OTU_729	AOA-c	2.8e-05	0.74	8.02892e-05	D_0__Bacteria;D_1__Proteobacteria;D_2__Deltaproteobacteria;D_3__Myxococcales;D_4__Sandaracinaceae	1	k__Bacteria;p__Proteobacteria;c__Deltaproteobacteria;o__Myxococcales;f__;g__;s__	0.98
OTU_12014	AOA-c	1e-06	0.72	4.23409e-06	D_0__Bacteria;D_1__Proteobacteria;D_2__Deltaproteobacteria;D_3__Myxococcales;D_4__Sandaracinaceae;D_5__Sandaracinus;D_6__uncultured bacterium	1	k__Bacteria;p__Proteobacteria;c__Deltaproteobacteria;o__Myxococcales;f__;g__;s__	1
OTU_1459	AOA-c	5e-06	0.66	1.72584e-05	D_0__Bacteria;D_1__Proteobacteria;D_2__Deltaproteobacteria;D_3__Myxococcales;D_4__Sandaracinaceae;D_5__uncultured bacterium;D_6__uncultured bacterium	0.92	k__Bacteria;p__Proteobacteria;c__Deltaproteobacteria;o__Myxococcales;f__;g__;s__	0.99
OTU_1478	AOA-c	3e-06	0.56	1.09567e-05	D_0__Bacteria;D_1__Proteobacteria;D_2__Deltaproteobacteria;D_3__Myxococcales;D_4__Sandaracinaceae;D_5__uncultured bacterium;D_6__uncultured bacterium	0.74	k__Bacteria;p__Proteobacteria;c__Deltaproteobacteria;o__Myxococcales;f__;g__;s__	1
OTU_6759	AOA-c	1e-06	0.62	4.23409e-06	D_0__Bacteria;D_1__Proteobacteria;D_2__Deltaproteobacteria;D_3__Myxococcales;D_4__Sandaracinaceae;D_5__uncultured bacterium;D_6__uncultured bacterium	0.67	k__Bacteria;p__Proteobacteria;c__Deltaproteobacteria;o__Myxococcales;f__;g__;s__	0.95
OTU_1784	AOA-c	4.4e-05	0.61	0.000120769	D_0__Bacteria;D_1__Proteobacteria;D_2__Deltaproteobacteria;D_3__Myxococcales;D_4__Sandaracinaceae;D_5__uncultured soil bacterium;D_6__uncultured soil bacterium	0.91	k__Bacteria;p__Proteobacteria;c__Deltaproteobacteria;o__Myxococcales;f__;g__;s__	0.94
OTU_10712	AOA-c	1e-06	0.58	4.23409e-06	D_0__Bacteria;D_1__Proteobacteria;D_2__Deltaproteobacteria;D_3__Myxococcales;D_4__uncultured	0.59	k__Bacteria;p__Proteobacteria;c__Deltaproteobacteria;o__Myxococcales	0.68
OTU_11818	AOA-c	0.000403	0.39	0.000874071	D_0__Bacteria;D_1__Proteobacteria;D_2__Deltaproteobacteria;D_3__Myxococcales;D_4__uncultured	0.63	k__Bacteria;p__Proteobacteria;c__Deltaproteobacteria;o__;f__;g__;s__	0.89
OTU_3219	AOA-c	1e-06	0.57	4.23409e-06	D_0__Bacteria;D_1__Proteobacteria;D_2__Deltaproteobacteria;D_3__Myxococcales;D_4__uncultured	0.58	k__Bacteria;p__Proteobacteria;c__Deltaproteobacteria;o__Myxococcales;f__;g__;s__	0.91
OTU_3523	AOA-c	1.3e-05	0.45	4.03713e-05	D_0__Bacteria;D_1__Proteobacteria;D_2__Deltaproteobacteria;D_3__Myxococcales;D_4__uncultured	0.67	k__Bacteria;p__Proteobacteria;c__Deltaproteobacteria;o__;f__;g__;s__	0.59
OTU_4064	AOA-c	1e-06	0.52	4.23409e-06	D_0__Bacteria;D_1__Proteobacteria;D_2__Deltaproteobacteria;D_3__Myxococcales;D_4__uncultured	0.94	k__Bacteria;p__Proteobacteria;c__Deltaproteobacteria;o__Myxococcales;f__;g__;s__	0.95
OTU_6615	AOA-c	1e-06	0.77	4.23409e-06	D_0__Bacteria;D_1__Proteobacteria;D_2__Deltaproteobacteria;D_3__Myxococcales;D_4__uncultured	0.96	k__Bacteria;p__Proteobacteria;c__Deltaproteobacteria;o__Myxococcales;f__;g__;s__	0.65
OTU_9676	AOA-c	0.000132	0.4	0.000321896	D_0__Bacteria;D_1__Proteobacteria;D_2__Deltaproteobacteria;D_3__Myxococcales;D_4__uncultured;D_5__Anaeromyxobacter dehalogenans;D_6__Anaeromyxobacter dehalogenans	0.94	k__Bacteria;p__Proteobacteria;c__Deltaproteobacteria;o__Myxococcales;f__;g__;s__	0.69
OTU_10889	AOA-c	1e-06	0.53	4.23409e-06	D_0__Bacteria;D_1__Proteobacteria;D_2__Deltaproteobacteria;D_3__Myxococcales;D_4__uncultured;D_5__uncultured bacterium;D_6__uncultured bacterium	0.88	k__Bacteria;p__Proteobacteria;c__Deltaproteobacteria;o__;f__;g__;s__	0.86
OTU_2131	AOA-c	1e-06	0.83	4.23409e-06	D_0__Bacteria;D_1__Proteobacteria;D_2__Deltaproteobacteria;D_3__Myxococcales;D_4__uncultured;D_5__uncultured bacterium;D_6__uncultured bacterium	0.83	k__Bacteria;p__Proteobacteria;c__Deltaproteobacteria;o__Myxococcales;f__;g__;s__	1
OTU_2913	AOA-c	1e-06	0.68	4.23409e-06	D_0__Bacteria;D_1__Proteobacteria;D_2__Deltaproteobacteria;D_3__Myxococcales;D_4__uncultured;D_5__uncultured bacterium;D_6__uncultured bacterium	0.88	k__Bacteria;p__Proteobacteria;c__Deltaproteobacteria;o__Myxococcales;f__Cystobacterineae;g__;s__	0.94
OTU_6152	AOA-c	1e-06	0.7	4.23409e-06	D_0__Bacteria;D_1__Proteobacteria;D_2__Deltaproteobacteria;D_3__Myxococcales;D_4__uncultured;D_5__uncultured bacterium;D_6__uncultured bacterium	0.91	k__Bacteria;p__Proteobacteria;c__Deltaproteobacteria;o__Myxococcales;f__;g__;s__	1
OTU_6274	AOA-c	1.6e-05	0.45	4.86071e-05	D_0__Bacteria;D_1__Proteobacteria;D_2__Deltaproteobacteria;D_3__Myxococcales;D_4__uncultured;D_5__uncultured bacterium;D_6__uncultured bacterium	0.53	k__Bacteria;p__Proteobacteria;c__Deltaproteobacteria;o__;f__;g__;s__	0.96
OTU_6449	AOA-c	1e-06	0.67	4.23409e-06	D_0__Bacteria;D_1__Proteobacteria;D_2__Deltaproteobacteria;D_3__Myxococcales;D_4__uncultured;D_5__uncultured bacterium;D_6__uncultured bacterium	0.73	k__Bacteria;p__Proteobacteria;c__Deltaproteobacteria;o__Myxococcales;f__;g__;s__	0.97
OTU_6574	AOA-c	3e-05	0.54	8.55364e-05	D_0__Bacteria;D_1__Proteobacteria;D_2__Deltaproteobacteria;D_3__Myxococcales;D_4__uncultured;D_5__uncultured bacterium;D_6__uncultured bacterium	0.68	k__Bacteria;p__Proteobacteria;c__Deltaproteobacteria;o__Myxococcales;f__;g__;s__	0.95
OTU_7429	AOA-c	9.9e-05	0.46	0.000250459	D_0__Bacteria;D_1__Proteobacteria;D_2__Deltaproteobacteria;D_3__Myxococcales;D_4__uncultured;D_5__uncultured bacterium;D_6__uncultured bacterium	0.86	k__Bacteria;p__Proteobacteria;c__Deltaproteobacteria;o__Myxococcales;f__;g__;s__	1
OTU_961	AOA-c	1e-06	0.82	4.23409e-06	D_0__Bacteria;D_1__Proteobacteria;D_2__Deltaproteobacteria;D_3__Myxococcales;D_4__uncultured;D_5__uncultured bacterium;D_6__uncultured bacterium	0.93	k__Bacteria;p__Proteobacteria;c__Deltaproteobacteria;o__Myxococcales;f__;g__;s__	0.89
OTU_9728	AOA-c	1e-06	0.7	4.23409e-06	D_0__Bacteria;D_1__Proteobacteria;D_2__Deltaproteobacteria;D_3__Myxococcales;D_4__uncultured;D_5__uncultured bacterium;D_6__uncultured bacterium	0.98	k__Bacteria;p__Proteobacteria;c__Deltaproteobacteria;o__Myxococcales;f__;g__;s__	1
OTU_10094	AOA-c	1e-06	0.84	4.23409e-06	D_0__Bacteria;D_1__Proteobacteria;D_2__Deltaproteobacteria;D_3__Myxococcales;D_4__uncultured;D_5__uncultured Cystobacteraceae bacterium;D_6__uncultured Cystobacteraceae bacterium	0.9	k__Bacteria;p__Proteobacteria;c__Deltaproteobacteria;o__Myxococcales;f__Cystobacteraceae	0.91
OTU_12748	AOA-c	0.000446	0.44	0.000956932	D_0__Bacteria;D_1__Proteobacteria;D_2__Deltaproteobacteria;D_3__Myxococcales;D_4__uncultured;D_5__uncultured Cystobacteraceae bacterium;D_6__uncultured Cystobacteraceae bacterium	0.78	k__Bacteria;p__Proteobacteria;c__Deltaproteobacteria;o__Myxococcales;f__;g__;s__	0.63
OTU_12985	AOA-c	3.3e-05	0.43	9.29724e-05	D_0__Bacteria;D_1__Proteobacteria;D_2__Deltaproteobacteria;D_3__Myxococcales;D_4__uncultured;D_5__uncultured Cystobacteraceae bacterium;D_6__uncultured Cystobacteraceae bacterium	0.75	k__Bacteria;p__Proteobacteria;c__Deltaproteobacteria;o__Myxococcales;f__Cystobacteraceae	0.88
OTU_3361	AOA-c	1e-06	0.63	4.23409e-06	D_0__Bacteria;D_1__Proteobacteria;D_2__Deltaproteobacteria;D_3__Myxococcales;D_4__uncultured;D_5__uncultured Cystobacteraceae bacterium;D_6__uncultured Cystobacteraceae bacterium	0.55	k__Bacteria;p__Proteobacteria;c__Deltaproteobacteria;o__Myxococcales;f__Cystobacteraceae	0.67
OTU_6981	AOA-c	1e-06	0.6	4.23409e-06	D_0__Bacteria;D_1__Proteobacteria;D_2__Deltaproteobacteria;D_3__Myxococcales;D_4__uncultured;D_5__uncultured Cystobacteraceae bacterium;D_6__uncultured Cystobacteraceae bacterium	0.92	k__Bacteria;p__Proteobacteria;c__Deltaproteobacteria;o__Myxococcales;f__Cystobacteraceae	0.6
OTU_7006	AOA-c	0.000451	0.37	0.000966505	D_0__Bacteria;D_1__Proteobacteria;D_2__Deltaproteobacteria;D_3__Myxococcales;D_4__uncultured;D_5__uncultured Firmicutes bacterium;D_6__uncultured Firmicutes bacterium	0.71	k__Bacteria;p__Proteobacteria;c__Deltaproteobacteria;o__Myxococcales;f__;g__;s__	0.82
OTU_7549	AOA-c	4.6e-05	0.44	0.000125819	D_0__Bacteria;D_1__Proteobacteria;D_2__Deltaproteobacteria;D_3__Myxococcales;D_4__uncultured;D_5__uncultured Firmicutes bacterium;D_6__uncultured Firmicutes bacterium	0.98	k__Bacteria;p__Proteobacteria;c__Deltaproteobacteria;o__Myxococcales;f__;g__;s__	0.92
OTU_2308	AOA-c	8e-06	0.61	2.62785e-05	D_0__Bacteria;D_1__Proteobacteria;D_2__Deltaproteobacteria;D_3__Myxococcales;D_4__uncultured;D_5__uncultured Myxococcales bacterium;D_6__uncultured Myxococcales bacterium	0.6	k__Bacteria;p__Proteobacteria;c__Deltaproteobacteria;o__Myxococcales;f__Cystobacteraceae	0.75
OTU_5391	AOA-c	1e-06	0.7	4.23409e-06	D_0__Bacteria;D_1__Proteobacteria;D_2__Deltaproteobacteria;D_3__Myxococcales;D_4__uncultured;D_5__uncultured Myxococcales bacterium;D_6__uncultured Myxococcales bacterium	0.69	k__Bacteria;p__Proteobacteria;c__Deltaproteobacteria;o__Myxococcales;f__;g__;s__	0.85
OTU_2112	AOA-c	3.1e-05	0.54	8.8068e-05	D_0__Bacteria;D_1__Proteobacteria;D_2__Deltaproteobacteria;D_3__Myxococcales;D_4__uncultured;D_5__uncultured Polyangiaceae bacterium;D_6__uncultured Polyangiaceae bacterium	0.6	k__Bacteria;p__Proteobacteria;c__Deltaproteobacteria;o__Myxococcales;f__;g__;s__	0.98
OTU_2655	AOA-c	1e-06	0.66	4.23409e-06	D_0__Bacteria;D_1__Proteobacteria;D_2__Deltaproteobacteria;D_3__Myxococcales;D_4__uncultured;D_5__uncultured Polyangiaceae bacterium;D_6__uncultured Polyangiaceae bacterium	0.87	k__Bacteria;p__Proteobacteria;c__Deltaproteobacteria;o__Myxococcales;f__;g__;s__	0.98
OTU_3347	AOA-c	1e-06	0.65	4.23409e-06	D_0__Bacteria;D_1__Proteobacteria;D_2__Deltaproteobacteria;D_3__Myxococcales;D_4__uncultured;D_5__uncultured Polyangiaceae bacterium;D_6__uncultured Polyangiaceae bacterium	0.72	k__Bacteria;p__Proteobacteria;c__Deltaproteobacteria;o__Myxococcales;f__;g__;s__	0.89
OTU_9710	AOA-c	1e-06	0.72	4.23409e-06	D_0__Bacteria;D_1__Proteobacteria;D_2__Deltaproteobacteria;D_3__Myxococcales;D_4__uncultured;D_5__uncultured Polyangiaceae bacterium;D_6__uncultured Polyangiaceae bacterium	0.7	k__Bacteria;p__Proteobacteria;c__Deltaproteobacteria;o__Myxococcales;f__;g__;s__	0.71
OTU_7604	AOA-c	1e-06	0.62	4.23409e-06	D_0__Bacteria;D_1__Proteobacteria;D_2__Deltaproteobacteria;D_3__Myxococcales;D_4__uncultured;D_5__uncultured soil bacterium;D_6__uncultured soil bacterium	0.74	k__Bacteria;p__Proteobacteria;c__Deltaproteobacteria;o__;f__;g__;s__	0.99
OTU_7025	AOA-c	4.8e-05	0.47	0.000130608	D_0__Bacteria;D_1__Proteobacteria;D_2__Deltaproteobacteria;D_3__Myxococcales;D_4__VHS-B3-70;D_5__uncultured bacterium;D_6__uncultured bacterium	0.98	k__Bacteria;p__Proteobacteria;c__Deltaproteobacteria;o__;f__;g__;s__	0.75
OTU_12967	AOA-c	2e-06	0.49	7.69339e-06	D_0__Bacteria;D_1__Proteobacteria;D_2__Deltaproteobacteria;D_3__SAR324 clade(Marine group B);D_4__Candidatus Nitrosoarchaeum limnia SFB1;D_5__Candidatus Nitrosoarchaeum limnia SFB1;D_6__Candidatus Nitrosoarchaeum limnia SFB1	0.6	k__Bacteria;p__Proteobacteria;c__Deltaproteobacteria;o__Sva0853;f__JTB36;g__;s__	0.8
OTU_4667	AOA-c	1e-06	0.86	4.23409e-06	D_0__Bacteria;D_1__Proteobacteria;D_2__Deltaproteobacteria;D_3__SAR324 clade(Marine group B);D_4__Candidatus Nitrosoarchaeum limnia SFB1;D_5__Candidatus Nitrosoarchaeum limnia SFB1;D_6__Candidatus Nitrosoarchaeum limnia SFB1	0.73	k__Bacteria;p__Proteobacteria;c__Deltaproteobacteria;o__Sva0853;f__JTB36;g__;s__	0.87
OTU_9131	AOA-c	0.00023	0.46	0.000527904	D_0__Bacteria;D_1__Proteobacteria;D_2__Deltaproteobacteria;D_3__SAR324 clade(Marine group B);D_4__Candidatus Nitrosoarchaeum limnia SFB1;D_5__Candidatus Nitrosoarchaeum limnia SFB1;D_6__Candidatus Nitrosoarchaeum limnia SFB1	0.84	k__Bacteria;p__Proteobacteria;c__Deltaproteobacteria;o__Sva0853;f__JTB36;g__;s__	0.91
OTU_1772	AOA-c	2e-06	0.56	7.69339e-06	D_0__Bacteria;D_1__Proteobacteria;D_2__Deltaproteobacteria;D_3__Sh765B-TzT-29	1	k__Bacteria;p__Proteobacteria;c__Deltaproteobacteria;o__NB1-j;f__;g__;s__	0.99
OTU_4874	AOA-c	7.5e-05	0.44	0.000194598	D_0__Bacteria;D_1__Proteobacteria;D_2__Deltaproteobacteria;D_3__Sh765B-TzT-29	1	k__Bacteria;p__Proteobacteria;c__Deltaproteobacteria;o__NB1-j;f__MND4;g__;s__	0.65
OTU_1073	AOA-c	1.3e-05	0.56	4.03713e-05	D_0__Bacteria;D_1__Proteobacteria;D_2__Deltaproteobacteria;D_3__Sh765B-TzT-29;D_4__uncultured bacterium;D_5__uncultured bacterium;D_6__uncultured bacterium	0.88	k__Bacteria;p__SBR1093;c__;o__;f__;g__;s__	1
OTU_1893	AOA-c	8e-06	0.61	2.62785e-05	D_0__Bacteria;D_1__Proteobacteria;D_2__Deltaproteobacteria;D_3__Sh765B-TzT-29;D_4__uncultured bacterium;D_5__uncultured bacterium;D_6__uncultured bacterium	0.54	k__Bacteria;p__Proteobacteria;c__Deltaproteobacteria;o__NB1-j;f__NB1-i;g__;s__	0.96
OTU_2909	AOA-c	1e-06	0.63	4.23409e-06	D_0__Bacteria;D_1__Proteobacteria;D_2__Deltaproteobacteria;D_3__Sh765B-TzT-29;D_4__uncultured bacterium;D_5__uncultured bacterium;D_6__uncultured bacterium	0.64	k__Bacteria;p__Proteobacteria;c__Deltaproteobacteria;o__NB1-j;f__;g__;s__	0.85
OTU_5429	AOA-c	5.9e-05	0.44	0.000157538	D_0__Bacteria;D_1__Proteobacteria;D_2__Deltaproteobacteria;D_3__Sh765B-TzT-29;D_4__uncultured bacterium;D_5__uncultured bacterium;D_6__uncultured bacterium	0.82	k__Bacteria;p__Proteobacteria;c__Deltaproteobacteria;o__NB1-j;f__MND4;g__;s__	0.85
OTU_4275	AOA-c	3.1e-05	0.48	8.8068e-05	D_0__Bacteria;D_1__Proteobacteria;D_2__Deltaproteobacteria;D_3__Sh765B-TzT-29;D_4__uncultured candidate division SBR1093 bacterium;D_5__uncultured candidate division SBR1093 bacterium;D_6__uncultured candidate division SBR1093 bacterium	0.99	k__Bacteria;p__SBR1093;c__VHS-B5-50;o__;f__;g__;s__	1
OTU_12311	AOA-c	1e-06	0.62	4.23409e-06	D_0__Bacteria;D_1__Proteobacteria;D_2__Deltaproteobacteria;D_3__Sh765B-TzT-29;D_4__uncultured delta proteobacterium;D_5__uncultured delta proteobacterium;D_6__uncultured delta proteobacterium	0.64	k__Bacteria;p__Proteobacteria;c__Deltaproteobacteria;o__NB1-j;f__;g__;s__	1
OTU_3422	AOA-c	1e-06	0.67	4.23409e-06	D_0__Bacteria;D_1__Proteobacteria;D_2__Deltaproteobacteria;D_3__Sh765B-TzT-29;D_4__uncultured delta proteobacterium;D_5__uncultured delta proteobacterium;D_6__uncultured delta proteobacterium	0.62	k__Bacteria;p__Proteobacteria;c__Deltaproteobacteria;o__NB1-j;f__;g__;s__	1
OTU_3039	AOA-c	3e-06	0.58	1.09567e-05	D_0__Bacteria;D_1__Proteobacteria;D_2__Deltaproteobacteria;D_3__Sh765B-TzT-29;D_4__uncultured Green Bay ferromanganous micronodule bacterium MND4;D_5__uncultured Green Bay ferromanganous micronodule bacterium MND4;D_6__uncultured Green Bay ferromanganous micronodule bacterium MND4	0.99	k__Bacteria;p__Proteobacteria;c__Deltaproteobacteria;o__NB1-j;f__MND4;g__;s__	1
OTU_13037	AOA-c	1.1e-05	0.53	3.48754e-05	D_0__Bacteria;D_1__Proteobacteria;D_2__Deltaproteobacteria;D_3__Sh765B-TzT-29;D_4__uncultured soil bacterium;D_5__uncultured soil bacterium;D_6__uncultured soil bacterium	0.91	k__Bacteria;p__Proteobacteria;c__Deltaproteobacteria;o__NB1-j;f__MND4;g__;s__	1
OTU_3503	AOA-c	4e-06	0.49	1.42166e-05	D_0__Bacteria;D_1__Proteobacteria;D_2__Deltaproteobacteria;D_3__Syntrophobacterales;D_4__Syntrophaceae;D_5__uncultured;D_6__Myxococcales bacterium enrichment culture clone 11380	0.95	k__Bacteria;p__Proteobacteria;c__Deltaproteobacteria;o__;f__;g__;s__	1
OTU_4284	AOA-c	0.0002	0.5	0.00046637	D_0__Bacteria;D_1__Proteobacteria;D_2__Deltaproteobacteria;D_3__Syntrophobacterales;D_4__Syntrophaceae;D_5__uncultured;D_6__Myxococcales bacterium enrichment culture clone 11380	0.74	k__Bacteria;p__Proteobacteria;c__Deltaproteobacteria;o__;f__;g__;s__	1
OTU_6165	AOA-c	1e-06	0.79	4.23409e-06	D_0__Bacteria;D_1__Proteobacteria;D_2__Deltaproteobacteria;D_3__Syntrophobacterales;D_4__Syntrophaceae;D_5__uncultured;D_6__Myxococcales bacterium enrichment culture clone 11380	0.81	k__Bacteria;p__Proteobacteria;c__Deltaproteobacteria;o__;f__;g__;s__	0.98
OTU_7907	AOA-c	6.1e-05	0.43	0.000162189	D_0__Bacteria;D_1__Proteobacteria;D_2__Deltaproteobacteria;D_3__Syntrophobacterales;D_4__Syntrophaceae;D_5__uncultured;D_6__Myxococcales bacterium enrichment culture clone 11380	0.78	k__Bacteria;p__Proteobacteria;c__Deltaproteobacteria;o__;f__;g__;s__	0.94
OTU_9747	AOA-c	0.000117	0.49	0.0002897	D_0__Bacteria;D_1__Proteobacteria;D_2__Deltaproteobacteria;D_3__Syntrophobacterales;D_4__Syntrophobacteraceae;D_5__Syntrophobacter;D_6__uncultured bacterium	0.57	k__Bacteria;p__Proteobacteria;c__Deltaproteobacteria;o__Syntrophobacterales;f__Syntrophobacteraceae;g__Syntrophobacter;s__	0.94
OTU_10700	AOA-c	6e-06	0.47	2.02922e-05	D_0__Bacteria;D_1__Proteobacteria;D_2__Gammaproteobacteria	0.99	k__Bacteria;p__Proteobacteria;c__Gammaproteobacteria;o__Legionellales;f__Coxiellaceae;g__;s__	0.86
OTU_1146	AOA-c	1e-06	0.81	4.23409e-06	D_0__Bacteria;D_1__Proteobacteria;D_2__Gammaproteobacteria	0.94	k__Bacteria;p__Proteobacteria;c__Gammaproteobacteria;o__Legionellales	0.91
OTU_11838	AOA-c	0.000138	0.4	0.000335356	D_0__Bacteria;D_1__Proteobacteria;D_2__Gammaproteobacteria	0.94	k__Bacteria;p__Proteobacteria;c__Gammaproteobacteria;o__Legionellales;f__Coxiellaceae;g__;s__	0.52
OTU_12759	AOA-c	0.000323	0.42	0.000717138	D_0__Bacteria;D_1__Proteobacteria;D_2__Gammaproteobacteria	0.99	k__Bacteria;p__Proteobacteria;c__Gammaproteobacteria;o__Legionellales	0.87
OTU_13047	AOA-c	0.000128	0.4	0.000313235	D_0__Bacteria;D_1__Proteobacteria;D_2__Gammaproteobacteria	0.86	k__Bacteria	1
OTU_1731	AOA-c	1e-06	0.72	4.23409e-06	D_0__Bacteria;D_1__Proteobacteria;D_2__Gammaproteobacteria	0.76	k__Bacteria;p__Proteobacteria;c__Gammaproteobacteria	0.91
OTU_3200	AOA-c	1e-06	0.66	4.23409e-06	D_0__Bacteria;D_1__Proteobacteria;D_2__Gammaproteobacteria	0.97	k__Bacteria;p__Proteobacteria;c__Gammaproteobacteria;o__Legionellales;f__Coxiellaceae;g__;s__	0.55
OTU_3775	AOA-c	1e-06	0.67	4.23409e-06	D_0__Bacteria;D_1__Proteobacteria;D_2__Gammaproteobacteria	0.98	k__Bacteria;p__Proteobacteria;c__Gammaproteobacteria;o__Legionellales;f__Coxiellaceae;g__;s__	0.83
OTU_4001	AOA-c	7.7e-05	0.53	0.000199457	D_0__Bacteria;D_1__Proteobacteria;D_2__Gammaproteobacteria	0.97	k__Bacteria;p__Proteobacteria;c__Gammaproteobacteria;o__Alteromonadales;f__Alteromonadaceae	0.5
OTU_4986	AOA-c	3e-05	0.54	8.55364e-05	D_0__Bacteria;D_1__Proteobacteria;D_2__Gammaproteobacteria	0.95	k__Bacteria;p__Proteobacteria;c__Gammaproteobacteria	1
OTU_5035	AOA-c	2.8e-05	0.48	8.02892e-05	D_0__Bacteria;D_1__Proteobacteria;D_2__Gammaproteobacteria	1	k__Bacteria;p__Proteobacteria;c__Gammaproteobacteria;o__Legionellales;f__Coxiellaceae;g__;s__	0.91
OTU_5426	AOA-c	2e-06	0.55	7.69339e-06	D_0__Bacteria;D_1__Proteobacteria;D_2__Gammaproteobacteria	0.84	k__Bacteria;p__Proteobacteria;c__Gammaproteobacteria	0.79
OTU_6157	AOA-c	1e-06	0.73	4.23409e-06	D_0__Bacteria;D_1__Proteobacteria;D_2__Gammaproteobacteria	0.98	k__Bacteria;p__Proteobacteria;c__Gammaproteobacteria;o__Legionellales	0.57
OTU_6173	AOA-c	3.2e-05	0.51	9.04999e-05	D_0__Bacteria;D_1__Proteobacteria;D_2__Gammaproteobacteria	1	k__Bacteria;p__Proteobacteria;c__Gammaproteobacteria;o__Legionellales;f__;g__;s__	0.61
OTU_6789	AOA-c	1e-06	0.62	4.23409e-06	D_0__Bacteria;D_1__Proteobacteria;D_2__Gammaproteobacteria	0.97	k__Bacteria;p__Proteobacteria;c__Gammaproteobacteria;o__Legionellales;f__;g__;s__	0.51
OTU_7435	AOA-c	0.0003	0.39	0.000671169	D_0__Bacteria;D_1__Proteobacteria;D_2__Gammaproteobacteria	0.98	k__Bacteria;p__Proteobacteria;c__Gammaproteobacteria;o__Legionellales;f__Coxiellaceae;g__;s__	0.57
OTU_2592	AOA-c	1e-06	0.71	4.23409e-06	D_0__Bacteria;D_1__Proteobacteria;D_2__Gammaproteobacteria;D_3__34P16	0.66	k__Bacteria;p__Proteobacteria;c__Gammaproteobacteria	0.98
OTU_1016	AOA-c	5e-06	0.66	1.72584e-05	D_0__Bacteria;D_1__Proteobacteria;D_2__Gammaproteobacteria;D_3__Chromatiales;D_4__Ectothiorhodospiraceae;D_5__Acidiferrobacter;D_6__uncultured proteobacterium	1	k__Bacteria;p__Proteobacteria;c__;o__;f__;g__;s__	1
OTU_10067	AOA-c	1e-06	0.63	4.23409e-06	D_0__Bacteria;D_1__Proteobacteria;D_2__Gammaproteobacteria;D_3__EC3;D_4__uncultured bacterium;D_5__uncultured bacterium;D_6__uncultured bacterium	0.54	k__Bacteria;p__Proteobacteria;c__Gammaproteobacteria;o__Legionellales;f__;g__;s__	0.51
OTU_7469	AOA-c	5e-06	0.54	1.72584e-05	D_0__Bacteria;D_1__Proteobacteria;D_2__Gammaproteobacteria;D_3__EC3;D_4__uncultured bacterium;D_5__uncultured bacterium;D_6__uncultured bacterium	0.78	k__Bacteria;p__Proteobacteria;c__Gammaproteobacteria;o__Legionellales;f__Coxiellaceae;g__;s__	0.85
OTU_7559	AOA-c	2e-06	0.56	7.69339e-06	D_0__Bacteria;D_1__Proteobacteria;D_2__Gammaproteobacteria;D_3__EC3;D_4__uncultured bacterium;D_5__uncultured bacterium;D_6__uncultured bacterium	0.71	k__Bacteria;p__Proteobacteria;c__Gammaproteobacteria;o__Legionellales;f__Coxiellaceae;g__;s__	0.65
OTU_1933	AOA-c	1e-06	0.62	4.23409e-06	D_0__Bacteria;D_1__Proteobacteria;D_2__Gammaproteobacteria;D_3__KI89A clade;D_4__uncultured bacterium;D_5__uncultured bacterium;D_6__uncultured bacterium	0.86	k__Bacteria;p__Proteobacteria;c__Gammaproteobacteria;o__HTCC2188;f__HTCC2089;g__;s__	0.76
OTU_4992	AOA-c	1e-06	0.52	4.23409e-06	D_0__Bacteria;D_1__Proteobacteria;D_2__Gammaproteobacteria;D_3__Legionellales	0.5	k__Bacteria;p__Proteobacteria;c__Gammaproteobacteria;o__Legionellales;f__Coxiellaceae;g__;s__	0.86
OTU_3375	AOA-c	2e-06	0.52	7.69339e-06	D_0__Bacteria;D_1__Proteobacteria;D_2__Gammaproteobacteria;D_3__Legionellales;D_4__Coxiellaceae	0.53	k__Bacteria;p__Proteobacteria;c__Gammaproteobacteria;o__Legionellales;f__Coxiellaceae	0.5
OTU_11278	AOA-c	0.000134	0.4	0.000326393	D_0__Bacteria;D_1__Proteobacteria;D_2__Gammaproteobacteria;D_3__Legionellales;D_4__Coxiellaceae;D_5__Aquicella	1	k__Bacteria;p__Proteobacteria;c__Gammaproteobacteria;o__Legionellales;f__Coxiellaceae;g__;s__	0.96
OTU_11813	AOA-c	1e-06	0.53	4.23409e-06	D_0__Bacteria;D_1__Proteobacteria;D_2__Gammaproteobacteria;D_3__Legionellales;D_4__Coxiellaceae;D_5__Aquicella	1	k__Bacteria;p__Proteobacteria;c__Gammaproteobacteria;o__Legionellales;f__Coxiellaceae;g__Aquicella;s__	1
OTU_12485	AOA-c	2e-06	0.5	7.69339e-06	D_0__Bacteria;D_1__Proteobacteria;D_2__Gammaproteobacteria;D_3__Legionellales;D_4__Coxiellaceae;D_5__Aquicella	1	k__Bacteria;p__Proteobacteria;c__Gammaproteobacteria;o__Legionellales;f__Coxiellaceae;g__Aquicella;s__	1
OTU_13011	AOA-c	1e-06	0.49	4.23409e-06	D_0__Bacteria;D_1__Proteobacteria;D_2__Gammaproteobacteria;D_3__Legionellales;D_4__Coxiellaceae;D_5__Aquicella	0.77	k__Bacteria;p__Proteobacteria;c__Gammaproteobacteria;o__Legionellales;f__Coxiellaceae;g__;s__	0.88
OTU_13057	AOA-c	3.7e-05	0.43	0.000103087	D_0__Bacteria;D_1__Proteobacteria;D_2__Gammaproteobacteria;D_3__Legionellales;D_4__Coxiellaceae;D_5__Aquicella	1	k__Bacteria;p__Proteobacteria;c__Gammaproteobacteria;o__Legionellales;f__Coxiellaceae;g__Aquicella;s__	1
OTU_13067	AOA-c	1e-06	0.49	4.23409e-06	D_0__Bacteria;D_1__Proteobacteria;D_2__Gammaproteobacteria;D_3__Legionellales;D_4__Coxiellaceae;D_5__Aquicella	0.5	k__Bacteria;p__Proteobacteria;c__Gammaproteobacteria;o__Legionellales;f__Coxiellaceae;g__;s__	0.89
OTU_13157	AOA-c	8.1e-05	0.4	0.000209001	D_0__Bacteria;D_1__Proteobacteria;D_2__Gammaproteobacteria;D_3__Legionellales;D_4__Coxiellaceae;D_5__Aquicella	1	k__Bacteria;p__Proteobacteria;c__Gammaproteobacteria;o__Legionellales;f__Coxiellaceae;g__;s__	1
OTU_3058	AOA-c	1e-06	0.63	4.23409e-06	D_0__Bacteria;D_1__Proteobacteria;D_2__Gammaproteobacteria;D_3__Legionellales;D_4__Coxiellaceae;D_5__Aquicella	1	k__Bacteria;p__Proteobacteria;c__Gammaproteobacteria;o__Legionellales;f__Coxiellaceae;g__;s__	0.94
OTU_3372	AOA-c	2.3e-05	0.44	6.73342e-05	D_0__Bacteria;D_1__Proteobacteria;D_2__Gammaproteobacteria;D_3__Legionellales;D_4__Coxiellaceae;D_5__Aquicella	0.94	k__Bacteria;p__Proteobacteria;c__Gammaproteobacteria;o__Legionellales;f__Coxiellaceae;g__;s__	0.95
OTU_4085	AOA-c	1e-06	0.53	4.23409e-06	D_0__Bacteria;D_1__Proteobacteria;D_2__Gammaproteobacteria;D_3__Legionellales;D_4__Coxiellaceae;D_5__Aquicella	0.99	k__Bacteria;p__Proteobacteria;c__Gammaproteobacteria;o__Legionellales;f__Coxiellaceae;g__;s__	0.82
OTU_5010	AOA-c	1e-06	0.63	4.23409e-06	D_0__Bacteria;D_1__Proteobacteria;D_2__Gammaproteobacteria;D_3__Legionellales;D_4__Coxiellaceae;D_5__Aquicella	0.99	k__Bacteria;p__Proteobacteria;c__Gammaproteobacteria;o__Legionellales;f__Coxiellaceae;g__;s__	0.99
OTU_5086	AOA-c	0.000158	0.4	0.000377608	D_0__Bacteria;D_1__Proteobacteria;D_2__Gammaproteobacteria;D_3__Legionellales;D_4__Coxiellaceae;D_5__Aquicella	1	k__Bacteria;p__Proteobacteria;c__Gammaproteobacteria;o__Legionellales;f__Coxiellaceae;g__Aquicella;s__	1
OTU_5394	AOA-c	0.000274	0.44	0.000618505	D_0__Bacteria;D_1__Proteobacteria;D_2__Gammaproteobacteria;D_3__Legionellales;D_4__Coxiellaceae;D_5__Aquicella	1	k__Bacteria;p__Proteobacteria;c__Gammaproteobacteria;o__Legionellales;f__Coxiellaceae;g__Aquicella;s__	1
OTU_6527	AOA-c	9e-06	0.44	2.91972e-05	D_0__Bacteria;D_1__Proteobacteria;D_2__Gammaproteobacteria;D_3__Legionellales;D_4__Coxiellaceae;D_5__Aquicella	0.87	k__Bacteria;p__Proteobacteria;c__Gammaproteobacteria;o__Legionellales;f__Coxiellaceae;g__;s__	0.77
OTU_6963	AOA-c	5e-06	0.47	1.72584e-05	D_0__Bacteria;D_1__Proteobacteria;D_2__Gammaproteobacteria;D_3__Legionellales;D_4__Coxiellaceae;D_5__Aquicella	0.99	k__Bacteria;p__Proteobacteria;c__Gammaproteobacteria;o__Legionellales;f__Coxiellaceae;g__;s__	0.93
OTU_8510	AOA-c	3e-06	0.51	1.09567e-05	D_0__Bacteria;D_1__Proteobacteria;D_2__Gammaproteobacteria;D_3__Legionellales;D_4__Coxiellaceae;D_5__Aquicella	1	k__Bacteria;p__Proteobacteria;c__Gammaproteobacteria;o__Legionellales;f__Coxiellaceae;g__;s__	1
OTU_5003	AOA-c	4e-06	0.62	1.42166e-05	D_0__Bacteria;D_1__Proteobacteria;D_2__Gammaproteobacteria;D_3__Legionellales;D_4__Coxiellaceae;D_5__Aquicella;D_6__agricultural soil bacterium SC-I-16	0.5	k__Bacteria;p__Proteobacteria;c__Gammaproteobacteria;o__Legionellales;f__Coxiellaceae;g__;s__	1
OTU_6962	AOA-c	1e-06	0.57	4.23409e-06	D_0__Bacteria;D_1__Proteobacteria;D_2__Gammaproteobacteria;D_3__Legionellales;D_4__Coxiellaceae;D_5__Aquicella;D_6__agricultural soil bacterium SC-I-16	0.81	k__Bacteria;p__Proteobacteria;c__Gammaproteobacteria;o__Legionellales;f__Coxiellaceae;g__;s__	0.96
OTU_11319	AOA-c	0.000211	0.4	0.000488666	D_0__Bacteria;D_1__Proteobacteria;D_2__Gammaproteobacteria;D_3__Legionellales;D_4__Coxiellaceae;D_5__Aquicella;D_6__agricultural soil bacterium SC-I-81	0.73	k__Bacteria;p__Proteobacteria;c__Gammaproteobacteria;o__Legionellales;f__Coxiellaceae;g__;s__	1
OTU_5403	AOA-c	1.2e-05	0.45	3.76096e-05	D_0__Bacteria;D_1__Proteobacteria;D_2__Gammaproteobacteria;D_3__Legionellales;D_4__Coxiellaceae;D_5__Aquicella;D_6__agricultural soil bacterium SC-I-81	0.55	k__Bacteria;p__Proteobacteria;c__Gammaproteobacteria;o__Legionellales;f__Coxiellaceae;g__;s__	0.99
OTU_6993	AOA-c	1e-06	0.56	4.23409e-06	D_0__Bacteria;D_1__Proteobacteria;D_2__Gammaproteobacteria;D_3__Legionellales;D_4__Coxiellaceae;D_5__Aquicella;D_6__agricultural soil bacterium SC-I-81	0.65	k__Bacteria;p__Proteobacteria;c__Gammaproteobacteria;o__Legionellales;f__Coxiellaceae;g__;s__	0.99
OTU_4996	AOA-c	1e-06	0.65	4.23409e-06	D_0__Bacteria;D_1__Proteobacteria;D_2__Gammaproteobacteria;D_3__Legionellales;D_4__Coxiellaceae;D_5__Aquicella;D_6__Aquicella siphonis	0.5	k__Bacteria;p__Proteobacteria;c__Gammaproteobacteria;o__Legionellales;f__Coxiellaceae;g__Aquicella;s__	1
OTU_10907	AOA-c	0.000122	0.45	0.000300071	D_0__Bacteria;D_1__Proteobacteria;D_2__Gammaproteobacteria;D_3__Legionellales;D_4__Coxiellaceae;D_5__Aquicella;D_6__Aquicella sp. LY80	0.63	k__Bacteria;p__Proteobacteria;c__Gammaproteobacteria;o__Legionellales;f__Coxiellaceae;g__Aquicella;s__	1
OTU_10871	AOA-c	1e-06	0.63	4.23409e-06	D_0__Bacteria;D_1__Proteobacteria;D_2__Gammaproteobacteria;D_3__Legionellales;D_4__Coxiellaceae;D_5__Aquicella;D_6__uncultured Aquicella sp.	0.79	k__Bacteria;p__Proteobacteria;c__Gammaproteobacteria;o__Legionellales;f__Coxiellaceae;g__Aquicella;s__	1
OTU_11247	AOA-c	1.4e-05	0.45	4.31569e-05	D_0__Bacteria;D_1__Proteobacteria;D_2__Gammaproteobacteria;D_3__Legionellales;D_4__Coxiellaceae;D_5__Aquicella;D_6__uncultured Aquicella sp.	0.63	k__Bacteria;p__Proteobacteria;c__Gammaproteobacteria;o__Legionellales;f__Coxiellaceae;g__Aquicella;s__	1
OTU_11420	AOA-c	6.5e-05	0.44	0.000171447	D_0__Bacteria;D_1__Proteobacteria;D_2__Gammaproteobacteria;D_3__Legionellales;D_4__Coxiellaceae;D_5__Aquicella;D_6__uncultured Aquicella sp.	0.76	k__Bacteria;p__Proteobacteria;c__Gammaproteobacteria;o__Legionellales;f__Coxiellaceae;g__Aquicella;s__	1
OTU_13056	AOA-c	8e-06	0.48	2.62785e-05	D_0__Bacteria;D_1__Proteobacteria;D_2__Gammaproteobacteria;D_3__Legionellales;D_4__Coxiellaceae;D_5__Aquicella;D_6__uncultured Aquicella sp.	0.53	k__Bacteria;p__Proteobacteria;c__Gammaproteobacteria;o__Legionellales;f__Coxiellaceae;g__Aquicella;s__	1
OTU_2492	AOA-c	3e-06	0.49	1.09567e-05	D_0__Bacteria;D_1__Proteobacteria;D_2__Gammaproteobacteria;D_3__Legionellales;D_4__Coxiellaceae;D_5__Aquicella;D_6__uncultured Aquicella sp.	0.56	k__Bacteria;p__Proteobacteria;c__Gammaproteobacteria;o__Legionellales;f__Coxiellaceae;g__Aquicella;s__	1
OTU_3992	AOA-c	5.5e-05	0.42	0.000147736	D_0__Bacteria;D_1__Proteobacteria;D_2__Gammaproteobacteria;D_3__Legionellales;D_4__Coxiellaceae;D_5__Aquicella;D_6__uncultured Aquicella sp.	0.74	k__Bacteria;p__Proteobacteria;c__Gammaproteobacteria;o__Legionellales;f__Coxiellaceae;g__Aquicella;s__	1
OTU_3993	AOA-c	1e-06	0.64	4.23409e-06	D_0__Bacteria;D_1__Proteobacteria;D_2__Gammaproteobacteria;D_3__Legionellales;D_4__Coxiellaceae;D_5__Aquicella;D_6__uncultured Aquicella sp.	0.9	k__Bacteria;p__Proteobacteria;c__Gammaproteobacteria;o__Legionellales;f__Coxiellaceae;g__Aquicella;s__	1
OTU_10897	AOA-c	1e-06	0.57	4.23409e-06	D_0__Bacteria;D_1__Proteobacteria;D_2__Gammaproteobacteria;D_3__Legionellales;D_4__Coxiellaceae;D_5__Aquicella;D_6__uncultured bacterium	0.61	k__Bacteria;p__Proteobacteria;c__Gammaproteobacteria;o__Legionellales;f__Coxiellaceae;g__Aquicella;s__	0.99
OTU_11297	AOA-c	2.6e-05	0.44	7.51025e-05	D_0__Bacteria;D_1__Proteobacteria;D_2__Gammaproteobacteria;D_3__Legionellales;D_4__Coxiellaceae;D_5__Aquicella;D_6__uncultured bacterium	0.61	k__Bacteria;p__Proteobacteria;c__Gammaproteobacteria;o__Legionellales;f__Coxiellaceae;g__;s__	0.96
OTU_11819	AOA-c	0.000119	0.38	0.000294015	D_0__Bacteria;D_1__Proteobacteria;D_2__Gammaproteobacteria;D_3__Legionellales;D_4__Coxiellaceae;D_5__Aquicella;D_6__uncultured bacterium	0.67	k__Bacteria;p__Proteobacteria;c__Gammaproteobacteria;o__Legionellales;f__Coxiellaceae;g__;s__	1
OTU_12936	AOA-c	1.6e-05	0.46	4.86071e-05	D_0__Bacteria;D_1__Proteobacteria;D_2__Gammaproteobacteria;D_3__Legionellales;D_4__Coxiellaceae;D_5__Aquicella;D_6__uncultured bacterium	0.56	k__Bacteria;p__Proteobacteria;c__Gammaproteobacteria;o__Legionellales;f__Coxiellaceae;g__Aquicella;s__	1
OTU_2060	AOA-c	1e-06	0.6	4.23409e-06	D_0__Bacteria;D_1__Proteobacteria;D_2__Gammaproteobacteria;D_3__Legionellales;D_4__Coxiellaceae;D_5__Aquicella;D_6__uncultured Coxiellaceae bacterium	0.98	k__Bacteria;p__Proteobacteria;c__Gammaproteobacteria;o__Legionellales;f__Coxiellaceae;g__;s__	0.82
OTU_4005	AOA-c	1e-06	0.7	4.23409e-06	D_0__Bacteria;D_1__Proteobacteria;D_2__Gammaproteobacteria;D_3__Legionellales;D_4__Coxiellaceae;D_5__Aquicella;D_6__uncultured Coxiellaceae bacterium	0.95	k__Bacteria;p__Proteobacteria;c__Gammaproteobacteria;o__Legionellales;f__Coxiellaceae;g__;s__	0.98
OTU_10513	AOA-c	1e-06	0.61	4.23409e-06	D_0__Bacteria;D_1__Proteobacteria;D_2__Gammaproteobacteria;D_3__Legionellales;D_4__Coxiellaceae;D_5__Aquicella;D_6__uncultured gamma proteobacterium	0.84	k__Bacteria;p__Proteobacteria;c__Gammaproteobacteria;o__Legionellales;f__Coxiellaceae;g__;s__	0.99
OTU_6761	AOA-c	0.000253	0.41	0.000574091	D_0__Bacteria;D_1__Proteobacteria;D_2__Gammaproteobacteria;D_3__Legionellales;D_4__Coxiellaceae;D_5__Aquicella;D_6__uncultured Legionellales bacterium	0.55	k__Bacteria;p__Proteobacteria;c__Gammaproteobacteria;o__Legionellales;f__Coxiellaceae;g__;s__	0.98
OTU_6749	AOA-c	1.5e-05	0.45	4.58461e-05	D_0__Bacteria;D_1__Proteobacteria;D_2__Gammaproteobacteria;D_3__Legionellales;D_4__Coxiellaceae;D_5__Aquicella;D_6__uncultured proteobacterium	0.98	k__Bacteria;p__Proteobacteria;c__Gammaproteobacteria;o__Legionellales;f__Coxiellaceae;g__;s__	1
OTU_6785	AOA-c	1.5e-05	0.45	4.58461e-05	D_0__Bacteria;D_1__Proteobacteria;D_2__Gammaproteobacteria;D_3__Legionellales;D_4__Coxiellaceae;D_5__Aquicella;D_6__uncultured proteobacterium	0.66	k__Bacteria;p__Proteobacteria;c__Gammaproteobacteria;o__Legionellales;f__Coxiellaceae;g__;s__	0.97
OTU_12975	AOA-c	2.6e-05	0.51	7.51025e-05	D_0__Bacteria;D_1__Proteobacteria;D_2__Gammaproteobacteria;D_3__Legionellales;D_4__Coxiellaceae;D_5__Coxiella;D_6__uncultured bacterium	0.87	k__Bacteria;p__Proteobacteria;c__Gammaproteobacteria;o__Legionellales;f__Coxiellaceae;g__;s__	0.88
OTU_13000	AOA-c	0.000128	0.4	0.000313235	D_0__Bacteria;D_1__Proteobacteria;D_2__Gammaproteobacteria;D_3__Legionellales;D_4__Coxiellaceae;D_5__Coxiella;D_6__uncultured bacterium	0.56	k__Bacteria;p__Proteobacteria;c__Gammaproteobacteria;o__Legionellales;f__Coxiellaceae;g__;s__	0.91
OTU_3374	AOA-c	2e-06	0.69	7.69339e-06	D_0__Bacteria;D_1__Proteobacteria;D_2__Gammaproteobacteria;D_3__Legionellales;D_4__Coxiellaceae;D_5__Coxiella;D_6__uncultured bacterium	0.91	k__Bacteria;p__Proteobacteria;c__Gammaproteobacteria;o__Legionellales;f__Coxiellaceae;g__;s__	1
OTU_5335	AOA-c	0.000144	0.5	0.000348791	D_0__Bacteria;D_1__Proteobacteria;D_2__Gammaproteobacteria;D_3__Legionellales;D_4__Coxiellaceae;D_5__Coxiella;D_6__uncultured bacterium	0.92	k__Bacteria;p__Proteobacteria;c__Gammaproteobacteria;o__Legionellales;f__Coxiellaceae;g__;s__	0.98
OTU_6155	AOA-c	1e-06	0.6	4.23409e-06	D_0__Bacteria;D_1__Proteobacteria;D_2__Gammaproteobacteria;D_3__Legionellales;D_4__Coxiellaceae;D_5__Coxiella;D_6__uncultured bacterium	0.83	k__Bacteria;p__Proteobacteria;c__Gammaproteobacteria;o__Legionellales;f__Coxiellaceae;g__;s__	0.82
OTU_6167	AOA-c	5e-06	0.59	1.72584e-05	D_0__Bacteria;D_1__Proteobacteria;D_2__Gammaproteobacteria;D_3__Legionellales;D_4__Coxiellaceae;D_5__Coxiella;D_6__uncultured bacterium	0.6	k__Bacteria;p__Proteobacteria;c__Gammaproteobacteria;o__Legionellales;f__Coxiellaceae;g__;s__	0.85
OTU_6562	AOA-c	4.1e-05	0.52	0.000113203	D_0__Bacteria;D_1__Proteobacteria;D_2__Gammaproteobacteria;D_3__Legionellales;D_4__Coxiellaceae;D_5__Coxiella;D_6__uncultured Coxiellaceae bacterium	0.96	k__Bacteria;p__Proteobacteria;c__Gammaproteobacteria;o__Legionellales;f__Coxiellaceae;g__;s__	0.94
OTU_9692	AOA-c	1e-06	0.69	4.23409e-06	D_0__Bacteria;D_1__Proteobacteria;D_2__Gammaproteobacteria;D_3__Legionellales;D_4__Coxiellaceae;D_5__Coxiella;D_6__uncultured gamma proteobacterium	0.55	k__Bacteria;p__Proteobacteria;c__Gammaproteobacteria;o__Legionellales;f__Coxiellaceae;g__;s__	0.87
OTU_13086	AOA-c	0.000201	0.39	0.000468354	D_0__Bacteria;D_1__Proteobacteria;D_2__Gammaproteobacteria;D_3__Legionellales;D_4__Coxiellaceae;D_5__uncultured;D_6__uncultured bacterium	0.83	k__Bacteria;p__Proteobacteria;c__Gammaproteobacteria;o__Legionellales;f__Coxiellaceae;g__;s__	0.86
OTU_11313	AOA-c	1.5e-05	0.44	4.58461e-05	D_0__Bacteria;D_1__Proteobacteria;D_2__Gammaproteobacteria;D_3__Legionellales;D_4__Legionellaceae;D_5__Legionella	0.5	k__Bacteria;p__Proteobacteria;c__Gammaproteobacteria;o__Legionellales;f__Legionellaceae	0.62
OTU_10823	AOA-c	5e-06	0.48	1.72584e-05	D_0__Bacteria;D_1__Proteobacteria;D_2__Gammaproteobacteria;D_3__Legionellales;D_4__Legionellaceae;D_5__Legionella;D_6__uncultured bacterium	0.64	k__Bacteria;p__Proteobacteria;c__Gammaproteobacteria;o__Legionellales;f__Legionellaceae;g__;s__	0.6
OTU_11271	AOA-c	1e-06	0.61	4.23409e-06	D_0__Bacteria;D_1__Proteobacteria;D_2__Gammaproteobacteria;D_3__Legionellales;D_4__Legionellaceae;D_5__Legionella;D_6__uncultured bacterium	0.5	k__Bacteria;p__Proteobacteria;c__Gammaproteobacteria;o__Legionellales;f__Legionellaceae;g__;s__	0.85
OTU_4732	AOA-c	1e-06	0.62	4.23409e-06	D_0__Bacteria;D_1__Proteobacteria;D_2__Gammaproteobacteria;D_3__Legionellales;D_4__Legionellaceae;D_5__Legionella;D_6__uncultured bacterium	0.65	k__Bacteria;p__Proteobacteria;c__Gammaproteobacteria;o__Legionellales;f__Legionellaceae;g__Tatlockia;s__	0.63
OTU_4999	AOA-c	1e-06	0.72	4.23409e-06	D_0__Bacteria;D_1__Proteobacteria;D_2__Gammaproteobacteria;D_3__Legionellales;D_4__Legionellaceae;D_5__Legionella;D_6__uncultured bacterium	0.83	k__Bacteria;p__Proteobacteria;c__Gammaproteobacteria;o__Legionellales;f__Legionellaceae;g__;s__	0.58
OTU_6748	AOA-c	1e-06	0.62	4.23409e-06	D_0__Bacteria;D_1__Proteobacteria;D_2__Gammaproteobacteria;D_3__Legionellales;D_4__Legionellaceae;D_5__Legionella;D_6__uncultured bacterium	0.75	k__Bacteria;p__Proteobacteria;c__Gammaproteobacteria;o__Legionellales;f__Legionellaceae;g__;s__	0.83
OTU_4074	AOA-c	2.3e-05	0.44	6.73342e-05	D_0__Bacteria;D_1__Proteobacteria;D_2__Gammaproteobacteria;D_3__Methylococcales;D_4__Methylococcaceae;D_5__Methylocaldum	0.9	k__Bacteria;p__Proteobacteria;c__Gammaproteobacteria;o__Methylococcales;f__Methylococcaceae	0.6
OTU_10900	AOA-c	1e-06	0.53	4.23409e-06	D_0__Bacteria;D_1__Proteobacteria;D_2__Gammaproteobacteria;D_3__NKB5	0.93	k__Bacteria;p__Proteobacteria;c__Gammaproteobacteria;o__Legionellales;f__;g__;s__	0.7
OTU_11492	AOA-c	8.7e-05	0.48	0.000223063	D_0__Bacteria;D_1__Proteobacteria;D_2__Gammaproteobacteria;D_3__NKB5	0.6	k__Bacteria;p__Proteobacteria;c__Gammaproteobacteria;o__Legionellales;f__;g__;s__	0.59
OTU_4584	AOA-c	1e-06	0.6	4.23409e-06	D_0__Bacteria;D_1__Proteobacteria;D_2__Gammaproteobacteria;D_3__NKB5	0.94	k__Bacteria;p__Proteobacteria;c__Gammaproteobacteria;o__Legionellales;f__;g__;s__	0.87
OTU_6169	AOA-c	4.6e-05	0.44	0.000125819	D_0__Bacteria;D_1__Proteobacteria;D_2__Gammaproteobacteria;D_3__NKB5	0.89	k__Bacteria;p__Proteobacteria;c__Gammaproteobacteria;o__Legionellales	0.79
OTU_6571	AOA-c	3e-06	0.56	1.09567e-05	D_0__Bacteria;D_1__Proteobacteria;D_2__Gammaproteobacteria;D_3__NKB5	0.98	k__Bacteria;p__Proteobacteria;c__Gammaproteobacteria;o__Legionellales;f__;g__;s__	0.87
OTU_6924	AOA-c	3e-06	0.53	1.09567e-05	D_0__Bacteria;D_1__Proteobacteria;D_2__Gammaproteobacteria;D_3__NKB5	0.58	k__Bacteria;p__Proteobacteria;c__Gammaproteobacteria;o__Legionellales	0.99
OTU_9735	AOA-c	1.6e-05	0.51	4.86071e-05	D_0__Bacteria;D_1__Proteobacteria;D_2__Gammaproteobacteria;D_3__NKB5	0.74	k__Bacteria;p__Proteobacteria;c__Gammaproteobacteria;o__Legionellales;f__;g__;s__	0.73
OTU_5400	AOA-c	1e-06	0.74	4.23409e-06	D_0__Bacteria;D_1__Proteobacteria;D_2__Gammaproteobacteria;D_3__NKB5;D_4__Legionella-like amoebal pathogen HT99;D_5__Legionella-like amoebal pathogen HT99;D_6__Legionella-like amoebal pathogen HT99	0.65	k__Bacteria;p__Proteobacteria;c__Gammaproteobacteria;o__Legionellales;f__;g__;s__	0.87
OTU_10096	AOA-c	8.9e-05	0.51	0.000227541	D_0__Bacteria;D_1__Proteobacteria;D_2__Gammaproteobacteria;D_3__NKB5;D_4__uncultured bacterium;D_5__uncultured bacterium;D_6__uncultured bacterium	0.97	k__Bacteria;p__Proteobacteria;c__Gammaproteobacteria;o__Legionellales;f__;g__;s__	1
OTU_10621	AOA-c	1.8e-05	0.48	5.40947e-05	D_0__Bacteria;D_1__Proteobacteria;D_2__Gammaproteobacteria;D_3__NKB5;D_4__uncultured bacterium;D_5__uncultured bacterium;D_6__uncultured bacterium	0.81	k__Bacteria;p__Proteobacteria;c__Gammaproteobacteria;o__Legionellales;f__;g__;s__	0.84
OTU_10714	AOA-c	4e-06	0.49	1.42166e-05	D_0__Bacteria;D_1__Proteobacteria;D_2__Gammaproteobacteria;D_3__NKB5;D_4__uncultured bacterium;D_5__uncultured bacterium;D_6__uncultured bacterium	0.68	k__Bacteria;p__Proteobacteria;c__Gammaproteobacteria;o__Legionellales;f__;g__;s__	0.69
OTU_10883	AOA-c	0.000108	0.4	0.000269593	D_0__Bacteria;D_1__Proteobacteria;D_2__Gammaproteobacteria;D_3__NKB5;D_4__uncultured bacterium;D_5__uncultured bacterium;D_6__uncultured bacterium	0.87	k__Bacteria;p__Proteobacteria;c__Gammaproteobacteria;o__Legionellales;f__;g__;s__	0.99
OTU_10895	AOA-c	5e-06	0.48	1.72584e-05	D_0__Bacteria;D_1__Proteobacteria;D_2__Gammaproteobacteria;D_3__NKB5;D_4__uncultured bacterium;D_5__uncultured bacterium;D_6__uncultured bacterium	0.57	k__Bacteria;p__Proteobacteria;c__Gammaproteobacteria;o__Legionellales;f__Coxiellaceae;g__;s__	0.83
OTU_10918	AOA-c	4e-06	0.48	1.42166e-05	D_0__Bacteria;D_1__Proteobacteria;D_2__Gammaproteobacteria;D_3__NKB5;D_4__uncultured bacterium;D_5__uncultured bacterium;D_6__uncultured bacterium	0.52	k__Bacteria;p__Proteobacteria;c__Gammaproteobacteria;o__Legionellales	1
OTU_11248	AOA-c	0.000111	0.4	0.000276204	D_0__Bacteria;D_1__Proteobacteria;D_2__Gammaproteobacteria;D_3__NKB5;D_4__uncultured bacterium;D_5__uncultured bacterium;D_6__uncultured bacterium	0.8	k__Bacteria;p__Proteobacteria;c__Gammaproteobacteria;o__Legionellales;f__;g__;s__	0.96
OTU_13028	AOA-c	0.000126	0.4	0.000308882	D_0__Bacteria;D_1__Proteobacteria;D_2__Gammaproteobacteria;D_3__NKB5;D_4__uncultured bacterium;D_5__uncultured bacterium;D_6__uncultured bacterium	0.68	k__Bacteria;p__Proteobacteria;c__Gammaproteobacteria;o__Legionellales;f__;g__;s__	0.96
OTU_2513	AOA-c	1e-06	0.82	4.23409e-06	D_0__Bacteria;D_1__Proteobacteria;D_2__Gammaproteobacteria;D_3__NKB5;D_4__uncultured bacterium;D_5__uncultured bacterium;D_6__uncultured bacterium	0.87	k__Bacteria;p__Proteobacteria;c__Gammaproteobacteria;o__Legionellales;f__;g__;s__	0.99
OTU_3776	AOA-c	1e-06	0.73	4.23409e-06	D_0__Bacteria;D_1__Proteobacteria;D_2__Gammaproteobacteria;D_3__NKB5;D_4__uncultured bacterium;D_5__uncultured bacterium;D_6__uncultured bacterium	0.83	k__Bacteria;p__Proteobacteria;c__Gammaproteobacteria;o__Legionellales;f__;g__;s__	0.99
OTU_4277	AOA-c	1e-06	0.78	4.23409e-06	D_0__Bacteria;D_1__Proteobacteria;D_2__Gammaproteobacteria;D_3__NKB5;D_4__uncultured bacterium;D_5__uncultured bacterium;D_6__uncultured bacterium	0.74	k__Bacteria;p__Proteobacteria;c__Gammaproteobacteria;o__Legionellales;f__;g__;s__	0.99
OTU_4378	AOA-c	3e-06	0.57	1.09567e-05	D_0__Bacteria;D_1__Proteobacteria;D_2__Gammaproteobacteria;D_3__NKB5;D_4__uncultured bacterium;D_5__uncultured bacterium;D_6__uncultured bacterium	0.99	k__Bacteria;p__Proteobacteria;c__Gammaproteobacteria;o__Legionellales;f__;g__;s__	1
OTU_4665	AOA-c	1e-06	0.59	4.23409e-06	D_0__Bacteria;D_1__Proteobacteria;D_2__Gammaproteobacteria;D_3__NKB5;D_4__uncultured bacterium;D_5__uncultured bacterium;D_6__uncultured bacterium	0.8	k__Bacteria;p__Proteobacteria;c__Gammaproteobacteria;o__Legionellales;f__;g__;s__	0.97
OTU_4681	AOA-c	3e-06	0.51	1.09567e-05	D_0__Bacteria;D_1__Proteobacteria;D_2__Gammaproteobacteria;D_3__NKB5;D_4__uncultured bacterium;D_5__uncultured bacterium;D_6__uncultured bacterium	0.57	k__Bacteria;p__Proteobacteria;c__Gammaproteobacteria;o__Legionellales;f__;g__;s__	0.66
OTU_4735	AOA-c	1e-06	0.75	4.23409e-06	D_0__Bacteria;D_1__Proteobacteria;D_2__Gammaproteobacteria;D_3__NKB5;D_4__uncultured bacterium;D_5__uncultured bacterium;D_6__uncultured bacterium	0.62	k__Bacteria;p__Proteobacteria;c__Gammaproteobacteria;o__Legionellales;f__;g__;s__	0.68
OTU_4906	AOA-c	1e-06	0.56	4.23409e-06	D_0__Bacteria;D_1__Proteobacteria;D_2__Gammaproteobacteria;D_3__NKB5;D_4__uncultured bacterium;D_5__uncultured bacterium;D_6__uncultured bacterium	0.75	k__Bacteria;p__Proteobacteria;c__Gammaproteobacteria;o__Legionellales;f__;g__;s__	0.82
OTU_5018	AOA-c	1.7e-05	0.66	5.14089e-05	D_0__Bacteria;D_1__Proteobacteria;D_2__Gammaproteobacteria;D_3__NKB5;D_4__uncultured bacterium;D_5__uncultured bacterium;D_6__uncultured bacterium	0.85	k__Bacteria;p__Proteobacteria;c__Gammaproteobacteria;o__Legionellales;f__;g__;s__	0.92
OTU_6540	AOA-c	5.6e-05	0.43	0.000150038	D_0__Bacteria;D_1__Proteobacteria;D_2__Gammaproteobacteria;D_3__NKB5;D_4__uncultured bacterium;D_5__uncultured bacterium;D_6__uncultured bacterium	0.71	k__Bacteria;p__Proteobacteria;c__Gammaproteobacteria;o__Legionellales;f__;g__;s__	0.62
OTU_6992	AOA-c	2.2e-05	0.47	6.46626e-05	D_0__Bacteria;D_1__Proteobacteria;D_2__Gammaproteobacteria;D_3__NKB5;D_4__uncultured bacterium;D_5__uncultured bacterium;D_6__uncultured bacterium	0.57	k__Bacteria;p__Proteobacteria;c__Gammaproteobacteria;o__Legionellales;f__;g__;s__	0.82
OTU_7573	AOA-c	3e-05	0.47	8.55364e-05	D_0__Bacteria;D_1__Proteobacteria;D_2__Gammaproteobacteria;D_3__NKB5;D_4__uncultured bacterium;D_5__uncultured bacterium;D_6__uncultured bacterium	0.58	k__Bacteria;p__Armatimonadetes;c__[Fimbriimonadia];o__;f__;g__;s__	0.61
OTU_8748	AOA-c	2.4e-05	0.47	6.99036e-05	D_0__Bacteria;D_1__Proteobacteria;D_2__Gammaproteobacteria;D_3__NKB5;D_4__uncultured bacterium;D_5__uncultured bacterium;D_6__uncultured bacterium	0.73	k__Bacteria;p__Proteobacteria;c__Gammaproteobacteria;o__Legionellales;f__;g__;s__	0.93
OTU_9506	AOA-c	7.8e-05	0.52	0.000201881	D_0__Bacteria;D_1__Proteobacteria;D_2__Gammaproteobacteria;D_3__NKB5;D_4__uncultured bacterium;D_5__uncultured bacterium;D_6__uncultured bacterium	0.75	k__Bacteria;p__Proteobacteria;c__Gammaproteobacteria;o__Legionellales;f__;g__;s__	0.89
OTU_9696	AOA-c	0.000175	0.39	0.000413909	D_0__Bacteria;D_1__Proteobacteria;D_2__Gammaproteobacteria;D_3__NKB5;D_4__uncultured bacterium;D_5__uncultured bacterium;D_6__uncultured bacterium	0.52	k__Bacteria;p__Proteobacteria;c__Gammaproteobacteria;o__Legionellales;f__;g__;s__	0.95
OTU_9731	AOA-c	6e-06	0.48	2.02922e-05	D_0__Bacteria;D_1__Proteobacteria;D_2__Gammaproteobacteria;D_3__NKB5;D_4__uncultured bacterium;D_5__uncultured bacterium;D_6__uncultured bacterium	0.9	k__Bacteria;p__Proteobacteria;c__Gammaproteobacteria;o__Legionellales;f__;g__;s__	0.96
OTU_5004	AOA-c	1e-06	0.71	4.23409e-06	D_0__Bacteria;D_1__Proteobacteria;D_2__Gammaproteobacteria;D_3__NKB5;D_4__uncultured marine bacterium;D_5__uncultured marine bacterium;D_6__uncultured marine bacterium	0.68	k__Bacteria;p__Proteobacteria;c__Gammaproteobacteria;o__Legionellales;f__;g__;s__	0.52
OTU_6784	AOA-c	0.000108	0.4	0.000269593	D_0__Bacteria;D_1__Proteobacteria;D_2__Gammaproteobacteria;D_3__NKB5;D_4__uncultured Methylococcaceae bacterium;D_5__uncultured Methylococcaceae bacterium;D_6__uncultured Methylococcaceae bacterium	1	k__Bacteria;p__Proteobacteria;c__Gammaproteobacteria;o__Legionellales;f__;g__;s__	1
OTU_9697	AOA-c	5.5e-05	0.45	0.000147736	D_0__Bacteria;D_1__Proteobacteria;D_2__Gammaproteobacteria;D_3__NKB5;D_4__uncultured proteobacterium;D_5__uncultured proteobacterium;D_6__uncultured proteobacterium	0.79	k__Bacteria;p__Proteobacteria;c__Gammaproteobacteria;o__Legionellales;f__;g__;s__	0.98
OTU_12020	AOA-c	1e-06	0.69	4.23409e-06	D_0__Bacteria;D_1__Proteobacteria;D_2__Gammaproteobacteria;D_3__NKB5;D_4__uncultured soil bacterium;D_5__uncultured soil bacterium;D_6__uncultured soil bacterium	0.96	k__Bacteria;p__Proteobacteria;c__Gammaproteobacteria;o__Legionellales;f__;g__;s__	0.96
OTU_1469	AOA-c	0.000235	0.55	0.000538005	D_0__Bacteria;D_1__Proteobacteria;D_2__Gammaproteobacteria;D_3__Oceanospirillales;D_4__Oceanospirillaceae;D_5__Pseudospirillum;D_6__uncultured bacterium	0.79	k__Bacteria;p__Proteobacteria;c__Gammaproteobacteria;o__Alteromonadales;f__211ds20;g__;s__	1
OTU_11242	AOA-c	3.2e-05	0.44	9.04999e-05	D_0__Bacteria;D_1__Proteobacteria;D_2__Gammaproteobacteria;D_3__Oceanospirillales;D_4__Oceanospirillaceae;D_5__Pseudospirillum;D_6__uncultured beta proteobacterium	0.72	k__Bacteria;p__Proteobacteria;c__Gammaproteobacteria;o__Alteromonadales;f__211ds20;g__;s__	1
OTU_11806	AOA-c	0.000123	0.4	0.000302235	D_0__Bacteria;D_1__Proteobacteria;D_2__Gammaproteobacteria;D_3__Thiotrichales;D_4__Thiotrichaceae;D_5__Beggiatoa;D_6__endosymbiont of Nuclearia sp. N	0.52	k__Bacteria;p__Proteobacteria;c__Gammaproteobacteria;o__Legionellales	0.69
OTU_11240	AOA-c	2.3e-05	0.44	6.73342e-05	D_0__Bacteria;D_1__Proteobacteria;D_2__Gammaproteobacteria;D_3__Thiotrichales;D_4__Thiotrichaceae;D_5__Beggiatoa;D_6__uncultured bacterium	0.99	k__Bacteria;p__Proteobacteria;c__Gammaproteobacteria;o__Legionellales;f__;g__;s__	0.67
OTU_3344	AOA-c	6e-06	0.49	2.02922e-05	D_0__Bacteria;D_1__Proteobacteria;D_2__Gammaproteobacteria;D_3__Thiotrichales;D_4__Thiotrichaceae;D_5__Beggiatoa;D_6__uncultured organism	0.98	k__Bacteria;p__Proteobacteria;c__Gammaproteobacteria;o__;f__;g__;s__	0.87
OTU_6535	AOA-c	1e-06	0.62	4.23409e-06	D_0__Bacteria;D_1__Proteobacteria;D_2__Gammaproteobacteria;D_3__Xanthomonadales	0.66	k__Bacteria;p__Proteobacteria;c__Gammaproteobacteria	0.99
OTU_522	AOA-c	1e-06	0.82	4.23409e-06	D_0__Bacteria;D_1__Proteobacteria;D_2__Gammaproteobacteria;D_3__Xanthomonadales;D_4__uncultured	1	k__Bacteria;p__Proteobacteria;c__Gammaproteobacteria;o__Xanthomonadales;f__Sinobacteraceae;g__;s__	1
OTU_6285	AOA-c	1e-06	0.78	4.23409e-06	D_0__Bacteria;D_1__Proteobacteria;D_2__Gammaproteobacteria;D_3__Xanthomonadales;D_4__uncultured;D_5__uncultured bacterium;D_6__uncultured bacterium	0.78	k__Bacteria;p__Proteobacteria;c__Gammaproteobacteria;o__Xanthomonadales;f__Sinobacteraceae;g__;s__	1
OTU_659	AOA-c	1e-06	0.91	4.23409e-06	D_0__Bacteria;D_1__Proteobacteria;D_2__Gammaproteobacteria;D_3__Xanthomonadales;D_4__uncultured;D_5__uncultured bacterium;D_6__uncultured bacterium	0.94	k__Bacteria;p__Proteobacteria;c__Gammaproteobacteria;o__Xanthomonadales;f__Sinobacteraceae;g__;s__	1
OTU_1074	AOA-c	1e-06	0.71	4.23409e-06	D_0__Bacteria;D_1__Proteobacteria;D_2__Gammaproteobacteria;D_3__Xanthomonadales;D_4__uncultured;D_5__uncultured gamma proteobacterium;D_6__uncultured gamma proteobacterium	0.76	k__Bacteria;p__Proteobacteria;c__Gammaproteobacteria;o__Thiotrichales;f__Piscirickettsiaceae;g__;s__	0.75
OTU_9318	AOA-c	1e-06	0.76	4.23409e-06	D_0__Bacteria;D_1__Proteobacteria;D_2__Gammaproteobacteria;D_3__Xanthomonadales;D_4__uncultured;D_5__uncultured gamma proteobacterium;D_6__uncultured gamma proteobacterium	0.79	k__Bacteria;p__Proteobacteria;c__Gammaproteobacteria;o__Thiotrichales;f__Piscirickettsiaceae;g__;s__	0.99
OTU_1101	AOA-c	1e-06	0.88	4.23409e-06	D_0__Bacteria;D_1__Proteobacteria;D_2__Gammaproteobacteria;D_3__Xanthomonadales;D_4__uncultured;D_5__uncultured proteobacterium;D_6__uncultured proteobacterium	0.87	k__Bacteria;p__Proteobacteria;c__Gammaproteobacteria;o__Xanthomonadales;f__Sinobacteraceae;g__;s__	1
OTU_2711	AOA-c	1e-06	0.72	4.23409e-06	D_0__Bacteria;D_1__Proteobacteria;D_2__Gammaproteobacteria;D_3__Xanthomonadales;D_4__uncultured;D_5__uncultured proteobacterium;D_6__uncultured proteobacterium	0.94	k__Bacteria;p__Proteobacteria;c__Gammaproteobacteria;o__Xanthomonadales;f__Sinobacteraceae;g__;s__	1
OTU_3371	AOA-c	1e-06	0.75	4.23409e-06	D_0__Bacteria;D_1__Proteobacteria;D_2__Gammaproteobacteria;D_3__Xanthomonadales;D_4__Xanthomonadaceae	1	k__Bacteria;p__Proteobacteria;c__Gammaproteobacteria;o__Xanthomonadales;f__Xanthomonadaceae;g__;s__	0.94
OTU_4730	AOA-c	1e-06	0.68	4.23409e-06	D_0__Bacteria;D_1__Proteobacteria;D_2__Gammaproteobacteria;D_3__Xanthomonadales;D_4__Xanthomonadaceae	1	k__Bacteria;p__Proteobacteria;c__Gammaproteobacteria;o__Xanthomonadales;f__Xanthomonadaceae;g__;s__	0.95
OTU_9415	AOA-c	9e-06	0.52	2.91972e-05	D_0__Bacteria;D_1__Proteobacteria;D_2__Gammaproteobacteria;D_3__Xanthomonadales;D_4__Xanthomonadaceae;D_5__Rhodanobacter;D_6__uncultured Xanthomonadaceae bacterium	0.67	k__Bacteria;p__Proteobacteria;c__Gammaproteobacteria;o__Xanthomonadales;f__Xanthomonadaceae;g__;s__	0.99
OTU_5333	AOA-c	1e-06	0.82	4.23409e-06	D_0__Bacteria;D_1__Proteobacteria;D_2__Gammaproteobacteria;D_3__Xanthomonadales;D_4__Xanthomonadaceae;D_5__uncultured;D_6__uncultured bacterium	0.5	k__Bacteria;p__Proteobacteria;c__Gammaproteobacteria;o__Xanthomonadales;f__Xanthomonadaceae;g__;s__	0.86
OTU_6901	AOA-c	0.0001	0.49	0.000252633	D_0__Bacteria;D_1__Proteobacteria;D_2__Gammaproteobacteria;D_3__Xanthomonadales;D_4__Xanthomonadaceae;D_5__uncultured;D_6__uncultured proteobacterium	0.93	k__Bacteria;p__Proteobacteria;c__Gammaproteobacteria;o__Xanthomonadales;f__Xanthomonadaceae;g__;s__	0.96
OTU_461	AOA-c	1e-06	0.66	4.23409e-06	D_0__Bacteria;D_1__Proteobacteria;D_2__Gammaproteobacteria;D_3__Xanthomonadales;D_4__Xanthomonadales Incertae Sedis;D_5__Steroidobacter;D_6__uncultured bacterium	0.52	k__Bacteria;p__Proteobacteria;c__Gammaproteobacteria;o__Xanthomonadales;f__Sinobacteraceae;g__Steroidobacter;s__	0.98
OTU_4527	AOA-c	1e-06	0.69	4.23409e-06	D_0__Bacteria;D_1__Proteobacteria;D_2__Gammaproteobacteria;D_3__Xanthomonadales;D_4__Xanthomonadales Incertae Sedis;D_5__Steroidobacter;D_6__uncultured soil bacterium	1	k__Bacteria;p__Proteobacteria;c__Gammaproteobacteria;o__Xanthomonadales;f__Sinobacteraceae;g__Steroidobacter;s__	1
OTU_475	AOA-c	1e-06	0.72	4.23409e-06	D_0__Bacteria;D_1__Proteobacteria;D_2__Gammaproteobacteria;D_3__Xanthomonadales;D_4__Xanthomonadales Incertae Sedis;D_5__Steroidobacter;D_6__uncultured soil bacterium	0.9	k__Bacteria;p__Proteobacteria;c__Gammaproteobacteria;o__Xanthomonadales;f__Sinobacteraceae;g__Steroidobacter;s__	0.98
OTU_6954	AOA-c	1e-06	0.66	4.23409e-06	D_0__Bacteria;D_1__Proteobacteria;D_2__Gammaproteobacteria;D_3__Xanthomonadales;D_4__Xanthomonadales Incertae Sedis;D_5__uncultured	0.99	k__Bacteria;p__Proteobacteria;c__Gammaproteobacteria;o__Xanthomonadales;f__Sinobacteraceae;g__Steroidobacter;s__	0.52
OTU_4053	AOA-c	1e-06	0.63	4.23409e-06	D_0__Bacteria;D_1__Proteobacteria;D_2__Gammaproteobacteria;D_3__Xanthomonadales;D_4__Xanthomonadales Incertae Sedis;D_5__uncultured;D_6__uncultured bacterium	0.98	k__Bacteria;p__Proteobacteria;c__Gammaproteobacteria;o__Xanthomonadales;f__Sinobacteraceae;g__;s__	0.7
OTU_3777	AOA-c	1e-06	0.86	4.23409e-06	D_0__Bacteria;D_1__Proteobacteria;D_2__Gammaproteobacteria;D_3__Xanthomonadales;D_4__Xanthomonadales Incertae Sedis;D_5__uncultured;D_6__uncultured gamma proteobacterium	0.94	k__Bacteria;p__Proteobacteria;c__Gammaproteobacteria;o__Xanthomonadales;f__Sinobacteraceae;g__Steroidobacter;s__	0.77
OTU_2670	AOA-c	1e-06	0.76	4.23409e-06	D_0__Bacteria;D_1__Proteobacteria;D_2__TA18;D_3__uncultured Bradyrhizobiaceae bacterium;D_4__uncultured Bradyrhizobiaceae bacterium;D_5__uncultured Bradyrhizobiaceae bacterium;D_6__uncultured Bradyrhizobiaceae bacterium	0.94	k__Bacteria;p__Nitrospirae;c__Nitrospira;o__Nitrospirales;f__Nitrospiraceae;g__;s__	0.92
OTU_11345	AOA-c	1e-06	0.67	4.23409e-06	D_0__Bacteria;D_1__SHA-109;D_2__uncultured bacterium;D_3__uncultured bacterium;D_4__uncultured bacterium;D_5__uncultured bacterium;D_6__uncultured bacterium	0.56	k__Bacteria;p__WPS-2;c__;o__;f__;g__;s__	0.85
OTU_12753	AOA-c	1e-06	0.76	4.23409e-06	D_0__Bacteria;D_1__SHA-109;D_2__uncultured bacterium;D_3__uncultured bacterium;D_4__uncultured bacterium;D_5__uncultured bacterium;D_6__uncultured bacterium	0.98	k__Bacteria;p__WPS-2;c__;o__;f__;g__;s__	0.99
OTU_6751	AOA-c	1e-06	0.63	4.23409e-06	D_0__Bacteria;D_1__SHA-109;D_2__uncultured bacterium;D_3__uncultured bacterium;D_4__uncultured bacterium;D_5__uncultured bacterium;D_6__uncultured bacterium	0.99	k__Bacteria;p__WPS-2;c__;o__;f__;g__;s__	0.95
OTU_11700	AOA-c	0.000157	0.5	0.000375575	D_0__Bacteria;D_1__SHA-109;D_2__uncultured soil bacterium;D_3__uncultured soil bacterium;D_4__uncultured soil bacterium;D_5__uncultured soil bacterium;D_6__uncultured soil bacterium	1	k__Bacteria	1
OTU_11762	AOA-c	1e-06	0.78	4.23409e-06	D_0__Bacteria;D_1__SHA-109;D_2__uncultured soil bacterium;D_3__uncultured soil bacterium;D_4__uncultured soil bacterium;D_5__uncultured soil bacterium;D_6__uncultured soil bacterium	0.64	k__Bacteria	1
OTU_13189	AOA-c	2e-05	0.44	5.94093e-05	D_0__Bacteria;D_1__SHA-109;D_2__uncultured soil bacterium;D_3__uncultured soil bacterium;D_4__uncultured soil bacterium;D_5__uncultured soil bacterium;D_6__uncultured soil bacterium	0.91	k__Bacteria;p__WS2;c__SHA-109;o__;f__;g__;s__	1
OTU_6166	AOA-c	1e-06	0.59	4.23409e-06	D_0__Bacteria;D_1__SHA-109;D_2__uncultured soil bacterium;D_3__uncultured soil bacterium;D_4__uncultured soil bacterium;D_5__uncultured soil bacterium;D_6__uncultured soil bacterium	0.75	k__Bacteria	1
OTU_6851	AOA-c	1e-06	0.55	4.23409e-06	D_0__Bacteria;D_1__SHA-109;D_2__uncultured soil bacterium;D_3__uncultured soil bacterium;D_4__uncultured soil bacterium;D_5__uncultured soil bacterium;D_6__uncultured soil bacterium	1	k__Bacteria;p__WPS-2;c__;o__;f__;g__;s__	0.92
OTU_10069	AOA-c	4.7e-05	0.49	0.000128136	D_0__Bacteria;D_1__SM2F11;D_2__uncultured bacterium;D_3__uncultured bacterium;D_4__uncultured bacterium;D_5__uncultured bacterium;D_6__uncultured bacterium	1	k__Bacteria;p__OD1;c__SM2F11;o__;f__;g__;s__	1
OTU_11282	AOA-c	1e-06	0.62	4.23409e-06	D_0__Bacteria;D_1__SM2F11;D_2__uncultured bacterium;D_3__uncultured bacterium;D_4__uncultured bacterium;D_5__uncultured bacterium;D_6__uncultured bacterium	1	k__Bacteria;p__OD1;c__SM2F11;o__;f__;g__;s__	1
OTU_11315	AOA-c	0.000134	0.4	0.000326393	D_0__Bacteria;D_1__SM2F11;D_2__uncultured bacterium;D_3__uncultured bacterium;D_4__uncultured bacterium;D_5__uncultured bacterium;D_6__uncultured bacterium	1	k__Bacteria;p__OD1;c__SM2F11;o__;f__;g__;s__	1
OTU_13159	AOA-c	1e-06	0.68	4.23409e-06	D_0__Bacteria;D_1__SM2F11;D_2__uncultured bacterium;D_3__uncultured bacterium;D_4__uncultured bacterium;D_5__uncultured bacterium;D_6__uncultured bacterium	1	k__Bacteria;p__OD1;c__SM2F11;o__;f__;g__;s__	1
OTU_13166	AOA-c	7.5e-05	0.46	0.000194598	D_0__Bacteria;D_1__SM2F11;D_2__uncultured bacterium;D_3__uncultured bacterium;D_4__uncultured bacterium;D_5__uncultured bacterium;D_6__uncultured bacterium	1	k__Bacteria;p__OD1;c__SM2F11;o__;f__;g__;s__	1
OTU_8949	AOA-c	1e-06	0.73	4.23409e-06	D_0__Bacteria;D_1__SM2F11;D_2__uncultured bacterium;D_3__uncultured bacterium;D_4__uncultured bacterium;D_5__uncultured bacterium;D_6__uncultured bacterium	1	k__Bacteria;p__OD1;c__SM2F11;o__;f__;g__;s__	1
OTU_3640	AOA-c	1e-06	0.67	4.23409e-06	D_0__Bacteria;D_1__Spirochaetae;D_2__Spirochaetes;D_3__Spirochaetales;D_4__Leptospiraceae	0.76	k__Bacteria;p__Spirochaetes;c__[Leptospirae];o__[Leptospirales];f__Leptospiraceae;g__Leptonema;s__	0.86
OTU_13192	AOA-c	0.00012	0.4	0.000295904	D_0__Bacteria;D_1__Spirochaetae;D_2__Spirochaetes;D_3__Spirochaetales;D_4__Leptospiraceae;D_5__Turneriella;D_6__Turneriella parva DSM 21527	0.82	k__Bacteria;p__Spirochaetes;c__[Leptospirae];o__[Leptospirales];f__Leptospiraceae;g__Turneriella;s__	0.99
OTU_10691	AOA-c	5e-06	0.56	1.72584e-05	D_0__Bacteria;D_1__Spirochaetae;D_2__Spirochaetes;D_3__Spirochaetales;D_4__Leptospiraceae;D_5__uncultured;D_6__uncultured Spirochaetales bacterium	0.78	k__Bacteria;p__Spirochaetes;c__[Leptospirae];o__[Leptospirales];f__Leptospiraceae;g__Leptonema;s__	1
OTU_1766	AOA-c	1.7e-05	0.56	5.14089e-05	D_0__Bacteria;D_1__Spirochaetae;D_2__Spirochaetes;D_3__Spirochaetales;D_4__Spirochaetaceae;D_5__Spirochaeta	1	k__Bacteria;p__Spirochaetes;c__Spirochaetes;o__Spirochaetales;f__Spirochaetaceae;g__Spirochaeta;s__aurantia	1
OTU_10718	AOA-c	5e-06	0.53	1.72584e-05	D_0__Bacteria;D_1__TA06	0.72	k__Bacteria;p__GN04;c__;o__;f__;g__;s__	0.9
OTU_4026	AOA-c	2.5e-05	0.5	7.25641e-05	D_0__Bacteria;D_1__TA06	1	k__Bacteria;p__GN04;c__GN15;o__;f__;g__;s__	1
OTU_3267	AOA-c	1e-06	0.76	4.23409e-06	D_0__Bacteria;D_1__TA06;D_2__uncultured delta proteobacterium;D_3__uncultured delta proteobacterium;D_4__uncultured delta proteobacterium;D_5__uncultured delta proteobacterium;D_6__uncultured delta proteobacterium	0.74	k__Bacteria;p__GN04;c__GN15;o__;f__;g__;s__	1
OTU_7461	AOA-c	1e-06	0.65	4.23409e-06	D_0__Bacteria;D_1__Thermotogae;D_2__Thermotogae;D_3__Thermotogales;D_4__Thermotogaceae;D_5__GAL15;D_6__uncultured bacterium	1	k__Bacteria;p__GAL15;c__;o__;f__;g__;s__	1
OTU_11675	AOA-c	1e-06	0.55	4.23409e-06	D_0__Bacteria;D_1__Thermotogae;D_2__Thermotogae;D_3__Thermotogales;D_4__Thermotogaceae;D_5__GAL15;D_6__uncultured Firmicutes bacterium	1	k__Bacteria;p__GAL15;c__;o__;f__;g__;s__	1
OTU_3378	AOA-c	1e-06	0.53	4.23409e-06	D_0__Bacteria;D_1__TM6	1	k__Bacteria;p__TM6;c__SJA-4;o__;f__;g__;s__	1
OTU_6756	AOA-c	1e-06	0.62	4.23409e-06	D_0__Bacteria;D_1__TM6	0.99	k__Bacteria;p__TM6;c__SBRH58;o__;f__;g__;s__	0.91
OTU_12780	AOA-c	0.000148	0.46	0.000356966	D_0__Bacteria;D_1__TM6;D_2__uncultured Acidobacterium sp.;D_3__uncultured Acidobacterium sp.;D_4__uncultured Acidobacterium sp.;D_5__uncultured Acidobacterium sp.;D_6__uncultured Acidobacterium sp.	0.58	k__Bacteria;p__TM6;c__SJA-4;o__;f__;g__;s__	1
OTU_10007	AOA-c	0.000166	0.48	0.000394105	D_0__Bacteria;D_1__TM6;D_2__uncultured bacterium;D_3__uncultured bacterium;D_4__uncultured bacterium;D_5__uncultured bacterium;D_6__uncultured bacterium	0.72	k__Bacteria;p__TM6;c__SJA-4;o__;f__;g__;s__	1
OTU_10076	AOA-c	1e-06	0.51	4.23409e-06	D_0__Bacteria;D_1__TM6;D_2__uncultured bacterium;D_3__uncultured bacterium;D_4__uncultured bacterium;D_5__uncultured bacterium;D_6__uncultured bacterium	1	k__Bacteria;p__TM6;c__SBRH58;o__;f__;g__;s__	1
OTU_10453	AOA-c	0.000107	0.42	0.000267521	D_0__Bacteria;D_1__TM6;D_2__uncultured bacterium;D_3__uncultured bacterium;D_4__uncultured bacterium;D_5__uncultured bacterium;D_6__uncultured bacterium	0.91	k__Bacteria;p__TM6;c__SJA-4;o__;f__;g__;s__	1
OTU_10640	AOA-c	1.4e-05	0.47	4.31569e-05	D_0__Bacteria;D_1__TM6;D_2__uncultured bacterium;D_3__uncultured bacterium;D_4__uncultured bacterium;D_5__uncultured bacterium;D_6__uncultured bacterium	0.82	k__Bacteria;p__TM6;c__SJA-4;o__;f__;g__;s__	1
OTU_10679	AOA-c	1e-06	0.53	4.23409e-06	D_0__Bacteria;D_1__TM6;D_2__uncultured bacterium;D_3__uncultured bacterium;D_4__uncultured bacterium;D_5__uncultured bacterium;D_6__uncultured bacterium	0.74	k__Bacteria;p__TM6;c__SJA-4;o__;f__;g__;s__	0.98
OTU_10680	AOA-c	1e-06	0.53	4.23409e-06	D_0__Bacteria;D_1__TM6;D_2__uncultured bacterium;D_3__uncultured bacterium;D_4__uncultured bacterium;D_5__uncultured bacterium;D_6__uncultured bacterium	0.91	k__Bacteria;p__TM6;c__SJA-4;o__;f__;g__;s__	1
OTU_10877	AOA-c	1e-06	0.48	4.23409e-06	D_0__Bacteria;D_1__TM6;D_2__uncultured bacterium;D_3__uncultured bacterium;D_4__uncultured bacterium;D_5__uncultured bacterium;D_6__uncultured bacterium	0.74	k__Bacteria;p__TM6;c__SJA-4;o__;f__;g__;s__	1
OTU_10893	AOA-c	1.2e-05	0.5	3.76096e-05	D_0__Bacteria;D_1__TM6;D_2__uncultured bacterium;D_3__uncultured bacterium;D_4__uncultured bacterium;D_5__uncultured bacterium;D_6__uncultured bacterium	0.97	k__Bacteria;p__TM6;c__SJA-4;o__;f__;g__;s__	0.94
OTU_11021	AOA-c	1e-06	0.57	4.23409e-06	D_0__Bacteria;D_1__TM6;D_2__uncultured bacterium;D_3__uncultured bacterium;D_4__uncultured bacterium;D_5__uncultured bacterium;D_6__uncultured bacterium	0.97	k__Bacteria;p__TM6;c__SJA-4;o__;f__;g__;s__	1
OTU_11228	AOA-c	1e-06	0.67	4.23409e-06	D_0__Bacteria;D_1__TM6;D_2__uncultured bacterium;D_3__uncultured bacterium;D_4__uncultured bacterium;D_5__uncultured bacterium;D_6__uncultured bacterium	0.89	k__Bacteria;p__TM6;c__SJA-4;o__S1198;f__;g__;s__	1
OTU_11288	AOA-c	0.000219	0.4	0.000505239	D_0__Bacteria;D_1__TM6;D_2__uncultured bacterium;D_3__uncultured bacterium;D_4__uncultured bacterium;D_5__uncultured bacterium;D_6__uncultured bacterium	0.79	k__Bacteria;p__TM6;c__SBRH58;o__;f__;g__;s__	1
OTU_11296	AOA-c	1e-06	0.53	4.23409e-06	D_0__Bacteria;D_1__TM6;D_2__uncultured bacterium;D_3__uncultured bacterium;D_4__uncultured bacterium;D_5__uncultured bacterium;D_6__uncultured bacterium	0.83	k__Bacteria;p__TM6;c__SJA-4;o__;f__;g__;s__	0.94
OTU_11300	AOA-c	3.3e-05	0.47	9.29724e-05	D_0__Bacteria;D_1__TM6;D_2__uncultured bacterium;D_3__uncultured bacterium;D_4__uncultured bacterium;D_5__uncultured bacterium;D_6__uncultured bacterium	0.87	k__Bacteria;p__TM6;c__SJA-4;o__;f__;g__;s__	1
OTU_11317	AOA-c	0.000132	0.42	0.000321896	D_0__Bacteria;D_1__TM6;D_2__uncultured bacterium;D_3__uncultured bacterium;D_4__uncultured bacterium;D_5__uncultured bacterium;D_6__uncultured bacterium	0.6	k__Bacteria;p__TM6;c__SJA-4;o__;f__;g__;s__	0.94
OTU_11334	AOA-c	4e-06	0.48	1.42166e-05	D_0__Bacteria;D_1__TM6;D_2__uncultured bacterium;D_3__uncultured bacterium;D_4__uncultured bacterium;D_5__uncultured bacterium;D_6__uncultured bacterium	0.92	k__Bacteria;p__TM6;c__SJA-4;o__;f__;g__;s__	1
OTU_11415	AOA-c	3e-06	0.47	1.09567e-05	D_0__Bacteria;D_1__TM6;D_2__uncultured bacterium;D_3__uncultured bacterium;D_4__uncultured bacterium;D_5__uncultured bacterium;D_6__uncultured bacterium	0.92	k__Bacteria;p__TM6;c__SJA-4;o__;f__;g__;s__	1
OTU_11709	AOA-c	0.000439	0.39	0.000943685	D_0__Bacteria;D_1__TM6;D_2__uncultured bacterium;D_3__uncultured bacterium;D_4__uncultured bacterium;D_5__uncultured bacterium;D_6__uncultured bacterium	0.89	k__Bacteria;p__TM6;c__SJA-4;o__;f__;g__;s__	1
OTU_11717	AOA-c	0.000134	0.4	0.000326393	D_0__Bacteria;D_1__TM6;D_2__uncultured bacterium;D_3__uncultured bacterium;D_4__uncultured bacterium;D_5__uncultured bacterium;D_6__uncultured bacterium	0.81	k__Bacteria;p__TM6;c__SJA-4;o__;f__;g__;s__	1
OTU_11817	AOA-c	4e-06	0.52	1.42166e-05	D_0__Bacteria;D_1__TM6;D_2__uncultured bacterium;D_3__uncultured bacterium;D_4__uncultured bacterium;D_5__uncultured bacterium;D_6__uncultured bacterium	0.95	k__Bacteria;p__TM6;c__SJA-4;o__;f__;g__;s__	0.98
OTU_11893	AOA-c	3.6e-05	0.46	0.000100613	D_0__Bacteria;D_1__TM6;D_2__uncultured bacterium;D_3__uncultured bacterium;D_4__uncultured bacterium;D_5__uncultured bacterium;D_6__uncultured bacterium	0.95	k__Bacteria;p__TM6;c__SJA-4;o__;f__;g__;s__	1
OTU_12099	AOA-c	0.000253	0.39	0.000574091	D_0__Bacteria;D_1__TM6;D_2__uncultured bacterium;D_3__uncultured bacterium;D_4__uncultured bacterium;D_5__uncultured bacterium;D_6__uncultured bacterium	0.94	k__Bacteria;p__TM6;c__SJA-4;o__;f__;g__;s__	1
OTU_12348	AOA-c	0.000165	0.43	0.000392249	D_0__Bacteria;D_1__TM6;D_2__uncultured bacterium;D_3__uncultured bacterium;D_4__uncultured bacterium;D_5__uncultured bacterium;D_6__uncultured bacterium	0.94	k__Bacteria;p__TM6;c__SBRH58;o__;f__;g__;s__	0.98
OTU_12411	AOA-c	0.000234	0.44	0.000536008	D_0__Bacteria;D_1__TM6;D_2__uncultured bacterium;D_3__uncultured bacterium;D_4__uncultured bacterium;D_5__uncultured bacterium;D_6__uncultured bacterium	0.87	k__Bacteria;p__TM6;c__SJA-4;o__;f__;g__;s__	1
OTU_12824	AOA-c	1e-06	0.59	4.23409e-06	D_0__Bacteria;D_1__TM6;D_2__uncultured bacterium;D_3__uncultured bacterium;D_4__uncultured bacterium;D_5__uncultured bacterium;D_6__uncultured bacterium	0.86	k__Bacteria;p__TM6;c__SJA-4;o__;f__;g__;s__	1
OTU_13014	AOA-c	0.000285	0.39	0.000640575	D_0__Bacteria;D_1__TM6;D_2__uncultured bacterium;D_3__uncultured bacterium;D_4__uncultured bacterium;D_5__uncultured bacterium;D_6__uncultured bacterium	0.86	k__Bacteria;p__TM6;c__SJA-4;o__;f__;g__;s__	0.94
OTU_13036	AOA-c	1e-06	0.57	4.23409e-06	D_0__Bacteria;D_1__TM6;D_2__uncultured bacterium;D_3__uncultured bacterium;D_4__uncultured bacterium;D_5__uncultured bacterium;D_6__uncultured bacterium	0.94	k__Bacteria;p__TM6;c__SJA-4;o__;f__;g__;s__	1
OTU_13038	AOA-c	1e-06	0.52	4.23409e-06	D_0__Bacteria;D_1__TM6;D_2__uncultured bacterium;D_3__uncultured bacterium;D_4__uncultured bacterium;D_5__uncultured bacterium;D_6__uncultured bacterium	0.58	k__Bacteria;p__TM6;c__SJA-4;o__;f__;g__;s__	0.94
OTU_13039	AOA-c	1.7e-05	0.45	5.14089e-05	D_0__Bacteria;D_1__TM6;D_2__uncultured bacterium;D_3__uncultured bacterium;D_4__uncultured bacterium;D_5__uncultured bacterium;D_6__uncultured bacterium	0.92	k__Bacteria;p__TM6;c__SJA-4;o__;f__;g__;s__	1
OTU_13062	AOA-c	0.000118	0.4	0.000291889	D_0__Bacteria;D_1__TM6;D_2__uncultured bacterium;D_3__uncultured bacterium;D_4__uncultured bacterium;D_5__uncultured bacterium;D_6__uncultured bacterium	0.73	k__Bacteria;p__TM6;c__SBRH58;o__;f__;g__;s__	1
OTU_13185	AOA-c	1e-06	0.55	4.23409e-06	D_0__Bacteria;D_1__TM6;D_2__uncultured bacterium;D_3__uncultured bacterium;D_4__uncultured bacterium;D_5__uncultured bacterium;D_6__uncultured bacterium	0.83	k__Bacteria;p__TM6;c__SBRH58;o__;f__;g__;s__	0.98
OTU_13193	AOA-c	1e-06	0.52	4.23409e-06	D_0__Bacteria;D_1__TM6;D_2__uncultured bacterium;D_3__uncultured bacterium;D_4__uncultured bacterium;D_5__uncultured bacterium;D_6__uncultured bacterium	1	k__Bacteria;p__TM6;c__SJA-4;o__S1198;f__;g__;s__	1
OTU_2612	AOA-c	2e-06	0.66	7.69339e-06	D_0__Bacteria;D_1__TM6;D_2__uncultured bacterium;D_3__uncultured bacterium;D_4__uncultured bacterium;D_5__uncultured bacterium;D_6__uncultured bacterium	0.96	k__Bacteria;p__TM6;c__SJA-4;o__;f__;g__;s__	1
OTU_2625	AOA-c	6e-05	0.55	0.000159902	D_0__Bacteria;D_1__TM6;D_2__uncultured bacterium;D_3__uncultured bacterium;D_4__uncultured bacterium;D_5__uncultured bacterium;D_6__uncultured bacterium	0.96	k__Bacteria;p__TM6;c__SJA-4;o__;f__;g__;s__	1
OTU_3724	AOA-c	4e-06	0.62	1.42166e-05	D_0__Bacteria;D_1__TM6;D_2__uncultured bacterium;D_3__uncultured bacterium;D_4__uncultured bacterium;D_5__uncultured bacterium;D_6__uncultured bacterium	1	k__Bacteria;p__TM6;c__SJA-4;o__;f__;g__;s__	1
OTU_4063	AOA-c	1e-06	0.61	4.23409e-06	D_0__Bacteria;D_1__TM6;D_2__uncultured bacterium;D_3__uncultured bacterium;D_4__uncultured bacterium;D_5__uncultured bacterium;D_6__uncultured bacterium	0.9	k__Bacteria;p__TM6;c__SJA-4;o__;f__;g__;s__	0.99
OTU_4086	AOA-c	0.000133	0.4	0.000324208	D_0__Bacteria;D_1__TM6;D_2__uncultured bacterium;D_3__uncultured bacterium;D_4__uncultured bacterium;D_5__uncultured bacterium;D_6__uncultured bacterium	0.86	k__Bacteria;p__TM6;c__SJA-4;o__;f__;g__;s__	0.97
OTU_4280	AOA-c	0.000197	0.55	0.000459886	D_0__Bacteria;D_1__TM6;D_2__uncultured bacterium;D_3__uncultured bacterium;D_4__uncultured bacterium;D_5__uncultured bacterium;D_6__uncultured bacterium	0.95	k__Bacteria;p__TM6;c__SJA-4;o__;f__;g__;s__	1
OTU_4283	AOA-c	1e-06	0.78	4.23409e-06	D_0__Bacteria;D_1__TM6;D_2__uncultured bacterium;D_3__uncultured bacterium;D_4__uncultured bacterium;D_5__uncultured bacterium;D_6__uncultured bacterium	0.95	k__Bacteria;p__TM6;c__SJA-4;o__;f__;g__;s__	0.91
OTU_4603	AOA-c	1e-06	0.8	4.23409e-06	D_0__Bacteria;D_1__TM6;D_2__uncultured bacterium;D_3__uncultured bacterium;D_4__uncultured bacterium;D_5__uncultured bacterium;D_6__uncultured bacterium	0.96	k__Bacteria;p__TM6;c__SJA-4;o__S1198;f__;g__;s__	1
OTU_5047	AOA-c	4e-06	0.63	1.42166e-05	D_0__Bacteria;D_1__TM6;D_2__uncultured bacterium;D_3__uncultured bacterium;D_4__uncultured bacterium;D_5__uncultured bacterium;D_6__uncultured bacterium	0.94	k__Bacteria;p__TM6;c__SJA-4;o__;f__;g__;s__	1
OTU_5091	AOA-c	1e-06	0.68	4.23409e-06	D_0__Bacteria;D_1__TM6;D_2__uncultured bacterium;D_3__uncultured bacterium;D_4__uncultured bacterium;D_5__uncultured bacterium;D_6__uncultured bacterium	0.99	k__Bacteria;p__TM6;c__SBRH58;o__;f__;g__;s__	1
OTU_5094	AOA-c	1.3e-05	0.55	4.03713e-05	D_0__Bacteria;D_1__TM6;D_2__uncultured bacterium;D_3__uncultured bacterium;D_4__uncultured bacterium;D_5__uncultured bacterium;D_6__uncultured bacterium	0.78	k__Bacteria;p__TM6;c__SBRH58;o__;f__;g__;s__	0.94
OTU_5105	AOA-c	1e-06	0.53	4.23409e-06	D_0__Bacteria;D_1__TM6;D_2__uncultured bacterium;D_3__uncultured bacterium;D_4__uncultured bacterium;D_5__uncultured bacterium;D_6__uncultured bacterium	0.86	k__Bacteria;p__TM6;c__SJA-4;o__;f__;g__;s__	1
OTU_5155	AOA-c	9.8e-05	0.48	0.000248228	D_0__Bacteria;D_1__TM6;D_2__uncultured bacterium;D_3__uncultured bacterium;D_4__uncultured bacterium;D_5__uncultured bacterium;D_6__uncultured bacterium	0.92	k__Bacteria;p__TM6;c__SJA-4;o__;f__;g__;s__	1
OTU_6154	AOA-c	1.3e-05	0.49	4.03713e-05	D_0__Bacteria;D_1__TM6;D_2__uncultured bacterium;D_3__uncultured bacterium;D_4__uncultured bacterium;D_5__uncultured bacterium;D_6__uncultured bacterium	0.99	k__Bacteria;p__TM6;c__SJA-4;o__;f__;g__;s__	1
OTU_6259	AOA-c	1e-06	0.85	4.23409e-06	D_0__Bacteria;D_1__TM6;D_2__uncultured bacterium;D_3__uncultured bacterium;D_4__uncultured bacterium;D_5__uncultured bacterium;D_6__uncultured bacterium	0.9	k__Bacteria;p__TM6;c__SJA-4;o__;f__;g__;s__	0.99
OTU_6270	AOA-c	9e-06	0.48	2.91972e-05	D_0__Bacteria;D_1__TM6;D_2__uncultured bacterium;D_3__uncultured bacterium;D_4__uncultured bacterium;D_5__uncultured bacterium;D_6__uncultured bacterium	1	k__Bacteria;p__TM6;c__SBRH58;o__;f__;g__;s__	1
OTU_6543	AOA-c	1e-06	0.58	4.23409e-06	D_0__Bacteria;D_1__TM6;D_2__uncultured bacterium;D_3__uncultured bacterium;D_4__uncultured bacterium;D_5__uncultured bacterium;D_6__uncultured bacterium	0.75	k__Bacteria;p__TM6;c__SBRH58;o__;f__;g__;s__	0.97
OTU_6623	AOA-c	1e-06	0.66	4.23409e-06	D_0__Bacteria;D_1__TM6;D_2__uncultured bacterium;D_3__uncultured bacterium;D_4__uncultured bacterium;D_5__uncultured bacterium;D_6__uncultured bacterium	0.83	k__Bacteria;p__TM6;c__SJA-4;o__;f__;g__;s__	1
OTU_6753	AOA-c	1e-06	0.65	4.23409e-06	D_0__Bacteria;D_1__TM6;D_2__uncultured bacterium;D_3__uncultured bacterium;D_4__uncultured bacterium;D_5__uncultured bacterium;D_6__uncultured bacterium	0.55	k__Bacteria;p__TM6;c__SJA-4;o__S1198;f__;g__;s__	1
OTU_6835	AOA-c	8e-05	0.42	0.000206675	D_0__Bacteria;D_1__TM6;D_2__uncultured bacterium;D_3__uncultured bacterium;D_4__uncultured bacterium;D_5__uncultured bacterium;D_6__uncultured bacterium	0.81	k__Bacteria;p__TM6;c__SJA-4;o__;f__;g__;s__	0.93
OTU_6848	AOA-c	0.000177	0.49	0.00041801	D_0__Bacteria;D_1__TM6;D_2__uncultured bacterium;D_3__uncultured bacterium;D_4__uncultured bacterium;D_5__uncultured bacterium;D_6__uncultured bacterium	0.98	k__Bacteria;p__TM6;c__SJA-4;o__;f__;g__;s__	1
OTU_7005	AOA-c	0.000108	0.4	0.000269593	D_0__Bacteria;D_1__TM6;D_2__uncultured bacterium;D_3__uncultured bacterium;D_4__uncultured bacterium;D_5__uncultured bacterium;D_6__uncultured bacterium	1	k__Bacteria;p__TM6;c__SJA-4;o__;f__;g__;s__	1
OTU_8212	AOA-c	1e-06	0.65	4.23409e-06	D_0__Bacteria;D_1__TM6;D_2__uncultured bacterium;D_3__uncultured bacterium;D_4__uncultured bacterium;D_5__uncultured bacterium;D_6__uncultured bacterium	0.59	k__Bacteria;p__TM6;c__SBRH58;o__;f__;g__;s__	0.88
OTU_8312	AOA-c	1e-06	0.59	4.23409e-06	D_0__Bacteria;D_1__TM6;D_2__uncultured bacterium;D_3__uncultured bacterium;D_4__uncultured bacterium;D_5__uncultured bacterium;D_6__uncultured bacterium	0.73	k__Bacteria;p__TM6;c__SBRH58;o__;f__;g__;s__	0.94
OTU_8558	AOA-c	1e-06	0.7	4.23409e-06	D_0__Bacteria;D_1__TM6;D_2__uncultured bacterium;D_3__uncultured bacterium;D_4__uncultured bacterium;D_5__uncultured bacterium;D_6__uncultured bacterium	1	k__Bacteria;p__TM6;c__SJA-4;o__S1198;f__;g__;s__	1
OTU_9690	AOA-c	0.00014	0.44	0.000339757	D_0__Bacteria;D_1__TM6;D_2__uncultured bacterium;D_3__uncultured bacterium;D_4__uncultured bacterium;D_5__uncultured bacterium;D_6__uncultured bacterium	1	k__Bacteria;p__TM6;c__SBRH58;o__;f__;g__;s__	0.82
OTU_11788	AOA-c	8.7e-05	0.44	0.000223063	D_0__Bacteria;D_1__TM6;D_2__uncultured candidate division TM6 bacterium;D_3__uncultured candidate division TM6 bacterium;D_4__uncultured candidate division TM6 bacterium;D_5__uncultured candidate division TM6 bacterium;D_6__uncultured candidate division TM6 bacterium	0.93	k__Bacteria;p__TM6;c__SJA-4;o__;f__;g__;s__	1
OTU_4534	AOA-c	0.000321	0.59	0.000713201	D_0__Bacteria;D_1__TM6;D_2__uncultured candidate division TM6 bacterium;D_3__uncultured candidate division TM6 bacterium;D_4__uncultured candidate division TM6 bacterium;D_5__uncultured candidate division TM6 bacterium;D_6__uncultured candidate division TM6 bacterium	0.91	k__Bacteria;p__TM6;c__SJA-4;o__;f__;g__;s__	0.99
OTU_9416	AOA-c	5.4e-05	0.42	0.000145329	D_0__Bacteria;D_1__TM6;D_2__uncultured candidate division TM6 bacterium;D_3__uncultured candidate division TM6 bacterium;D_4__uncultured candidate division TM6 bacterium;D_5__uncultured candidate division TM6 bacterium;D_6__uncultured candidate division TM6 bacterium	0.64	k__Bacteria;p__TM6;c__SJA-4;o__;f__;g__;s__	1
OTU_3082	AOA-c	7.2e-05	0.57	0.000187744	D_0__Bacteria;D_1__TM6;D_2__uncultured proteobacterium;D_3__uncultured proteobacterium;D_4__uncultured proteobacterium;D_5__uncultured proteobacterium;D_6__uncultured proteobacterium	1	k__Bacteria;p__TM6;c__SJA-4;o__;f__;g__;s__	1
OTU_7434	AOA-c	1.1e-05	0.52	3.48754e-05	D_0__Bacteria;D_1__TM6;D_2__uncultured proteobacterium;D_3__uncultured proteobacterium;D_4__uncultured proteobacterium;D_5__uncultured proteobacterium;D_6__uncultured proteobacterium	0.87	k__Bacteria;p__TM6;c__SJA-4;o__;f__;g__;s__	1
OTU_7544	AOA-c	5e-06	0.51	1.72584e-05	D_0__Bacteria;D_1__TM6;D_2__uncultured proteobacterium;D_3__uncultured proteobacterium;D_4__uncultured proteobacterium;D_5__uncultured proteobacterium;D_6__uncultured proteobacterium	0.55	k__Bacteria;p__TM6;c__SJA-4;o__;f__;g__;s__	1
OTU_3511	AOA-c	2e-06	0.49	7.69339e-06	D_0__Bacteria;D_1__TM6;D_2__uncultured soil bacterium;D_3__uncultured soil bacterium;D_4__uncultured soil bacterium;D_5__uncultured soil bacterium;D_6__uncultured soil bacterium	0.52	k__Bacteria;p__TM6;c__SJA-4;o__;f__;g__;s__	1
OTU_3517	AOA-c	4e-06	0.5	1.42166e-05	D_0__Bacteria;D_1__TM6;D_2__uncultured soil bacterium;D_3__uncultured soil bacterium;D_4__uncultured soil bacterium;D_5__uncultured soil bacterium;D_6__uncultured soil bacterium	0.67	k__Bacteria;p__TM6;c__SJA-4;o__;f__;g__;s__	1
OTU_9292	AOA-c	5e-06	0.53	1.72584e-05	D_0__Bacteria;D_1__TM6;D_2__uncultured soil bacterium;D_3__uncultured soil bacterium;D_4__uncultured soil bacterium;D_5__uncultured soil bacterium;D_6__uncultured soil bacterium	0.79	k__Bacteria;p__TM6;c__SBRH58;o__;f__;g__;s__	1
OTU_10693	AOA-c	1e-05	0.44	3.20036e-05	D_0__Bacteria;D_1__Verrucomicrobia;D_2__OPB35 soil group	0.97	k__Bacteria;p__Verrucomicrobia;c__[Pedosphaerae];o__[Pedosphaerales];f__[Pedosphaeraceae];g__;s__	0.6
OTU_11280	AOA-c	1e-06	0.53	4.23409e-06	D_0__Bacteria;D_1__Verrucomicrobia;D_2__OPB35 soil group	1	k__Bacteria;p__Verrucomicrobia;c__[Pedosphaerae];o__[Pedosphaerales];f__;g__;s__	0.74
OTU_11873	AOA-c	0.000152	0.41	0.000364725	D_0__Bacteria;D_1__Verrucomicrobia;D_2__OPB35 soil group	1	k__Bacteria;p__Verrucomicrobia;c__[Pedosphaerae];o__[Pedosphaerales];f__[Pedosphaeraceae];g__Pedosphaera;s__	0.98
[truncated: 2,248 more rows]
